# Supplementary material for: A variational expectation-maximization framework for balanced multi-scale learning of protein and drug interactions
Source: Nat Commun. 2024 May 25;15:4476. doi: 10.1038/s41467-024-48801-4 (PMC11530528; doi:10.1038/s41467-024-48801-4)
Supplement: Supplementary file 4 — Source Data [file 41467_2024_48801_MOESM4_ESM.xlsx]

## Sheet: figure 2a&2b
		Protein-Protein Interactions																Drug-Protein Interactions					Drug-Drug Interactions
		Labels							MUSE Predictions
	sample	reaction	binding	ptmod	activation	inhibition	catalysis	expression	reaction	binding	ptmod	activation	inhibition	catalysis	expression			sample	Labels	MUSE Predictions			sample	Labels	MUSE Predictions
	1	0	0	0	0	0	0	1	0.97	0.89	0.1	0.1	0.15	0.5	0.16			0	1	0.989774			0	1	0.000711334
	2	0	0	0	0	0	1	0	0.48	0.49	0.01	0.02	0.01	0.99	0			1	1	0.996061			1	1	0.762783
	3	0	0	0	1	0	0	0	0.22	0.44	0	0.52	0	0.21	0.01			2	1	0.992775			2	1	0.8454
	4	0	0	0	0	0	0	1	0.13	0.14	0.04	0.37	0.36	0.15	0.01			3	1	0.946902			3	1	0.857958
	5	0	0	0	1	0	0	0	0.12	0.2	0.03	0.61	0.05	0.1	0.19			4	1	0.91898			4	1	0.864018
	6	0	1	0	0	0	0	0	0.19	0.69	0	0.34	0.02	0.18	0			5	1	0.0203234			5	1	0.852004
	7	0	0	1	1	0	1	0	0.73	0.89	0.52	0.57	0.51	0.88	0			6	1	0.00153707			6	1	0.87888
	8	0	0	0	0	0	1	0	0.28	0.4	0.28	0.32	0.24	0.31	0.01			7	1	0.985191			7	1	0.859038
	9	0	1	0	0	0	0	0	0.24	0.84	0.07	0.14	0.06	0.28	0.01			8	1	0.973725			8	1	0.863488
	10	0	0	0	1	0	1	0	0.4	0.45	0.11	0.61	0.17	0.86	0			9	1	0.995098			9	1	0.845291
	11	1	1	0	0	0	1	0	0.96	0.96	0.01	0.1	0.3	0.75	0			10	1	0.992198			10	1	0.850262
	12	0	0	0	0	0	0	1	0.16	0.22	0.01	0.12	0.02	0.08	0.25			11	1	0.990813			11	1	0.831235
	13	0	0	0	1	0	0	0	0.37	0.37	0.01	0.78	0.15	0.35	0.01			12	1	0.982888			12	1	0.852421
	14	0	0	0	0	0	1	0	0.2	0.49	0.01	0.03	0.01	0.62	0			13	1	0.992842			13	1	0.872694
	15	1	1	0	0	0	1	0	0.64	0.7	0.03	0.33	0.06	0.65	0.05			14	1	0.985677			14	1	0.864121
	16	0	1	0	1	0	0	0	0.11	0.22	0.01	0.59	0.04	0.13	0			15	1	0.994723			15	1	0.873132
	17	1	1	0	0	1	1	0	0.75	0.72	0.02	0.33	0.57	0.7	0.01			16	1	0.995741			16	1	0.862877
	18	0	0	0	1	0	0	0	0.19	0.26	0.02	0.56	0.19	0.18	0.2			17	1	0.993881			17	1	0.876253
	19	0	1	0	0	0	0	0	0.45	0.98	0.02	0.31	0.04	0.11	0			18	1	0.99538			18	1	0.861269
	20	0	0	0	0	0	0	1	0.14	0.1	0	0.04	0	0.15	0.68			19	1	0.606872			19	1	0.869747
	21	0	0	0	0	0	0	1	0.42	0.38	0.02	0.3	0.02	0.43	0.48			20	1	0.953087			20	1	0.855053
	22	0	0	0	0	0	1	0	0.41	0.33	0.27	0.29	0.27	0.77	0			21	1	0.800425			21	1	0.866351
	23	1	1	0	0	0	0	0	0.96	0.94	0	0.07	0.01	0.51	0			22	1	0.95978			22	1	0.861722
	24	0	1	0	0	0	0	0	0.17	0.62	0.01	0.3	0.01	0.22	0			23	1	0.990487			23	1	0.86326
	25	1	1	0	0	0	1	0	0.67	0.7	0	0.28	0	0.36	0			24	1	0.00224751			24	1	0.85093
	26	0	0	0	1	0	0	0	0.44	0.41	0	0.52	0	0.44	0.01			25	1	0.954152			25	1	0.869236
	27	0	1	0	0	0	0	0	0.03	0.63	0.04	0.17	0.03	0.03	0.08			26	1	0.874736			26	1	0.876357
	28	0	1	0	0	0	0	0	0.01	0.85	0.07	0.13	0.08	0.02	0.16			27	1	0.989948			27	1	0.853506
	29	0	1	1	1	0	0	0	0.29	0.85	0.57	0.58	0.03	0.29	0.08			28	1	0.997638			28	1	0.848565
	30	0	0	0	1	0	0	0	0.27	0.45	0	0.6	0	0.27	0.01			29	1	0.994166			29	1	0.868679
	31	1	1	0	0	0	1	0	0.78	0.98	0.01	0.02	0	0.78	0			30	1	0.952438			30	1	0.832676
	32	1	1	0	0	0	1	0	0.65	0.66	0.04	0.31	0.02	0.68	0.01			31	1	0.997324			31	1	0.826906
	33	0	0	1	0	0	0	0	0.43	0.43	0.5	0.29	0.17	0.44	0.01			32	1	0.992021			32	1	0.770515
	34	1	1	0	0	0	1	0	0.7	0.73	0.01	0.29	0	0.54	0			33	1	0.986468			33	1	0.85371
	35	0	0	0	1	0	0	1	0.44	0.49	0.04	0.71	0.01	0.3	0.51			34	1	0.967079			34	1	0.828525
	36	1	1	1	1	1	1	0	0.67	0.99	0.5	0.58	0.51	0.52	0			35	1	0.996007			35	1	0.791578
	37	1	1	0	0	0	1	0	0.97	1	0	0	0	0.8	0			36	1	0.942124			36	1	0.860438
	38	0	0	0	1	0	0	0	0.19	0.22	0	0.53	0	0.01	0.17			37	1	0.991089			37	1	0.860947
	39	0	0	0	1	0	0	0	0.21	0.32	0.01	0.51	0	0.01	0			38	1	0.994125			38	1	0.703407
	40	0	1	0	0	0	0	0	0.22	0.73	0.01	0.28	0	0.07	0			39	1	0.887117			39	1	0.866379
	41	0	1	1	0	0	0	0	0.2	0.66	0.5	0.25	0.27	0.32	0.01			40	1	0.00278238			40	1	0.861759
	42	0	0	1	1	0	0	0	0.09	0.15	0.51	0.81	0.01	0.09	0.01			41	1	0.995836			41	1	0.689408
	43	0	0	0	1	1	1	0	0.18	0.18	0.01	0.79	0.51	0.65	0.03			42	1	0.97615			42	1	0.507479
	44	0	0	0	1	1	1	0	0.39	0.44	0.04	0.78	0.77	0.69	0.01			43	1	0.0646008			43	1	0.880573
	45	0	1	0	0	0	0	0	0.38	0.32	0.01	0.01	0.01	0.41	0.01			44	1	0.81645			44	1	0.83194
	46	0	1	0	0	0	0	0	0.37	0.92	0	0.01	0.01	0.41	0.01			45	1	0.940591			45	1	0.851729
	47	1	1	0	0	0	0	0	0.62	0.57	0.01	0.31	0.01	0.15	0.01			46	1	0.976536			46	1	0.81063
	48	1	1	0	0	0	1	0	0.8	0.84	0.27	0.27	0.27	0.87	0			47	1	0.982993			47	1	0.075284
	49	1	1	1	1	1	1	0	0.8	0.89	0.51	0.52	0.51	0.94	0.01			48	1	0.991139			48	1	0.740559
	50	1	1	0	1	0	1	0	0.78	0.81	0.01	0.51	0.01	0.9	0.01			49	1	0.912369			49	1	0.815404
	51	0	0	0	1	0	0	0	0.06	0.06	0.05	0.61	0.03	0.1	0.06			50	1	0.988542			50	1	0.86118
	52	1	1	0	1	0	1	0	0.58	0.68	0.23	0.67	0.26	0.59	0.01			51	1	0.981091			51	1	0.879224
	53	0	0	0	1	0	0	0	0.33	0.29	0	0.66	0.01	0.39	0			52	1	0.832794			52	1	0.863376
	54	1	1	0	1	0	1	0	0.83	0.95	0.02	0.79	0.27	0.85	0.01			53	1	0.992746			53	1	0.865437
	55	1	0	0	0	0	0	0	0.6	0.4	0.01	0.09	0.08	0.09	0.22			54	1	0.995878			54	1	0.789594
	56	0	0	0	0	0	0	1	0.06	0.1	0.27	0.04	0.03	0.36	0.01			55	1	0.994046			55	1	0.842018
	57	1	1	1	1	1	0	0	0.53	0.59	0.52	0.8	0.46	0.07	0.19			56	1	0.00485554			56	1	0.299242
	58	0	0	0	1	0	0	1	0	0.02	0.01	0.9	0.01	0.03	0.66			57	1	0.986944			57	1	0.873164
	59	1	1	0	1	0	0	0	0.86	0.85	0.27	0.82	0.29	0.41	0.01			58	1	0.164583			58	1	0.860805
	60	0	0	0	1	0	0	0	0.04	0.07	0.01	0.67	0	0.06	0.21			59	1	0.986374			59	1	0.874123
	61	0	0	0	1	0	1	0	0.04	0.34	0.04	0.54	0.02	0.6	0.02			60	1	0.968057			60	1	0.863448
	62	1	1	1	0	1	1	0	0.6	0.76	0.77	0.29	0.54	0.86	0.02			61	1	0.990727			61	1	0.884052
	63	1	1	0	1	1	1	0	0.58	0.68	0.02	0.66	0.52	0.55	0.17			62	1	0.997687			62	1	0.860804
	64	1	1	0	1	0	0	0	0.76	0.69	0.27	0.52	0.27	0.43	0			63	1	0.994017			63	1	0.872623
	65	0	1	0	0	0	0	0	0.3	0.84	0.01	0.3	0.01	0.26	0.03			64	1	0.974832			64	1	0.855506
	66	0	0	0	1	0	0	0	0.22	0.25	0.01	0.56	0.05	0.03	0.19			65	1	0.992094			65	1	0.85915
	67	0	1	0	0	0	0	0	0.28	0.82	0	0.01	0	0.39	0			66	1	0.995228			66	1	0.839638
	68	1	1	1	1	1	1	0	0.64	0.94	0.58	0.54	0.52	0.59	0.01			67	1	0.992095			67	1	0.848541
	69	0	0	0	1	0	0	0	0.02	0.11	0.03	0.62	0.01	0.03	0.16			68	1	0.985005			68	1	0.864612
	70	1	0	0	0	0	0	0	0.54	0.28	0	0.29	0.01	0.08	0.04			69	1	0.988283			69	1	0.850265
	71	0	0	0	0	1	0	0	0.01	0.31	0.01	0.01	0.51	0.02	0.08			70	1	0.990157			70	1	0.846215
	72	0	0	0	0	0	0	1	0.27	0.28	0.05	0.48	0.05	0.26	0.73			71	1	0.976361			71	1	0.858263
	73	0	1	0	0	1	0	0	0.3	0.85	0.02	0.11	0.53	0.37	0.05			72	1	0.995303			72	1	0.858174
	74	0	0	0	0	1	0	0	0.36	0.46	0.02	0.08	0.52	0.4	0			73	1	0.991528			73	1	0.845879
	75	0	0	0	1	0	0	0	0.04	0.17	0.28	0.61	0.06	0.18	0			74	1	0.968547			74	1	0.87441
	76	0	1	0	0	1	0	0	0.17	0.68	0.02	0.08	0.52	0.47	0			75	1	0.98527			75	1	0.794924
	77	1	1	0	0	0	1	0	0.91	0.84	0.02	0.04	0.02	0.97	0			76	1	0.158652			76	1	0.523918
	78	1	0	0	0	0	1	0	0.69	0.36	0.02	0.21	0.04	0.82	0			77	1	0.997993			77	1	0.86766
	79	0	0	0	0	0	1	0	0.36	0.39	0.38	0.42	0.41	0.8	0			78	1	0.989866			78	1	0.850034
	80	0	0	0	1	0	0	0	0.45	0.43	0	0.88	0.04	0.45	0			79	1	0.992676			79	1	0.766002
	81	1	1	0	1	0	1	0	0.83	0.58	0.03	0.66	0.07	0.63	0.02			80	1	0.995502			80	1	0.864295
	82	0	0	0	0	0	1	0	0.3	0.37	0.03	0.38	0.05	0.85	0.01			81	1	0.97603			81	1	0.619834
	83	1	1	0	0	0	1	0	0.82	0.88	0.02	0.4	0.05	0.83	0			82	1	0.764			82	1	0.846364
	84	1	1	0	0	0	1	0	0.63	0.59	0.02	0.09	0.05	0.64	0.17			83	1	0.957313			83	1	0.765987
	85	0	0	0	1	1	1	0	0.16	0.12	0.01	0.89	0.51	0.6	0			84	1	0.978142			84	1	0.751429
	86	1	1	1	1	1	1	0	0.87	0.89	0.51	0.54	0.53	0.95	0			85	1	0.96539			85	1	0.716866
	87	1	1	0	1	0	1	0	0.79	0.85	0.07	0.86	0.05	0.81	0.01			86	1	0.342901			86	1	0.694248
	88	1	1	0	0	0	1	0	0.78	0.57	0.08	0.18	0.07	0.54	0.04			87	1	0.0115125			87	1	0.459637
	89	0	0	0	1	0	1	0	0.05	0.34	0.07	0.6	0.04	0.66	0			88	1	0.941331			88	1	0.848694
	90	0	0	0	1	0	0	0	0.11	0.39	0.01	0.57	0.02	0.17	0.01			89	1	0.988636			89	1	0.513273
	91	0	1	0	0	0	0	0	0.06	0.6	0.01	0.39	0.08	0.11	0.03			90	1	0.978765			90	1	0.827997
	92	0	0	0	1	0	0	0	0.6	0.34	0.27	0.59	0.3	0.15	0.01			91	1	0.970003			91	1	0.832235
	93	0	0	0	1	0	0	0	0.05	0.11	0.02	0.87	0.02	0.11	0			92	1	0.967024			92	1	0.806461
	94	1	1	0	0	0	0	0	0.55	0.34	0.28	0.13	0.28	0.13	0			93	1	0.0156723			93	1	0.784146
	95	1	1	0	0	0	0	0	0.76	0.86	0	0.31	0.01	0.14	0			94	1	0.964098			94	1	0.761795
	96	1	1	0	0	1	1	0	0.91	0.94	0.02	0.11	0.55	0.95	0			95	1	0.992431			95	1	0.442296
	97	0	0	0	1	0	0	0	0.08	0.08	0.02	0.88	0.08	0.13	0			96	1	0.932235			96	1	0.831442
	98	0	1	0	0	0	0	0	0.11	0.62	0.01	0.33	0.02	0.2	0			97	1	0.991356			97	1	0.849293
	99	0	0	1	0	0	1	0	0.34	0.39	0.51	0.32	0.05	0.89	0			98	1	0.974346			98	1	0.775775
	100	0	0	0	0	0	1	0	0.15	0.17	0.28	0.34	0.05	0.72	0			99	1	0.924944			99	1	0.413171
	101	0	1	0	0	0	0	0	0.2	0.61	0.07	0.4	0.08	0.17	0.12			100	1	0.984361			100	1	0.74711
	102	0	0	0	1	0	0	0	0.32	0.35	0.01	0.55	0.01	0.4	0.01			101	1	0.0122125			101	1	0.867784
	103	1	1	0	0	0	1	0	0.9	0.94	0.01	0.02	0.02	0.94	0.01			102	1	0.876549			102	1	0.775394
	104	1	0	0	0	0	1	0	0.58	0.16	0.24	0.28	0.29	0.67	0.01			103	1	0.992255			103	1	0.841252
	105	0	0	0	0	0	1	0	0.34	0.39	0.03	0.05	0.03	0.91	0.01			104	1	0.994163			104	1	0.523752
	106	1	1	1	1	1	1	0	0.65	0.69	0.52	0.53	0.54	0.65	0.03			105	1	0.994621			105	1	0.835558
	107	0	1	1	1	0	0	0	0.43	0.78	0.51	0.56	0.03	0.45	0			106	1	0.980074			106	1	0.840783
	108	1	1	1	1	1	0	0	0.8	0.96	0.52	0.78	0.78	0.36	0.01			107	1	0.645769			107	1	0.852209
	109	0	0	0	0	0	1	0	0.09	0.21	0.01	0.27	0.03	0.7	0.02			108	1	0.993817			108	1	0.869587
	110	0	0	0	0	0	1	0	0.13	0.55	0.2	0.14	0.04	0.63	0.04			109	1	0.6979			109	1	0.73961
	111	0	0	1	0	1	0	0	0.11	0.19	0.51	0.19	0.52	0.11	0.14			110	1	0.788751			110	1	0.764421
	112	1	1	0	1	0	1	0	0.66	0.73	0.01	0.53	0.04	0.63	0.22			111	1	0.00285638			111	1	0.854577
	113	1	1	0	1	0	1	0	0.65	0.7	0.01	0.79	0.03	0.64	0.09			112	1	0.958715			112	1	0.855793
	114	1	1	1	1	1	1	0	0.71	0.71	0.75	0.53	0.54	0.97	0			113	1	0.962485			113	1	0.855841
	115	0	0	0	0	0	1	0	0.16	0.18	0.02	0.3	0.04	0.59	0.01			114	1	0.958917			114	1	0.790811
	116	0	0	1	1	0	0	0	0.06	0.37	0.64	0.6	0.04	0.13	0.02			115	1	0.188162			115	1	0.849008
	117	0	1	0	1	0	0	0	0.4	0.95	0.01	0.52	0.03	0.44	0.2			116	1	0.946165			116	1	0.857756
	118	0	0	0	1	0	0	1	0.18	0.42	0.03	0.53	0.03	0.19	0.01			117	1	0.987571			117	1	0.0947352
	119	0	1	0	0	1	0	0	0.06	0.91	0	0	0.51	0.3	0.01			118	1	0.73815			118	1	0.860088
	120	1	1	1	1	1	1	0	0.68	0.71	0.72	0.77	0.61	0.76	0.01			119	1	0.938904			119	1	0.873598
	121	1	1	0	1	0	1	0	0.9	0.96	0.02	0.52	0.04	0.92	0.01			120	1	0.892631			120	1	0.12847
	122	1	1	0	0	0	1	0	0.67	0.75	0.02	0.04	0.03	0.9	0.01			121	1	0.993678			121	1	0.843443
	123	0	1	1	1	1	1	0	0.51	0.99	0.53	0.73	0.73	0.66	0.01			122	1	0.99241			122	1	0.526938
	124	0	0	0	1	0	0	0	0.12	0.19	0.25	0.56	0.03	0.16	0.01			123	1	0.993823			123	1	0.807466
	125	0	0	0	1	0	0	0	0.41	0.45	0.01	0.57	0.07	0.39	0.01			124	1	0.973125			124	1	0.831619
	126	0	0	0	1	0	0	0	0.1	0.17	0.25	0.54	0.03	0.14	0.01			125	1	0.959725			125	1	0.874471
	127	1	1	1	0	1	1	0	0.71	0.76	0.52	0.29	0.51	0.71	0.01			126	1	0.993052			126	1	0.238592
	128	1	1	0	0	0	1	0	0.61	0.69	0.02	0.25	0.04	0.65	0.03			127	1	0.94462			127	1	0.654186
	129	0	0	1	0	1	0	0	0.07	0.18	0.49	0.18	0.51	0.16	0.01			128	1	0.987764			128	1	0.853824
	130	0	0	0	1	0	0	0	0.19	0.21	0.01	0.58	0.14	0.22	0			129	1	0.975827			129	1	0.86929
	131	1	1	0	0	0	1	0	0.68	0.68	0.02	0.35	0.13	0.72	0.01			130	1	0.965649			130	1	0.867345
	132	0	0	0	0	0	1	0	0.44	0.48	0.01	0.02	0.04	0.95	0			131	1	0.984333			131	1	0.869356
	133	0	0	0	0	0	0	1	0.17	0.22	0.02	0.11	0.03	0.17	0.17			132	1	0.564539			132	1	0.841471
	134	1	0	0	0	0	0	0	0.12	0.47	0.01	0.02	0.01	0.13	0			133	1	0.971713			133	1	0.882807
	135	0	0	1	1	1	0	0	0.21	0.23	0.78	0.52	0.77	0.13	0			134	1	0.809938			134	1	0.870249
	136	0	0	1	1	0	0	0	0.41	0.47	0.51	0.58	0.07	0.4	0.01			135	1	0.01457			135	1	0.875076
	137	1	1	0	0	0	0	0	0.91	0.96	0.01	0.02	0.02	0.22	0.01			136	1	0.989933			136	1	0.866067
	138	1	0	0	0	0	0	0	0.9	0.84	0.01	0.04	0.04	0.41	0.01			137	1	0.991517			137	1	0.848103
	139	0	0	0	1	0	0	1	0.13	0.16	0.01	0.78	0.01	0.42	0.38			138	1	0.982523			138	1	0.873906
	140	0	0	0	0	1	0	0	0.05	0.13	0.05	0.03	0.37	0.09	0			139	1	0.988365			139	1	0.843285
	141	0	0	0	0	0	0	1	0.27	0.31	0.02	0.05	0.01	0.26	0.63			140	1	0.98409			140	1	0.844945
	142	0	0	1	1	1	1	0	0.02	0.05	0.64	0.66	0.56	0.8	0.1			141	1	0.435607			141	1	0.88933
	143	1	1	0	0	0	1	0	0.77	0.81	0.03	0.42	0.01	0.52	0.18			142	1	0.983057			142	1	0.779637
	144	0	1	0	0	0	0	0	0.27	0.61	0.01	0.06	0.01	0.13	0.06			143	1	0.997542			143	1	0.719614
	145	1	1	0	0	0	1	0	0.77	0.8	0.01	0.33	0.01	0.53	0.02			144	1	0.9809			144	1	0.617987
	146	0	0	1	0	0	0	0	0.35	0.35	0.51	0.06	0.02	0.37	0.01			145	1	0.993521			145	1	0.45546
	147	1	0	0	0	0	1	0	0.73	0.47	0.03	0.02	0.03	0.79	0.01			146	1	0.883313			146	1	0.848212
	148	0	0	1	0	1	0	0	0.33	0.48	0.51	0.28	0.5	0.11	0			147	1	0.973972			147	1	0.0119369
	149	0	1	0	0	0	0	0	0.07	0.22	0.02	0.31	0.05	0.1	0			148	1	0.994187			148	1	0.855807
	150	1	1	1	1	1	0	0	0.84	0.94	0.52	0.53	0.78	0.39	0			149	1	0.961566			149	1	0.75009
	151	0	0	0	0	0	1	0	0.09	0.7	0.3	0.06	0.02	0.59	0.01			150	1	0.988211			150	1	0.862311
	152	1	0	0	0	0	1	0	0.57	0.13	0.02	0.04	0.03	0.87	0			151	1	0.98974			151	1	0.869687
	153	0	0	1	1	0	0	0	0.48	0.36	0.51	0.52	0.12	0.47	0			152	1	0.994721			152	1	0.864064
	154	1	0	0	0	0	1	0	0.83	0.4	0.02	0.37	0.03	0.83	0.01			153	1	0.00080769			153	1	0.851546
	155	0	0	0	1	0	1	0	0.18	0.18	0.01	0.78	0.02	0.69	0.01			154	1	0.98932			154	1	0.873675
	156	0	0	0	1	0	0	0	0.38	0.46	0.04	0.56	0.01	0.32	0.01			155	1	0.994917			155	1	0.850225
	157	1	1	0	1	0	1	0	0.62	0.7	0	0.54	0.01	0.6	0.14			156	1	0.00545812			156	1	0.862313
	158	1	1	1	0	0	1	0	0.64	0.56	0.48	0.06	0.01	0.86	0.02			157	1	0.974538			157	1	0.8677
	159	0	1	0	0	0	0	0	0.4	0.96	0.01	0.01	0.01	0.39	0			158	1	0.974212			158	1	0.884376
	160	0	1	0	1	0	1	0	0.18	0.32	0.03	0.51	0.06	0.69	0.01			159	1	0.87173			159	1	0.869649
	161	1	0	1	1	0	1	0	0.92	0.49	0.26	0.74	0.01	0.72	0.03			160	1	0.957664			160	1	0.892229
	162	0	1	0	0	0	0	0	0.19	0.96	0.01	0.03	0.01	0.19	0.01			161	1	0.94967			161	1	0.80808
	163	1	1	0	0	0	1	0	0.68	0.85	0.28	0.06	0.28	0.68	0.01			162	1	0.909274			162	1	0.867781
	164	0	0	0	1	0	0	0	0.07	0.34	0	0.89	0.01	0.03	0.01			163	1	0.989683			163	1	0.847381
	165	1	1	1	1	1	0	0	0.73	0.76	0.76	0.95	0.52	0.31	0.01			164	1	0.991836			164	1	0.871881
	166	0	0	0	0	0	0	1	0.28	0.4	0	0.21	0	0.28	0.5			165	1	0.953968			165	1	0.869321
	167	1	1	1	1	1	0	0	0.6	0.62	0.5	0.95	0.51	0.01	0.05			166	1	0.993242			166	1	0.860136
	168	0	0	0	1	0	0	1	0.28	0.33	0.01	0.85	0.01	0.28	0.54			167	1	0.75641			167	1	0.853667
	169	0	1	0	0	1	0	0	0.3	0.9	0.02	0.05	0.51	0.29	0.01			168	1	0.990293			168	1	0.86515
	170	1	1	1	1	1	1	0	0.57	0.87	0.52	0.54	0.77	0.54	0.01			169	1	0.928896			169	1	0.859403
	171	0	0	0	1	0	0	0	0.28	0.33	0.01	0.72	0.02	0.28	0.03			170	1	0.981793			170	1	0.858485
	172	1	1	0	0	0	1	0	1	1	0	0.01	0	0.95	0			171	1	0.00278362			171	1	0.849543
	173	0	1	0	0	0	0	0	0.49	0.99	0.01	0.11	0.01	0.42	0			172	1	0.986981			172	1	0.817885
	174	0	1	0	0	1	1	0	0.44	0.74	0.01	0.04	0.61	0.56	0.09			173	1	0.988371			173	1	0.866275
	175	0	0	0	1	0	0	0	0.22	0.48	0.01	0.53	0	0.09	0			174	1	0.99605			174	1	0.821742
	176	0	1	0	1	1	0	0	0.55	0.97	0.05	0.5	0.51	0.49	0			175	1	0.139523			175	1	0.793236
	177	1	1	0	0	1	0	0	0.73	0.73	0.01	0.28	0.52	0.35	0			176	1	0.989527			176	1	0.863065
	178	0	0	0	1	0	0	0	0.49	0.49	0.26	0.56	0.27	0.45	0			177	1	0.98823			177	1	0.839642
	179	1	1	0	0	1	1	0	0.99	0.99	0.27	0.24	0.75	0.86	0			178	1	0.827903			178	1	0.879513
	180	1	0	0	0	0	1	0	0.99	0.5	0	0.01	0	0.8	0			179	1	0.969416			179	1	0.847293
	181	0	0	1	1	0	0	1	0.21	0.23	0.42	0.74	0.01	0.07	0.5			180	1	0.987044			180	1	0.830533
	182	0	0	1	1	0	0	0	0.3	0.43	0.6	0.56	0.02	0.31	0			181	1	0.992179			181	1	0.801288
	183	0	0	0	1	1	1	0	0.27	0.41	0.03	0.53	0.51	0.81	0			182	1	0.989039			182	1	0.833035
	184	1	1	0	0	0	1	0	0.78	0.94	0.16	0.27	0.28	0.79	0			183	1	0.993972			183	1	0.537259
	185	0	0	0	1	0	0	0	0.03	0.22	0.29	0.59	0.06	0.27	0			184	1	0.981462			184	1	0.847086
	186	0	1	0	0	0	0	0	0.01	0.7	0.07	0.3	0.25	0.27	0			185	1	0.870798			185	1	0.871734
	187	1	1	1	1	1	1	0	0.61	0.7	0.52	0.76	0.53	0.57	0.01			186	1	0.00233002			186	1	0.863193
	188	1	1	1	1	1	1	0	0.91	0.92	0.61	0.92	0.57	0.68	0			187	1	0.767086			187	1	0.84832
	189	1	1	0	0	0	1	0	0.82	0.93	0.03	0.06	0.02	0.71	0.01			188	1	0.0482157			188	1	0.853999
	190	1	1	0	0	0	1	0	0.56	0.73	0.02	0.05	0	0.52	0.15			189	1	0.996519			189	1	0.851941
	191	0	0	0	0	0	1	0	0.36	0.38	0.02	0.3	0.02	0.79	0			190	1	0.987699			190	1	0.840676
	192	0	0	0	0	0	1	0	0.04	0.12	0.02	0.35	0.03	0.52	0.02			191	1	0.00494586			191	1	0.875175
	193	0	0	0	0	0	1	0	0.06	0.34	0.01	0.05	0.02	0.52	0.01			192	1	0.974691			192	1	0.878665
	194	0	0	1	1	1	0	0	0.03	0.13	0.53	0.84	0.53	0.04	0.01			193	1	0.0131528			193	1	0.850884
	195	1	0	0	0	0	1	0	0.81	0.35	0.02	0.12	0.02	0.79	0.02			194	1	0.958093			194	1	0.855023
	196	0	0	0	0	0	0	1	0.03	0.05	0.03	0.12	0.04	0.01	0.47			195	1	0.930924			195	1	0.873347
	197	1	1	0	0	0	1	0	0.83	0.97	0.02	0.11	0.03	0.81	0			196	1	0.995076			196	1	0.870387
	198	0	0	0	0	0	0	1	0.11	0.19	0.01	0.28	0.01	0.04	0.51			197	1	0.96203			197	1	0.857266
	199	0	0	0	0	0	0	1	0.05	0.07	0.01	0.28	0.01	0.09	0.51			198	1	0.996556			198	1	0.847736
	200	0	0	0	0	1	0	0	0.05	0.18	0.02	0.23	0.51	0.1	0.09			199	1	0.861776			199	1	0.865243
	201	0	0	0	0	0	1	0	0.32	0.37	0.11	0.38	0.07	0.82	0.06			200	1	0.988417			200	1	0.873258
	202	0	0	0	0	0	0	1	0.06	0.15	0.28	0.33	0.07	0.3	0.47			201	1	0.993121			201	1	0.855713
	203	0	0	1	1	1	0	0	0.03	0.16	0.51	0.61	0.79	0.07	0.01			202	1	0.967412			202	1	0.869377
	204	0	0	0	1	0	0	0	0.36	0.11	0	0.51	0.01	0.39	0			203	1	0.986531			203	1	0.836599
	205	0	0	1	1	0	0	0	0.1	0.14	0.51	0.72	0	0.15	0			204	1	0.992444			204	1	0.857738
	206	0	1	0	0	1	0	0	0.12	0.6	0	0.28	0.5	0.17	0			205	1	0.991014			205	1	0.81091
	207	0	0	1	1	0	1	0	0.12	0.18	0.5	0.55	0.17	0.88	0			206	1	0.989347			206	1	0.785008
	208	0	0	0	0	0	0	1	0.08	0.17	0	0.28	0	0.15	0.49			207	1	0.98205			207	1	0.885126
	209	0	0	0	1	0	0	0	0.18	0.4	0	0.19	0	0.2	0			208	1	0.978428			208	1	0.850067
	210	0	1	0	1	0	0	0	0.29	0.83	0.11	0.56	0.08	0.35	0.02			209	1	0.986147			209	1	0.850744
	211	0	0	0	1	0	0	0	0.3	0.36	0.02	0.82	0.26	0.33	0.01			210	1	0.98854			210	1	0.860654
	212	1	1	0	1	0	1	1	0.54	0.6	0.04	0.78	0.29	0.85	0.25			211	1	0.987802			211	1	0.821149
	213	1	1	1	0	1	1	0	0.65	0.69	0.53	0.31	0.5	0.52	0.22			212	1	0.00468368			212	1	0.867801
	214	1	1	0	0	0	1	0	0.82	0.96	0.02	0.11	0.01	0.76	0.01			213	1	0.980914			213	1	0.882641
	215	1	1	0	1	0	1	0	0.52	0.58	0.43	0.53	0.31	0.6	0.02			214	1	0.98956			214	1	0.862481
	216	0	0	0	1	0	0	0	0.15	0.13	0.11	0.68	0.08	0.14	0.23			215	1	0.979796			215	1	0.785236
	217	0	1	1	1	0	0	0	0.29	0.76	0.63	0.55	0.07	0.21	0.01			216	1	0.988991			216	1	0.768296
	218	0	1	0	0	0	0	0	0.07	0.71	0.25	0.01	0.2	0.29	0			217	1	0.987014			217	1	0.856192
	219	1	1	0	0	0	1	0	0.76	0.83	0.07	0.32	0.04	0.61	0.01			218	1	0.997808			218	1	0.805999
	220	1	1	0	0	0	1	1	0.58	0.57	0.04	0.37	0.03	0.7	0.48			219	1	0.976834			219	1	0.883519
	221	0	0	0	0	1	0	0	0.07	0.09	0.05	0.09	0.57	0.38	0.01			220	1	0.988967			220	1	0.860243
	222	0	1	0	0	0	0	0	0.1	0.87	0.2	0.09	0.13	0.22	0			221	1	0.978711			221	1	0.872675
	223	0	0	0	1	0	0	0	0.11	0.12	0.19	0.76	0.11	0.21	0			222	1	0.91896			222	1	0.862644
	224	1	1	0	0	0	1	0	0.8	0.83	0.07	0.17	0.07	0.82	0.01			223	1	0.0228352			223	1	0.881454
	225	0	0	0	1	0	0	0	0.36	0.39	0.18	0.57	0.17	0.43	0.01			224	1	0.949589			224	1	0.350699
	226	1	1	0	0	0	1	0	0.86	0.88	0.09	0.29	0.05	0.89	0.09			225	1	0.00278136			225	1	0.875224
	227	0	0	1	0	0	1	0	0.34	0.12	0.65	0.06	0.11	0.97	0.01			226	1	0.995442			226	1	0.87362
	228	1	0	0	0	0	0	0	0.85	0.36	0.35	0.32	0.31	0.44	0.02			227	1	0.949871			227	1	0.87343
	229	0	1	0	0	0	0	0	0.11	0.63	0.38	0.11	0.04	0.2	0.01			228	1	0.944603			228	1	0.865269
	230	0	0	0	0	0	0	1	0.02	0.14	0.1	0.2	0.13	0.08	0.16			229	1	0.974486			229	1	0.845334
	231	1	1	1	1	1	1	0	0.53	0.56	0.58	0.59	0.58	0.66	0.11			230	1	0.902538			230	1	0.866645
	232	0	1	0	0	0	0	0	0.15	0.83	0.09	0.08	0.05	0.18	0.01			231	1	0.979629			231	1	0.869258
	233	0	0	1	1	0	0	0	0.25	0.26	0.71	0.6	0.42	0.15	0.01			232	1	0.961424			232	1	0.832109
	234	0	0	1	0	0	1	0	0.08	0.36	0.56	0.07	0.06	0.64	0.01			233	1	0.984096			233	1	0.87741
	235	0	0	1	0	1	1	0	0.08	0.1	0.71	0.33	0.61	0.64	0.03			234	1	0.000802797			234	1	0.846767
	236	0	1	1	0	0	0	0	0.33	0.93	0.52	0.04	0.05	0.61	0			235	1	0.968174			235	1	0.854802
	237	1	1	0	0	0	1	0	0.75	0.79	0.13	0.31	0.05	0.83	0.01			236	1	0.993294			236	1	0.871402
	238	0	1	0	0	0	0	0	0.31	0.84	0.09	0.04	0.05	0.43	0			237	1	0.995955			237	1	0.88239
	239	0	0	0	0	0	0	1	0.33	0.37	0.14	0.07	0.1	0.44	0.37			238	1	0.849657			238	1	0.871537
	240	0	1	0	0	0	0	0	0.34	0.87	0.17	0.2	0.09	0.43	0.01			239	1	0.996155			239	1	0.87259
	241	0	1	0	0	0	1	0	0.28	0.84	0.04	0.04	0.09	0.96	0			240	1	0.993474			240	1	0.841208
	242	1	1	0	0	0	1	0	0.56	0.62	0.05	0.07	0.03	0.64	0.25			241	1	0.99107			241	1	0.880875
	243	0	0	0	0	1	0	0	0.32	0.35	0.19	0.04	0.67	0.47	0.01			242	1	0.987099			242	1	0.854599
	244	0	0	0	1	0	0	0	0.03	0.33	0.11	0.1	0.08	0.15	0.02			243	1	0.987092			243	1	0.840204
	245	1	1	0	1	0	1	0	0.63	0.65	0.14	0.7	0.14	0.66	0.2			244	1	0.922009			244	1	0.861179
	246	1	1	0	1	0	1	0	0.56	0.6	0.34	0.56	0.06	0.89	0.01			245	1	0.637614			245	1	0.865974
	247	0	1	0	0	0	0	0	0.04	0.6	0.08	0.27	0.07	0.16	0.17			246	1	0.98305			246	1	0.868027
	248	0	0	0	1	0	0	0	0.1	0.16	0.04	0.51	0.02	0.16	0			247	1	0.00981148			247	1	0.860106
	249	1	1	0	1	0	0	0	0.84	0.9	0.07	0.57	0.05	0.5	0			248	1	0.986546			248	1	0.861676
	250	1	1	0	0	0	1	0	0.86	0.75	0.1	0.11	0.04	0.94	0			249	1	0.814494			249	1	0.851907
	251	1	1	0	1	0	1	0	0.54	0.58	0.1	0.58	0.32	0.83	0.02			250	1	0.995436			250	1	0.856248
	252	1	1	0	1	1	1	0	0.86	0.84	0.42	0.9	0.63	0.91	0.02			251	1	0.783293			251	1	0.781059
	253	0	1	0	0	0	0	0	0.36	0.86	0.14	0.35	0.09	0.42	0.02			252	1	0.995924			252	1	0.750546
	254	0	0	1	1	0	1	0	0.02	0.1	0.5	0.67	0.04	0.56	0.25			253	1	0.971097			253	1	0.842929
	255	0	0	1	0	0	0	0	0.01	0.1	0.54	0.16	0.05	0.3	0			254	1	0.996716			254	1	0.840045
	256	0	0	1	0	0	1	0	0.03	0.11	0.82	0.21	0.36	0.56	0.01			255	1	0.990497			255	1	0.88023
	257	0	1	0	1	1	0	0	0.06	0.65	0.05	0.61	0.54	0.27	0.01			256	1	0.0029205			256	1	0.851899
	258	0	0	1	0	0	0	0	0.41	0.36	0.52	0.12	0.02	0.37	0			257	1	0.00245539			257	1	0.87824
	259	0	1	0	1	1	0	0	0.41	0.73	0.06	0.59	0.54	0.34	0.03			258	1	0.995422			258	1	0.855552
	260	0	0	0	0	0	0	1	0.17	0.18	0.01	0.04	0.02	0.14	0.51			259	1	0.995047			259	1	0.870479
	261	0	0	0	0	0	1	0	0.18	0.21	0.01	0.06	0.01	0.92	0.01			260	1	0.993031			260	1	0.848662
	262	0	1	0	1	0	0	0	0.45	0.91	0.01	0.56	0.01	0.38	0			261	1	0.983112			261	1	0.889499
	263	1	1	0	0	1	0	0	0.85	0.89	0.06	0.06	0.52	0.39	0.04			262	1	0.982536			262	1	0.848529
	264	1	1	0	1	0	1	0	0.57	0.65	0.02	0.94	0.03	0.54	0.01			263	1	0.990877			263	1	0.857874
	265	1	1	0	0	0	1	0	0.64	0.74	0.01	0.3	0.01	0.58	0			264	1	0.957625			264	1	0.853238
	266	1	1	0	0	0	1	0	0.66	0.68	0.02	0.33	0.02	0.65	0.01			265	1	0.992051			265	1	0.856091
	267	0	1	0	0	0	0	0	0.36	0.86	0.02	0	0.1	0.48	0			266	1	0.993046			266	1	0.866982
	268	0	0	1	0	0	0	0	0.5	0.36	0.25	0.27	0.27	0.49	0			267	1	0.990969			267	1	0.85154
	269	1	1	0	0	0	1	0	1	0.82	0	0.28	0	0.78	0			268	1	0.961685			268	1	0.861018
	270	0	1	0	0	0	0	0	0.47	0.83	0	0.24	0.01	0.49	0			269	1	0.96486			269	1	0.876241
	271	0	0	0	0	0	0	1	0.48	0.34	0	0.29	0.01	0.23	0			270	1	0.93204			270	1	0.870165
	272	1	1	0	0	0	1	0	0.49	0.38	0.15	0.26	0.25	0.71	0.01			271	1	0.934458			271	1	0.865155
	273	0	1	1	1	0	0	0	0.29	0.8	0.5	0.52	0.02	0.25	0.01			272	1	0.994636			272	1	0.875484
	274	0	1	0	0	0	0	0	0.37	0.86	0	0.01	0	0.26	0			273	1	0.996248			273	1	0.867055
	275	0	0	1	0	0	1	0	0.5	0.33	0.51	0.02	0.01	0.99	0			274	1	0.972861			274	1	0.807907
	276	1	1	0	1	0	1	0	0.77	0.87	0	0.43	0	0.73	0			275	1	0.989818			275	1	0.875753
	277	0	0	0	0	0	0	1	0.24	0.1	0.27	0.27	0.01	0.45	0.5			276	1	0.983081			276	1	0.857662
	278	0	0	0	1	1	1	0	0.24	0.05	0.25	0.77	0.5	0.72	0.01			277	1	0.00274891			277	1	0.850545
	279	1	1	0	0	0	0	0	0.23	0.56	0.01	0.27	0.01	0.25	0.01			278	1	0.963351			278	1	0.866714
	280	1	1	0	0	0	1	0	0.7	0.46	0.02	0.01	0.03	1	0			279	1	0.996213			279	1	0.858199
	281	1	0	0	0	0	0	0	0.73	0.03	0	0.01	0	0.23	0.24			280	1	0.997412			280	1	0.867269
	282	0	0	0	1	0	0	1	0.23	0.03	0.01	0.52	0.02	0.49	0.43			281	1	0.983783			281	1	0.86224
	283	0	1	0	0	0	1	0	0.06	0.62	0.03	0.08	0.02	0.83	0.01			282	1	0.994017			282	1	0.818181
	284	0	0	0	1	0	0	0	0.31	0.43	0.01	0.55	0.01	0.28	0.03			283	1	0.993782			283	1	0.836109
	285	0	0	0	0	1	0	0	0.06	0.13	0.02	0.13	0.5	0.09	0.26			284	1	0.996021			284	1	0.857214
	286	0	0	0	1	0	0	0	0.08	0.12	0.07	0.63	0.04	0.09	0.24			285	1	0.992117			285	1	0.0238337
	287	1	0	0	0	0	1	0	0.63	0.37	0.04	0.12	0.04	0.61	0.01			286	1	0.988905			286	1	0.775166
	288	1	1	0	0	0	1	0	0.89	0.94	0.28	0.33	0.06	0.9	0.01			287	1	0.970356			287	1	0.828312
	289	0	1	0	0	0	0	0	0.11	0.66	0.02	0.31	0.02	0.15	0.02			288	1	0.989944			288	1	0.805698
	290	1	1	0	1	0	0	0	0.66	0.62	0.05	0.65	0.01	0.11	0.17			289	1	0.00496104			289	1	0.772151
	291	0	1	0	1	0	0	0	0.36	0.9	0.03	0.81	0.03	0.4	0.02			290	1	0.991397			290	1	0.86051
	292	0	1	0	0	0	0	0	0.15	0.5	0.01	0.06	0	0.18	0.01			291	1	0.996296			291	1	0.872797
	293	1	1	0	1	0	1	0	0.76	0.85	0.02	0.5	0	0.71	0.01			292	1	0.895876			292	1	0.852594
	294	0	0	0	1	0	0	0	0.23	0.13	0.01	0.74	0	0.22	0.2			293	1	0.00638603			293	1	0.59631
	295	1	1	0	0	0	1	0	0.71	0.67	0.02	0.03	0	0.97	0			294	1	0.976249			294	1	0.864425
	296	0	0	0	1	0	0	0	0.48	0.38	0	0.01	0.01	0.49	0			295	1	0.990707			295	1	0.764554
	297	1	1	0	1	0	1	0	0.68	0.63	0	0.52	0	0.7	0.14			296	1	0.979039			296	1	0.854128
	298	0	1	1	0	1	1	0	0.21	0.24	0.51	0.27	0.52	0.71	0.01			297	1	0.90849			297	1	0.866108
	299	0	1	0	0	0	0	0	0.18	0.07	0.03	0.01	0.27	0.22	0.01			298	1	0.979833			298	1	0.83111
	300	0	0	0	1	0	0	0	0.47	0.35	0	0.77	0.01	0.48	0			299	1	0.929462			299	1	0.710528
	301	1	1	0	0	0	0	0	0.67	0.57	0.04	0.23	0	0.2	0			300	1	0.994777			300	1	0.86441
	302	0	0	0	0	0	1	0	0.31	0.34	0.03	0.47	0.1	0.97	0			301	1	0.792218			301	1	0.850387
	303	0	1	0	0	1	0	0	0.02	0.66	0.02	0.2	0.67	0.16	0.01			302	1	0.00175421			302	1	0.866778
	304	0	1	0	0	0	0	0	0.01	0.53	0.01	0.47	0.2	0.11	0.01			303	1	0.612933			303	1	0.636051
	305	0	0	0	1	0	0	0	0.02	0.12	0.04	0.96	0.14	0.16	0.01			304	1	0.975765			304	1	0.853453
	306	0	1	1	1	0	0	0	0.19	0.71	0.51	0.58	0.01	0.21	0.16			305	1	0.984492			305	1	0.749264
	307	0	1	0	0	0	0	0	0.22	0.72	0.27	0.26	0.01	0.44	0			306	1	0.981845			306	1	0.860104
	308	1	1	0	0	0	1	0	0.72	0.84	0.05	0.29	0.01	0.89	0			307	1	0.975843			307	1	0.830512
	309	0	0	0	1	1	0	0	0.44	0.47	0.03	0.78	0.39	0.47	0			308	1	0.981126			308	1	0.380367
	310	1	1	0	1	0	1	0	0.9	0.99	0.02	0.79	0.01	0.99	0			309	1	0.995512			309	1	0.784808
	311	0	0	0	1	0	0	0	0.38	0.35	0	0.01	0.01	0.49	0.48			310	1	0.995248			310	1	0.821656
	312	0	0	0	1	0	0	0	0.19	0.2	0	0.56	0.01	0.2	0.24			311	1	0.993112			311	1	0.884482
	313	1	1	0	1	0	0	0	0.69	0.96	0	0.51	0	0.21	0			312	1	0.978585			312	1	0.829988
	314	0	1	0	0	0	0	0	0.27	0.93	0.22	0.3	0.28	0.31	0.02			313	1	0.961785			313	1	0.833083
	315	0	0	1	1	1	0	0	0.01	0.18	0.46	0.8	0.52	0.02	0.1			314	1	0.97629			314	1	0.204599
	316	0	1	0	0	0	0	0	0	0.61	0.02	0.19	0.02	0.01	0.05			315	1	0.995585			315	1	0.86203
	317	0	0	0	0	0	0	1	0.01	0.19	0	0.14	0	0.01	0.49			316	1	0.00187766			316	1	0.860747
	318	0	0	0	0	0	0	1	0.16	0.31	0.03	0.1	0.3	0.29	0.56			317	1	0.667062			317	1	0.40521
	319	1	1	0	0	0	1	0	0.8	0.94	0	0.4	0.03	0.57	0			318	1	0.991369			318	1	0.81404
	320	0	0	0	1	1	1	0	0.29	0.45	0.01	0.68	0.51	0.78	0.04			319	1	0.996759			319	1	0.658824
	321	1	1	0	1	0	1	0	0.52	0.67	0.01	0.82	0.27	0.79	0.01			320	1	0.949527			320	1	0.870822
	322	0	0	0	1	0	0	0	0.08	0.14	0.02	0.19	0.01	0.03	0.09			321	1	0.991561			321	1	0.759477
	323	1	1	0	0	0	1	0	0.78	0.99	0.01	0.03	0	0.78	0.01			322	1	0.940067			322	1	0.114069
	324	1	1	0	0	0	1	0	0.53	0.64	0.04	0.33	0.02	0.53	0.05			323	1	0.993025			323	1	0.141926
	325	0	1	0	0	0	0	0	0.04	0.64	0	0.06	0.01	0.05	0.25			324	1	0.00169876			324	1	0.800774
	326	0	0	0	0	0	1	0	0.06	0.19	0	0.01	0.01	0.57	0.23			325	1	0.996459			325	1	0.823722
	327	1	1	0	0	0	1	0	0.7	0.89	0.07	0.09	0.05	0.67	0			326	1	0.984625			326	1	0.658841
	328	0	0	1	1	0	1	0	0.19	0.22	0.51	0.52	0	0.72	0.19			327	1	0.938266			327	1	0.247658
	329	0	0	0	1	0	0	0	0.33	0.42	0.29	0.82	0.29	0.33	0.02			328	1	0.969565			328	1	0.842935
	330	0	0	1	0	1	0	0	0.31	0.42	0.79	0.31	0.79	0.1	0.01			329	1	0.984918			329	1	0.819713
	331	0	1	0	0	0	0	0	0.32	0.92	0.07	0.07	0.03	0.33	0.02			330	1	0.969184			330	1	0.378148
	332	0	0	0	1	0	0	0	0.14	0.14	0.02	0.83	0.27	0.38	0.01			331	1	0.936416			331	1	0.801282
	333	0	0	1	0	1	0	0	0.39	0.42	0.55	0.45	0.33	0.29	0.01			332	1	0.962116			332	1	0.832241
	334	0	0	0	1	0	0	1	0.28	0.11	0.05	0.6	0.04	0.35	0.35			333	1	0.923931			333	1	0.839049
	335	1	1	0	1	1	1	0	0.56	0.64	0.05	0.84	0.54	0.57	0.02			334	1	0.87547			334	1	0.867664
	336	1	1	0	1	0	1	0	0.8	0.89	0.04	0.57	0.03	0.83	0.02			335	1	0.972984			335	1	0.84519
	337	0	0	1	0	0	0	0	0.18	0.46	0.54	0.04	0.03	0.16	0.01			336	1	0.997272			336	1	0.393139
	338	1	1	1	1	1	1	0	0.81	0.88	0.52	0.79	0.54	0.82	0.04			337	1	0.802877			337	1	0.222123
	339	1	0	0	0	0	0	0	0.57	0.15	0.02	0.13	0.04	0.36	0.02			338	1	0.98751			338	1	0.813038
	340	0	0	0	1	0	0	0	0.37	0.4	0.05	0.8	0.28	0.38	0.01			339	1	0.995828			339	1	0.836849
	341	0	1	0	0	0	0	0	0.41	0.97	0.01	0.03	0.01	0.14	0			340	1	0.990289			340	1	0.840947
	342	1	0	0	1	0	0	0	0.47	0.22	0.01	0.73	0.25	0.48	0			341	1	0.637064			341	1	0.848947
	343	0	0	0	0	0	1	0	0.46	0.49	0	0	0	0.55	0			342	1	0.826609			342	1	0.866013
	344	0	0	0	1	0	0	0	0.15	0.46	0.28	0.81	0.01	0.07	0			343	1	0.991108			343	1	0.86836
	345	1	1	0	1	0	0	0	0.9	0.97	0.01	0.54	0.01	0.38	0.01			344	1	0.0322983			344	1	0.614477
	346	1	1	0	0	0	0	0	0.98	0.99	0	0.08	0	0.14	0			345	1	0.195664			345	1	0.849232
	347	0	0	0	0	0	0	1	0.36	0.45	0	0.38	0.01	0.33	0.5			346	1	0.000566284			346	1	0.864715
	348	0	1	0	0	0	0	0	0.02	0.83	0.02	0.19	0	0.03	0.02			347	1	0.988145			347	1	0.856009
	349	1	1	0	1	0	1	0	0.63	0.69	0.07	0.81	0.01	0.6	0.01			348	1	0.958735			348	1	0.855487
	350	1	1	0	0	0	1	0	0.63	0.64	0	0.05	0.01	0.59	0.25			349	1	0.991576			349	1	0.86522
	351	0	0	1	0	1	0	0	0.28	0.32	0.64	0.39	0.7	0.17	0.03			350	1	0.995984			350	1	0.607764
	352	1	1	0	1	0	1	0	0.79	0.93	0	0.76	0	0.59	0.01			351	1	0.660707			351	1	0.803469
	353	0	0	0	1	0	0	0	0.35	0.49	0	0.55	0	0.31	0			352	1	0.606544			352	1	0.845804
	354	0	0	0	1	0	0	0	0.16	0.25	0	0.78	0	0.21	0			353	1	0.947381			353	1	0.398186
	355	0	1	0	0	0	0	0	0.23	0.73	0	0.25	0	0.21	0.01			354	1	0.998143			354	1	0.777612
	356	0	0	1	1	0	1	0	0.24	0.47	0.77	0.77	0.02	0.72	0			355	1	0.992313			355	1	0.831533
	357	1	1	0	0	0	1	0	0.83	0.76	0	0.03	0.02	0.87	0			356	1	0.985749			356	1	0.880117
	358	1	1	0	0	0	1	0	0.7	0.99	0	0.01	0.02	0.65	0.01			357	1	0.994044			357	1	0.787919
	359	0	0	0	1	1	1	0	0.04	0.14	0.01	0.52	0.51	0.91	0.01			358	1	0.026653			358	1	0.835118
	360	1	1	0	0	0	0	0	0.78	0.89	0.28	0.3	0.27	0.48	0.01			359	1	0.0372915			359	1	0.6997
	361	1	1	0	0	1	1	0	0.8	0.88	0.27	0.32	0.76	0.92	0.02			360	1	0.977			360	1	0.799622
	362	0	1	0	0	0	0	0	0.03	0.68	0	0.28	0.01	0.17	0.01			361	1	0.947745			361	1	0.783553
	363	1	1	0	1	0	0	0	0.51	0.63	0.01	0.77	0.01	0.12	0.06			362	1	0.705728			362	1	0.588465
	364	1	1	1	1	1	1	0	0.78	0.93	0.5	0.51	0.51	0.85	0.01			363	1	0.98029			363	1	0.808901
	365	0	0	0	1	0	0	0	0.01	0.11	0	0.5	0.01	0.19	0.18			364	1	0.135312			364	1	0.830256
	366	0	0	0	0	0	0	1	0.07	0.36	0.01	0.41	0.26	0.14	0			365	1	0.992495			365	1	0.875199
	367	1	1	1	1	1	0	0	0.51	0.63	0.51	0.72	0.51	0.12	0			366	1	0.99539			366	1	0.815946
	368	1	1	1	1	0	1	0	0.78	0.88	0.51	0.51	0.01	0.94	0.01			367	1	0.99417			367	1	0.846033
	369	0	1	0	0	0	0	1	0.15	0.86	0.01	0.32	0	0.13	0.48			368	1	0.973973			368	1	0.802502
	370	0	0	0	0	0	1	0	0.01	0.42	0	0.03	0.02	0.08	0			369	1	0.990289			369	1	0.766695
	371	1	0	0	0	1	1	0	0.64	0.25	0.24	0.04	0.75	0.6	0.03			370	1	0.993891			370	1	0.361184
	372	0	1	0	0	0	0	0	0.01	0.64	0.01	0.3	0	0.16	0			371	1	0.982945			371	1	0.813474
	373	0	1	0	1	1	0	0	0	0.55	0.09	0.39	0.72	0.17	0.01			372	1	0.993875			372	1	0.827436
	374	1	1	0	0	0	1	0	0.78	0.88	0	0.01	0	0.87	0.01			373	1	0.989749			373	1	0.824722
	375	1	1	1	1	1	1	0	0.53	0.79	0.53	0.7	0.78	0.69	0.01			374	1	0.978988			374	1	0.669882
	376	1	1	0	0	0	1	0	0.85	0.95	0	0	0	0.98	0			375	1	0.994245			375	1	0.804523
	377	0	0	0	0	0	1	0	0.04	0.39	0.01	0.01	0.02	0.67	0.01			376	1	0.976466			376	1	0.72524
	378	1	1	0	1	0	0	0	0.51	0.51	0.01	0.56	0.01	0.15	0.19			377	1	0.839406			377	1	0.874755
	379	0	0	0	1	0	0	0	0.28	0.38	0.01	0.54	0.01	0.39	0			378	1	0.935128			378	1	0.601982
	380	1	1	0	0	0	1	0	0.51	0.6	0	0.29	0.02	0.59	0.01			379	1	0.994816			379	1	0.848444
	381	1	1	1	1	1	1	0	0.51	0.91	0.51	0.51	0.51	0.77	0			380	1	0.927397			380	1	0.883209
	382	1	1	0	0	0	1	0	0.77	0.96	0	0.27	0	0.7	0			381	1	0.968991			381	1	0.859478
	383	1	1	0	0	0	1	0	0.51	0.59	0	0.02	0	0.65	0.27			382	1	0.959425			382	1	0.84448
	384	1	1	0	1	0	1	0	0.53	0.6	0.04	0.73	0.04	0.54	0.27			383	1	0.562979			383	1	0.874134
	385	0	0	1	1	0	0	0	0.13	0.15	0.49	0.72	0.01	0.08	0.02			384	1	0.983604			384	1	0.853394
	386	0	1	1	1	0	0	0	0.23	0.25	0.51	0.78	0.01	0.29	0.01			385	1	0.964746			385	1	0.844838
	387	0	0	1	0	1	0	0	0.37	0.43	0.52	0.32	0.51	0.11	0			386	1	0.996537			386	1	0.858681
	388	1	1	1	0	1	1	0	0.96	0.98	0.77	0.27	0.78	0.98	0			387	1	0.992062			387	1	0.857386
	389	1	1	0	1	0	0	0	0.75	0.99	0	0.51	0	0.22	0			388	1	0.994397			388	1	0.855767
	390	1	1	0	0	0	0	0	0.53	0.68	0.02	0.1	0.01	0.29	0.01			389	1	0.997723			389	1	0.856365
	391	1	1	0	0	0	0	0	0.88	0.7	0.03	0.05	0.02	0.39	0.01			390	1	0.968614			390	1	0.87367
	392	0	0	0	0	0	0	1	0.21	0.19	0.03	0.03	0.05	0.22	0.65			391	1	0.966335			391	1	0.856307
	393	1	0	0	0	0	1	0	0.54	0.3	0.11	0.02	0.06	0.79	0.01			392	1	0.992055			392	1	0.856147
	394	0	0	0	0	0	0	1	0.31	0.36	0.23	0.3	0.28	0.32	0.51			393	1	0.990393			393	1	0.875295
	395	1	1	0	1	1	1	0	0.86	0.95	0.03	0.52	0.73	0.58	0.01			394	1	0.959025			394	1	0.883667
	396	0	0	0	0	0	1	0	0.4	0.45	0.01	0.01	0.02	0.96	0			395	1	0.986394			395	1	0.804419
	397	1	1	0	0	0	1	0	0.63	0.95	0.03	0.04	0.02	0.64	0.01			396	1	0.993433			396	1	0.866055
	398	1	1	0	0	0	1	0	0.66	0.69	0.01	0.27	0	0.69	0			397	1	0.93971			397	1	0.850067
	399	1	1	0	0	1	1	0	0.7	0.67	0.07	0.06	0.74	0.57	0.03			398	1	0.983578			398	1	0.32958
	400	0	0	0	1	0	0	0	0.18	0.15	0.28	0.8	0.05	0.46	0			399	1	0.994017			399	1	0.665241
	401	0	1	0	0	0	0	0	0.35	0.42	0.04	0.04	0.03	0.33	0.01			400	1	0.996592			400	1	0.810953
	402	0	0	0	1	0	0	0	0.13	0.16	0.02	0.8	0.01	0.15	0.02			401	1	0.993345			401	1	0.868355
	403	1	1	1	1	1	1	0	0.6	0.65	0.53	0.8	0.52	0.63	0.01			402	1	0.983534			402	1	0.661617
	404	1	1	0	0	0	1	0	0.83	0.72	0.03	0.06	0.01	0.81	0.01			403	1	0.978319			403	1	0.867346
	405	0	1	0	0	0	0	0	0.34	0.87	0.01	0.32	0.01	0.37	0			404	1	0.994002			404	1	0.85033
	406	0	0	0	1	1	1	0	0.12	0.2	0.02	0.69	0.51	0.65	0.23			405	1	0.974565			405	1	0.121148
	407	0	0	0	1	0	0	0	0.07	0.31	0.01	0.63	0.01	0.08	0.02			406	1	0.994508			406	1	0.868186
	408	1	0	0	0	0	0	0	0.97	0.5	0.09	0.01	0.05	0.48	0			407	1	0.439333			407	1	0.478088
	409	0	0	0	1	0	0	1	0.23	0.29	0.03	0.64	0.04	0.19	0.51			408	1	0.970916			408	1	0.526656
	410	1	1	0	1	0	0	0	0.66	0.41	0.11	0.78	0.01	0.21	0			409	1	0.955494			409	1	0.883666
	411	1	1	0	0	0	1	0	0.73	0.74	0.03	0.06	0	0.7	0.16			410	1	0.682839			410	1	0.849885
	412	0	0	0	0	0	1	0	0.46	0.38	0.01	0.05	0	0.9	0			411	1	0.964444			411	1	0.858955
	413	0	1	0	0	0	0	0	0.17	0.73	0.02	0.13	0	0.14	0.11			412	1	0.986177			412	1	0.682143
	414	0	0	0	0	0	0	1	0.23	0.23	0.01	0.27	0.01	0.24	0.03			413	1	0.80671			413	1	0.873178
	415	0	0	0	1	1	1	0	0.49	0.5	0.27	0.77	0.77	0.89	0			414	1	0.00253101			414	1	0.870533
	416	0	0	1	0	1	0	0	0.18	0.28	0.5	0.27	0.52	0.15	0.1			415	1	0.985868			415	1	0.855777
	417	0	1	0	0	0	0	0	0.49	1	0	0	0	0.46	0			416	1	0.969398			416	1	0.812829
	418	0	0	0	1	0	0	0	0.12	0.22	0	0.71	0.06	0.41	0			417	1	0.9189			417	1	0.860569
	419	0	0	0	1	0	0	0	0.22	0.5	0	0.51	0	0.42	0			418	1	0.947929			418	1	0.749684
	420	0	0	1	0	1	0	0	0.22	0.23	0.52	0.24	0.51	0.2	0.02			419	1	0.947906			419	1	0.861269
	421	0	0	0	1	0	0	0	0.5	0.5	0.01	0.56	0	0.46	0			420	1	0.98212			420	1	0.874453
	422	0	1	0	0	0	0	0	0.28	0.85	0.03	0.15	0.02	0.29	0.06			421	1	0.924435			421	1	0.865827
	423	0	0	0	0	0	0	1	0.01	0.12	0.02	0.41	0.04	0.03	0.67			422	1	0.770466			422	1	0.782802
	424	0	0	0	0	0	0	1	0.26	0.34	0.32	0.42	0.04	0.27	0.61			423	1	0.88268			423	1	0.837566
	425	0	0	0	1	0	0	0	0.09	0.4	0.01	0.13	0.03	0.06	0.06			424	1	0.984145			424	1	0.859446
	426	0	0	1	0	0	0	0	0.15	0.24	0.52	0.14	0.01	0.18	0.19			425	1	0.989636			425	1	0.806245
	427	0	0	0	1	0	0	0	0.16	0.18	0.01	0.78	0.02	0.46	0.01			426	1	0.0053593			426	1	0.871549
	428	0	0	0	0	0	1	0	0.17	0.19	0	0.34	0.01	0.96	0			427	1	0.990563			427	1	0.737048
	429	1	1	1	1	1	1	0	0.73	0.76	0.51	0.76	0.59	0.72	0.08			428	1	0.832616			428	1	0.178503
	430	0	0	0	0	0	0	1	0.49	0.49	0.01	0.01	0.01	0.37	0.51			429	1	0.994007			429	1	0.292202
	431	1	1	0	0	0	1	0	0.83	0.95	0.28	0.31	0.02	0.79	0.01			430	1	0.982424			430	1	0.867465
	432	0	0	0	1	0	0	1	0.18	0.16	0.01	0.81	0.02	0.2	0.51			431	1	0.983898			431	1	0.620594
	433	0	1	0	0	0	0	0	0.21	0.68	0.01	0.06	0.01	0.21	0			432	1	0.992912			432	1	0.852847
	434	1	1	1	1	1	1	0	0.7	0.67	0.52	0.79	0.52	0.71	0.14			433	1	0.98416			433	1	0.543974
	435	0	0	0	0	0	0	1	0.37	0.41	0.03	0.07	0.03	0.42	0.01			434	1	0.992634			434	1	0.884102
	436	1	1	0	1	0	1	0	0.63	0.66	0.01	0.72	0.03	0.67	0.26			435	1	0.984115			435	1	0.670594
	437	0	0	0	1	0	0	0	0.18	0.19	0.03	0.6	0.02	0.12	0.16			436	1	0.995807			436	1	0.849286
	438	1	1	0	1	0	1	0	0.65	0.92	0	0.61	0	0.59	0.03			437	1	0.994028			437	1	0.726273
	439	1	1	1	1	1	1	0	0.85	0.88	0.5	0.54	0.52	0.69	0.01			438	1	0.981956			438	1	0.829155
	440	0	0	0	1	0	0	0	0.06	0.38	0.03	0.59	0.04	0.12	0.01			439	1	0.835451			439	1	0.783615
	441	1	1	1	1	1	1	0	0.71	0.9	0.52	0.61	0.8	0.69	0.01			440	1	0.00186198			440	1	0.399662
	442	0	0	0	1	0	0	1	0.22	0.22	0.63	0.36	0.03	0.22	0.46			441	1	0.968507			441	1	0.0957508
	443	0	1	0	0	0	0	0	0.22	0.72	0	0.02	0	0.42	0			442	1	0.995091			442	1	0.822107
	444	0	0	1	0	1	0	0	0.22	0.49	0.51	0.01	0.51	0.21	0			443	1	0.988453			443	1	0.861045
	445	0	0	0	0	0	0	1	0.2	0.21	0.01	0.06	0	0.19	0.16			444	1	0.983235			444	1	0.850346
	446	1	1	1	1	1	1	0	0.96	0.96	0.77	0.77	0.52	0.98	0			445	1	0.987472			445	1	0.854778
	447	1	1	0	0	0	1	0	0.72	0.72	0.01	0.28	0	0.71	0			446	1	0.994016			446	1	0.866557
	448	0	1	0	0	0	0	0	0.48	0.97	0.01	0.02	0.01	0.47	0			447	1	0.99613			447	1	0.864327
	449	0	0	1	0	0	0	0	0.2	0.23	0.49	0.22	0.03	0.17	0.32			448	1	0.992038			448	1	0.811207
	450	0	0	1	1	1	1	0	0.2	0.2	0.51	0.78	0.5	0.68	0			449	1	0.0028054			449	1	0.559018
	451	1	1	0	0	0	1	0	0.71	0.79	0	0.01	0.01	0.72	0			450	1	0.945802			450	1	0.379193
	452	1	1	1	1	1	0	0	0.73	0.8	0.51	0.76	0.51	0.22	0.12			451	1	0.995056			451	1	0.852177
	453	0	0	0	0	0	1	0	0.45	0.42	0.02	0.03	0.27	0.97	0			452	1	0.990891			452	1	0.853346
	454	0	0	1	0	0	0	0	0.43	0.47	0.51	0.29	0	0.15	0			453	1	0.995943			453	1	0.75872
	455	0	1	0	1	0	0	0	0.29	0.84	0.09	0.56	0.36	0.36	0.05			454	1	0.970203			454	1	0.786801
	456	0	0	1	0	1	0	0	0.43	0.24	0.58	0.06	0.58	0.45	0.01			455	1	0.83449			455	1	0.685132
	457	1	1	0	0	0	1	0	0.85	0.83	0.4	0.4	0.35	0.93	0.01			456	1	0.88801			456	1	0.805455
	458	1	1	0	0	0	1	0	0.85	0.84	0.1	0.24	0.07	0.87	0.02			457	1	0.984654			457	1	0.682873
	459	1	1	0	0	1	1	0	0.56	0.59	0.19	0.3	0.56	0.59	0.17			458	1	0.97044			458	1	0.409185
	460	1	1	1	0	1	1	0	0.89	0.89	0.51	0.22	0.52	0.79	0.01			459	1	0.985925			459	1	0.537806
	461	0	0	0	1	0	0	0	0.5	0.42	0.03	0.72	0.03	0.08	0.01			460	1	0.973395			460	1	0.265299
	462	1	1	0	0	1	1	0	0.95	0.97	0.01	0.16	0.51	0.81	0.01			461	1	0.985412			461	1	0.857004
	463	1	1	0	0	0	1	0	0.95	0.95	0.02	0.19	0.01	0.81	0.01			462	1	0.986227			462	1	0.842924
	464	0	0	1	0	0	0	0	0.23	0.44	0.52	0.19	0.01	0.03	0.01			463	1	0.981979			463	1	0.849612
	465	1	1	0	0	0	1	0	0.73	0.73	0.01	0.16	0.01	0.61	0.26			464	1	0.947314			464	1	0.87312
	466	0	0	1	0	0	0	0	0.41	0.43	0.52	0.19	0.02	0.3	0.06			465	1	0.991411			465	1	0.823644
	467	1	1	0	0	0	0	0	0.93	0.94	0.02	0.2	0.01	0.3	0.01			466	1	0.978504			466	1	0.866856
	468	0	0	0	1	0	0	0	0.14	0.18	0.02	0.85	0.02	0.17	0			467	1	0.977617			467	1	0.57723
	469	0	0	0	1	0	0	0	0.14	0.39	0.14	0.61	0.13	0.21	0.01			468	1	0.958766			468	1	0.845762
	470	0	1	0	1	0	0	0	0.23	0.98	0.02	0.6	0.01	0.23	0.01			469	1	0.914361			469	1	0.685641
	471	0	0	0	1	1	1	0	0.35	0.39	0.02	0.63	0.54	0.9	0.01			470	1	0.200733			470	1	0.850084
	472	1	1	0	0	0	1	0	0.55	0.6	0.04	0.4	0.05	0.62	0.01			471	1	0.987572			471	1	0.870885
	473	0	1	1	1	0	0	0	0.24	0.94	0.51	0.52	0.02	0.2	0			472	1	0.466983			472	1	0.858783
	474	0	0	0	1	0	0	0	0.08	0.21	0.03	0.78	0.04	0.12	0.01			473	1	0.963439			473	1	0.834833
	475	1	1	0	1	0	1	0	0.53	0.61	0.42	0.57	0.13	0.7	0.01			474	1	0.965342			474	1	0.838998
	476	1	1	1	1	1	1	0	0.54	0.67	0.54	0.58	0.57	0.68	0.01			475	1	0.966074			475	1	0.671909
	477	1	1	0	0	0	1	0	0.57	0.62	0.02	0.22	0.06	0.63	0.18			476	1	0.982466			476	1	0.513389
	478	0	1	0	1	1	0	0	0.09	0.4	0.02	0.92	0.56	0.19	0.01			477	1	0.985489			477	1	0.858031
	479	1	0	0	0	0	0	0	0.62	0.14	0.04	0.38	0.1	0.21	0			478	1	0.97426			478	1	0.0824379
	480	1	0	0	1	0	0	0	0.84	0.36	0.29	0.82	0.1	0.39	0.01			479	1	0.0861655			479	1	0.770052
	481	0	0	0	0	0	1	0	0.56	0.39	0.03	0.37	0.08	0.59	0.01			480	1	0.996152			480	1	0.830492
	482	1	1	1	1	1	1	0	0.52	0.62	0.51	0.6	0.59	0.9	0.01			481	1	0.592355			481	1	0.0275004
	483	0	0	0	0	1	0	0	0.09	0.17	0.01	0.3	0.01	0.14	0.01			482	1	0.99676			482	1	0.776059
	484	0	0	0	0	0	0	1	0.28	0.34	0.03	0.12	0.14	0.23	0.52			483	1	0.993183			483	1	0.768426
	485	0	1	0	1	1	0	0	0.1	0.61	0.11	0.92	0.58	0.14	0.02			484	1	0.914888			484	1	0.632573
	486	1	0	0	0	0	1	0	0.92	0.43	0.26	0.47	0.28	0.82	0.01			485	1	0.99532			485	1	0.832078
	487	1	1	0	1	0	0	0	0.69	0.59	0	0.95	0.16	0.14	0			486	1	0.994345			486	1	0.614244
	488	1	1	0	0	1	1	0	0.76	0.9	0	0.12	0.5	0.69	0			487	1	0.98557			487	1	0.819828
	489	1	1	0	1	0	1	0	0.94	0.97	0.02	0.96	0.29	0.82	0.01			488	1	0.987678			488	1	0.861929
	490	0	0	1	1	0	0	1	0.15	0.22	0.39	0.92	0.02	0.04	0.51			489	1	0.994576			489	1	0.876825
	491	1	1	0	0	0	1	0	0.72	0.9	0.01	0.35	0.04	0.58	0			490	1	0.984012			490	1	0.840365
	492	1	1	0	1	0	1	0	0.9	0.92	0.24	0.95	0.27	0.82	0.01			491	1	0.988602			491	1	0.837455
	493	1	1	1	1	1	1	0	0.64	0.59	0.51	0.97	0.52	0.58	0.02			492	1	0.967851			492	1	0.87371
	494	1	1	0	0	0	1	0	0.9	0.67	0.01	0.22	0.03	0.65	0.01			493	1	0.770334			493	1	0.855665
	495	1	1	0	0	0	1	0	0.51	0.57	0.01	0.23	0.02	0.77	0.01			494	1	0.924673			494	1	0.874897
	496	0	0	0	1	0	0	0	0.12	0.15	0.01	0.98	0.03	0.19	0.01			495	1	0.996598			495	1	0.861216
	497	1	1	0	0	0	1	0	0.87	0.93	0	0.22	0.02	0.58	0.01			496	1	0.993621			496	1	0.844769
	498	1	1	0	1	0	1	0	0.86	0.91	0	0.98	0.02	0.62	0.01			497	1	0.0152866			497	1	0.892452
	499	0	0	0	1	0	1	0	0.07	0.16	0	0.81	0	0.53	0.19			498	1	0.986543			498	1	0.864957
	500	1	0	0	0	0	1	0	0.68	0.13	0	0.19	0.02	0.91	0			499	1	0.00460924			499	1	0.848028
	501	0	1	0	0	0	1	0	0.4	0.68	0.01	0.22	0.03	0.86	0			500	1	0.996434			500	1	0.869336
	502	0	0	0	1	0	0	0	0.41	0.41	0.03	0.98	0.08	0.36	0.01			501	1	0.995726			501	1	0.864152
	503	1	1	0	0	0	1	0	0.88	0.88	0	0.46	0.03	0.59	0.01			502	1	0.927743			502	1	0.787444
	504	0	0	0	0	0	0	1	0.08	0.12	0	0.93	0.01	0.06	0.4			503	1	0.989234			503	1	0.880377
	505	0	0	0	1	0	0	0	0.18	0.13	0.02	0.68	0.01	0.33	0.01			504	1	0.983724			504	1	0.867696
	506	1	1	0	1	0	1	0	0.64	0.68	0	0.97	0.05	0.57	0.02			505	1	0.973475			505	1	0.86248
	507	1	1	0	1	0	1	0	0.95	0.9	0	0.72	0.01	0.79	0			506	1	0.989726			506	1	0.79959
	508	0	0	0	1	1	1	0	0.32	0.39	0.28	0.96	0.74	0.58	0			507	1	0.96314			507	1	0.836864
	509	0	1	0	0	0	0	0	0.42	0.42	0	0.21	0.04	0.36	0.01			508	1	0.971225			508	1	0.863683
	510	1	1	1	1	1	1	0	0.87	0.9	0.52	0.72	0.56	0.85	0.01			509	1	0.9674			509	1	0.859396
	511	0	1	0	0	0	0	0	0.1	0.64	0	0.48	0.27	0.05	0.01			510	1	0.979761			510	1	0.862178
	512	0	1	0	0	0	0	0	0.32	0.87	0.14	0.41	0.1	0.09	0.02			511	1	0.859107			511	1	0.863562
	513	1	0	0	0	0	1	0	0.6	0.12	0.11	0.21	0.33	0.56	0.16			512	1	0.989888			512	1	0.877418
	514	1	1	0	0	0	1	0	0.79	0.91	0	0.34	0	0.54	0			513	1	0.96792			513	1	0.865945
	515	0	1	0	0	0	0	0	0.25	0.85	0	0.1	0	0.04	0			514	1	0.990544			514	1	0.860425
	516	1	1	0	0	0	0	0	0.55	0.64	0	0.34	0	0.33	0			515	1	0.906614			515	1	0.885252
	517	0	0	0	1	1	1	0	0.03	0.12	0.32	0.63	0.55	0.81	0.08			516	1	0.912832			516	1	0.823218
	518	0	1	0	0	0	1	0	0.27	0.88	0.03	0.2	0.03	0.55	0.04			517	1	0.992196			517	1	0.682401
	519	0	1	0	0	0	0	0	0.04	0.6	0.01	0.36	0.02	0.05	0.08			518	1	0.995477			518	1	0.853226
	520	0	1	0	0	0	0	0	0.08	0.67	0.02	0.04	0.02	0.25	0.01			519	1	0.992934			519	1	0.872343
	521	0	0	0	1	0	0	0	0.29	0.33	0.02	0.6	0.02	0.32	0.02			520	1	0.98257			520	1	0.769749
	522	1	1	0	0	1	1	0	0.83	0.9	0.04	0.36	0.53	0.87	0.01			521	1	0.993717			521	1	0.747762
	523	0	0	0	1	0	0	0	0.09	0.45	0.01	0.65	0.01	0.06	0.01			522	1	0.980507			522	1	0.871545
	524	1	1	0	0	0	1	0	0.53	0.62	0.04	0.36	0.03	0.57	0.03			523	1	0.991022			523	1	0.611836
	525	1	1	0	0	0	1	0	0.58	0.71	0.01	0.31	0.08	0.62	0			524	1	0.86654			524	1	0.858409
	526	1	1	0	0	0	1	0	0.55	0.66	0.02	0.31	0.03	0.56	0.01			525	1	0.988891			525	1	0.820964
	527	0	1	0	0	0	0	0	0.32	0.92	0.02	0.29	0.02	0.34	0.01			526	1	0.50109			526	1	0.839179
	528	0	0	1	0	1	1	0	0.04	0.13	0.53	0.22	0.54	0.58	0.21			527	1	0.904656			527	1	0.76407
	529	1	1	0	1	0	1	0	0.84	0.93	0.02	0.57	0.02	0.85	0.02			528	1	0.994596			528	1	0.84194
	530	0	0	0	1	0	0	0	0.23	0.23	0	0.51	0.01	0.49	0			529	1	0.988242			529	1	0.864449
	531	1	1	0	0	0	1	0	1	1	0.24	0.27	0.27	1	0			530	1	0.968637			530	1	0.687306
	532	1	1	0	1	0	0	0	1	1	0.01	0.52	0.01	0.49	0			531	1	0.82766			531	1	0.703515
	533	0	0	1	0	0	0	0	0.49	0.49	0.51	0.01	0.02	0.46	0			532	1	0.911786			532	1	0.213899
	534	0	0	0	0	0	0	1	0.22	0.21	0.01	0.01	0	0.24	0.5			533	1	0.988938			533	1	0.32711
	535	1	1	0	0	0	1	0	1	1	0	0.25	0.01	1	0			534	1	0.994939			534	1	0.882355
	536	0	0	0	1	0	0	0	0.46	0.49	0	0.5	0	0.47	0			535	1	0.963748			535	1	0.883981
	537	0	0	0	1	0	0	0	0.11	0.17	0.27	0.6	0.04	0.15	0.22			536	1	0.00853875			536	1	0.866695
	538	0	0	0	0	0	1	0	0.32	0.37	0.05	0.05	0.06	0.91	0.02			537	1	0.00359897			537	1	0.862041
	539	0	0	0	0	1	0	0	0.32	0.4	0.23	0.47	0.6	0.41	0.01			538	1	0.970407			538	1	0.851447
	540	1	1	0	0	0	0	0	0.89	0.95	0.04	0.04	0.05	0.43	0			539	1	0.986721			539	1	0.862627
	541	0	0	0	0	0	0	1	0.05	0.13	0.31	0.05	0.26	0.14	0.06			540	1	0.992447			540	1	0.870096
	542	0	0	0	0	0	0	1	0.06	0.39	0.02	0.11	0.04	0.39	0.52			541	1	0.00252699			541	1	0.874817
	543	0	1	0	0	0	0	0	0.06	0.59	0.08	0.06	0.1	0.15	0.03			542	1	0.979716			542	1	0.859856
	544	0	0	1	0	0	0	0	0.13	0.45	0.5	0.2	0.01	0.01	0			543	1	0.92617			543	1	0.876164
	545	1	1	1	1	1	0	0	0.63	0.69	0.51	0.76	0.5	0	0.15			544	1	0.74565			544	1	0.832625
	546	0	0	0	1	0	0	0	0.29	0.38	0.79	0.55	0.04	0.34	0.01			545	1	0.847967			545	1	0.859257
	547	0	0	0	1	0	0	0	0.03	0.12	0.02	0.58	0.02	0.33	0.02			546	1	0.997157			546	1	0.871891
	548	0	0	0	1	0	0	0	0.22	0.43	0.02	0.57	0.03	0.22	0			547	1	0.0162688			547	1	0.855637
	549	0	0	0	1	0	0	1	0.23	0.21	0.04	0.86	0.21	0.23	0.5			548	1	0.995857			548	1	0.868679
	550	0	0	0	1	0	0	0	0.5	0.47	0.31	0.89	0.3	0.54	0			549	1	0.996074			549	1	0.859317
	551	0	1	0	0	0	0	0	0.13	0.61	0.09	0.08	0.1	0.43	0.01			550	1	0.990172			550	1	0.855486
	552	1	1	0	0	0	0	0	0.66	0.93	0.05	0.06	0.06	0.18	0.01			551	1	0.971215			551	1	0.850974
	553	0	1	0	0	1	0	0	0.19	0.68	0.29	0.24	0.53	0.19	0.01			552	1	0.950317			552	1	0.855234
	554	0	0	0	0	0	0	1	0.39	0.42	0.01	0.29	0.01	0.14	0.51			553	1	0.954193			553	1	0.845304
	555	1	1	0	0	0	1	0	0.77	0.78	0.19	0.15	0.21	0.83	0.09			554	1	0.502564			554	1	0.490615
	556	0	0	0	0	0	0	1	0.01	0.02	0.2	0.19	0.22	0.35	0.16			555	1	0.75034			555	1	0.710254
	557	1	1	0	0	1	1	0	0.95	0.94	0.17	0.2	0.59	0.75	0.01			556	1	0.988828			556	1	0.890367
	558	1	1	0	1	0	1	0	0.88	0.9	0.34	0.85	0.33	0.9	0.01			557	1	0.814705			557	1	0.857184
	559	1	1	1	0	1	1	0	0.66	0.61	0.81	0.41	0.65	0.68	0.02			558	1	0.984296			558	1	0.884361
	560	0	1	0	1	0	0	0	0.37	0.89	0.14	0.84	0.13	0.37	0.03			559	1	0.994453			559	1	0.872879
	561	1	1	0	0	0	0	0	0.98	0.93	0.01	0.29	0.04	0.45	0.01			560	1	0.913037			560	1	0.84693
	562	1	1	0	1	0	0	0	0.74	0.73	0	0.67	0	0.49	0			561	1	0.991022			561	1	0.88838
	563	1	1	1	1	1	1	0	0.73	0.73	0.51	0.78	0.51	0.73	0.01			562	1	0.964995			562	1	0.858438
	564	0	0	1	0	0	0	0	0.5	0.47	0.52	0.26	0.03	0.5	0.01			563	1	0.990369			563	1	0.855611
	565	0	1	0	0	0	0	0	0.23	0.71	0.02	0.01	0.28	0.22	0.01			564	1	0.997621			564	1	0.883844
	566	1	1	0	0	0	0	0	0.73	0.98	0.01	0.05	0	0.24	0			565	1	0.1318			565	1	0.83223
	567	0	0	0	1	0	0	0	0.24	0.43	0	0.5	0.27	0.23	0			566	1	0.883144			566	1	0.860701
	568	0	1	0	0	0	0	0	0.22	0.72	0	0.24	0.01	0.17	0.15			567	1	0.99292			567	1	0.867732
	569	0	0	0	1	0	0	0	0.43	0.39	0	0.78	0.01	0.42	0			568	1	0.991608			568	1	0.871751
	570	0	0	0	1	0	0	0	0.5	0.48	0	0.51	0.01	0.49	0.01			569	1	0.982712			569	1	0.859286
	571	1	1	0	0	0	1	0	0.72	0.72	0	0.19	0	0.72	0.1			570	1	0.00451909			570	1	0.841152
	572	0	1	0	0	0	0	0	0.73	0.73	0	0.25	0	0.55	0			571	1	0.957492			571	1	0.854221
	573	0	0	0	1	0	0	0	0.22	0.18	0	0.78	0.01	0.32	0.01			572	1	0.992514			572	1	0.873621
	574	0	0	0	1	0	0	0	0.22	0.2	0	0.52	0.01	0.15	0.09			573	1	0.99151			573	1	0.861904
	575	0	0	1	0	1	0	0	0.44	0.44	0.77	0.04	0.78	0.39	0.02			574	1	0.962527			574	1	0.855436
	576	1	0	0	1	0	0	0	0.62	0.55	0	0.52	0.02	0.33	0			575	1	0.997308			575	1	0.879264
	577	0	0	0	0	1	0	0	0.22	0.21	0	0.01	0.51	0.43	0			576	1	0.994659			576	1	0.858298
	578	1	1	0	0	0	1	0	0.73	0.73	0	0.02	0	0.73	0			577	1	0.884249			577	1	0.873228
	579	0	0	0	1	0	0	0	0.47	0.35	0.02	0.81	0.02	0.28	0			578	1	0.00127322			578	1	0.85608
	580	1	1	0	1	0	1	0	0.76	0.95	0.06	0.6	0.28	0.98	0			579	1	0.909008			579	1	0.856978
	581	0	1	0	1	0	0	0	0.21	0.71	0.02	0.79	0.02	0.42	0.01			580	1	0.995239			580	1	0.880333
	582	1	1	0	1	0	1	0	0.73	0.73	0.01	0.52	0.01	0.99	0			581	1	0.00433418			581	1	0.849174
	583	1	1	0	1	0	1	0	0.96	0.99	0.28	0.79	0.24	0.75	0.01			582	1	0.996338			582	1	0.733964
	584	1	1	0	0	0	1	0	0.72	0.73	0.01	0.05	0.01	0.72	0.12			583	1	0.9949			583	1	0.829058
	585	1	1	0	0	0	1	0	0.99	0.99	0.01	0.02	0.01	0.97	0			584	1	0.995602			584	1	0.761327
	586	1	1	0	0	0	1	0	1	1	0	0.03	0.01	0.98	0			585	1	0.988897			585	1	0.872232
	587	0	0	0	0	1	0	0	0.47	0.24	0.01	0.01	0.03	0.47	0.01			586	1	0.984057			586	1	0.864499
	588	0	0	0	0	0	0	1	0.22	0.22	0.02	0.2	0.02	0.2	0.7			587	1	0.983786			587	1	0.870175
	589	0	1	0	0	0	0	0	0.49	0.99	0.02	0.03	0.02	0.46	0.01			588	1	0.924289			588	1	0.54238
	590	0	0	0	0	0	0	1	0.23	0.83	0.04	0.04	0.03	0.23	0.01			589	1	0.00577262			589	1	0.853965
	591	0	0	0	0	0	1	0	0.23	0.59	0.24	0.13	0.04	0.72	0.18			590	1	0.988954			590	1	0.825457
	592	0	0	0	1	0	0	0	0.24	0.48	0.01	0.51	0.01	0.23	0			591	1	0.991824			591	1	0.860435
	593	1	1	0	0	0	1	0	0.74	0.75	0.27	0.27	0.01	0.73	0			592	1	0.961603			592	1	0.802611
	594	0	0	1	1	0	0	0	0.24	0.23	0.27	0.03	0.28	0.22	0			593	1	0.993888			593	1	0.859677
	595	1	1	0	0	0	1	0	0.87	0.93	0.02	0.03	0.28	0.96	0			594	1	0.99408			594	1	0.864886
	596	1	1	0	0	0	1	0	0.72	0.71	0.03	0.02	0.02	0.98	0.01			595	1	0.558134			595	1	0.830708
	597	1	1	0	0	0	0	0	0.73	0.71	0.01	0.3	0.03	0.48	0.01			596	1	0.966003			596	1	0.848522
	598	0	1	0	0	1	0	0	0.22	0.91	0	0.02	0.51	0.18	0.03			597	1	0.979077			597	1	0.851608
	599	1	1	0	0	0	1	0	0.76	0.74	0.01	0.29	0.02	0.73	0			598	1	0.995586			598	1	0.791434
	600	1	1	0	0	1	1	0	0.91	0.97	0.29	0.29	0.53	0.98	0			599	1	0.986547			599	1	0.837533
	601	1	0	0	0	0	1	0	0.99	0.48	0.19	0.09	0.29	0.97	0.01			600	1	0.989629			600	1	0.741999
	602	1	1	0	1	0	0	0	0.88	0.73	0	0.52	0.01	0.16	0.01			601	1	0.0102796			601	1	0.567979
	603	1	1	0	0	1	0	0	0.73	0.69	0	0.02	0.5	0.49	0			602	1	0.380754			602	1	0.890918
	604	0	0	0	1	1	1	0	0.24	0.24	0.02	0.79	0.78	0.94	0.01			603	1	0.987363			603	1	0.822397
	605	1	1	0	0	1	1	0	0.98	0.99	0.27	0.29	0.54	0.93	0.01			604	1	0.98855			604	1	0.863323
	606	1	1	0	1	0	1	0	0.53	0.58	0.05	0.77	0.06	0.68	0.24			605	1	0.9942			605	1	0.758841
	607	1	1	0	0	0	1	0	0.57	0.65	0.02	0.13	0.01	0.68	0.01			606	1	0.990834			606	1	0.761673
	608	0	1	0	0	0	0	0	0.01	0.61	0.07	0.04	0.02	0.3	0.06			607	1	0.973798			607	1	0.839867
	609	0	0	0	0	0	1	0	0.02	0.13	0	0.09	0	0.61	0.21			608	1	0.0130521			608	1	0.871075
	610	0	0	0	1	0	0	0	0	0.4	0.01	0.52	0	0.14	0			609	1	0.988869			609	1	0.859655
	611	0	0	0	1	0	0	0	0.08	0.42	0.01	0.53	0.01	0.17	0.01			610	1	0.986718			610	1	0.0276107
	612	0	0	0	0	0	0	1	0.09	0.19	0.01	0.28	0	0.21	0.51			611	1	0.954705			611	1	0.76255
	613	0	0	0	0	0	0	1	0.28	0.4	0.01	0.01	0.01	0.44	0.51			612	1	0.992525			612	1	0.703803
	614	1	1	0	1	1	1	0	0.78	0.64	0.02	0.54	0.52	0.86	0.02			613	1	0.968517			613	1	0.867994
	615	1	1	0	0	0	1	0	0.53	0.69	0.27	0.28	0.01	0.61	0			614	1	0.983026			614	1	0.883014
	616	0	1	0	1	0	0	0	0.04	0.89	0.02	0.56	0.01	0.12	0.01			615	1	0.990721			615	1	0.787636
	617	1	1	0	0	0	1	0	0.54	0.67	0.28	0.3	0.02	0.6	0.03			616	1	0.172211			616	1	0.818756
	618	0	0	0	0	0	0	1	0.06	0.21	0.01	0.52	0	0.03	0.52			617	1	0.993345			617	1	0.851672
	619	1	1	0	1	0	1	0	0.76	0.92	0.01	0.79	0.01	0.6	0.01			618	1	0.996371			618	1	0.112737
	620	1	1	0	1	0	1	0	0.62	0.68	0.01	0.51	0.11	0.71	0.01			619	1	0.984514			619	1	0.639806
	621	0	0	0	0	0	1	0	0.05	0.08	0.29	0.04	0.28	0.69	0.01			620	1	0.973876			620	1	0.858985
	622	1	1	0	0	0	0	0	0.82	0.87	0.01	0.05	0.27	0.45	0.01			621	1	0.251213			621	1	0.571765
	623	1	0	0	1	0	0	0	0.53	0.62	0.04	0.57	0.12	0.08	0			622	1	0.990079			622	1	0.777537
	624	0	0	0	1	0	0	0	0.3	0.39	0.28	0.54	0.26	0.38	0.01			623	1	0.976978			623	1	0.855295
	625	1	1	1	1	0	1	0	0.66	0.88	0.51	0.76	0.28	0.66	0.01			624	1	0.902847			624	1	0.846615
	626	1	1	0	0	0	1	0	0.54	0.69	0.01	0.28	0.01	0.63	0.01			625	1	0.00196689			625	1	0.840381
	627	1	1	0	1	0	1	0	0.86	0.96	0.01	0.52	0.01	0.95	0.01			626	1	0.971135			626	1	0.857216
	628	1	1	0	0	0	1	0	0.79	0.93	0.01	0.29	0.22	0.86	0.01			627	1	0.974541			627	1	0.785384
	629	0	0	0	0	1	0	0	0.04	0.15	0.01	0.28	0.77	0.37	0.01			628	1	0.979642			628	1	0.867242
	630	0	0	0	0	0	1	0	0.32	0.43	0.01	0.1	0.01	0.89	0.01			629	1	0.968226			629	1	0.879877
	631	0	1	0	0	0	0	0	0.04	0.69	0.01	0.29	0.01	0.1	0			630	1	0.991968			630	1	0.864673
	632	1	1	0	0	0	0	0	0.53	0.66	0.01	0.03	0.01	0.34	0.01			631	1	0.958673			631	1	0.873515
	633	0	0	0	1	1	1	0	0.28	0.37	0	0.51	0.51	0.87	0.02			632	1	0.992515			632	1	0.847948
	634	0	0	1	0	0	0	0	0.02	0.16	0.08	0.32	0	0.11	0			633	1	0.997108			633	1	0.857772
	635	1	1	0	1	0	0	0	0.53	0.63	0.02	0.75	0.03	0.16	0.18			634	1	0.99482			634	1	0.856195
	636	1	1	0	0	0	1	0	0.77	0.95	0.01	0.04	0.01	0.82	0.01			635	1	0.992207			635	1	0.873437
	637	0	1	0	0	0	0	0	0.08	0.65	0.01	0.3	0.01	0.18	0			636	1	0.994603			636	1	0.867609
	638	0	1	0	0	0	0	0	0.26	0.14	0.02	0.6	0.02	0.18	0.24			637	1	0.731585			637	1	0.856347
	639	0	0	0	1	0	0	0	0.08	0.12	0.31	0.86	0.25	0.38	0.03			638	1	0.988241			638	1	0.705774
	640	1	1	0	0	0	0	0	0.14	0.4	0	0.04	0	0.13	0			639	1	0.966768			639	1	0.867235
	641	0	0	0	1	0	0	0	0.32	0.41	0.05	0.7	0.04	0.29	0.03			640	1	0.983159			640	1	0.858975
	642	1	1	0	0	0	0	0	0.79	0.67	0.02	0.18	0.01	0.28	0.01			641	1	0.808466			641	1	0.871678
	643	1	1	0	0	0	1	0	0.78	0.85	0.08	0.34	0.04	0.8	0.04			642	1	0.997269			642	1	0.840578
	644	1	1	0	0	0	1	0	0.52	0.6	0.03	0.18	0.04	0.83	0.02			643	1	0.99637			643	1	0.79243
	645	1	1	0	0	0	1	0	0.55	0.9	0.27	0.28	0.01	0.76	0			644	1	0.947864			644	1	0.86599
	646	1	1	0	1	0	1	0	0.78	0.65	0.13	0.68	0.06	0.78	0.04			645	1	0.992445			645	1	0.610644
	647	0	0	0	0	0	0	1	0.02	0.11	0.12	0.24	0.15	0.27	0.6			646	1	0.973512			646	1	0.855769
	648	0	0	0	1	0	0	0	0.26	0.37	0.31	0.9	0.2	0.05	0.02			647	1	0.965922			647	1	0.354309
	649	0	0	0	1	0	0	0	0.07	0.16	0.03	0.75	0.04	0.12	0.01			648	1	0.844682			648	1	0.738478
	650	1	1	0	1	0	1	0	0.8	0.9	0.04	0.73	0.06	0.5	0.01			649	1	0.984029			649	1	0.882224
	651	1	1	0	0	0	1	0	0.8	0.75	0.05	0.19	0.04	0.81	0.02			650	1	0.988086			650	1	0.855765
	652	0	0	1	0	1	0	0	0.05	0.37	0.72	0.2	0.65	0.06	0.02			651	1	0.945407			651	1	0.782531
	653	0	0	0	0	0	1	0	0.39	0.43	0.01	0.11	0.26	0.17	0.01			652	1	0.993463			652	1	0.239495
	654	0	0	1	0	1	0	0	0.21	0.24	0.5	0.27	0.51	0.2	0.07			653	1	0.00603081			653	1	0.77513
	655	1	1	0	0	0	1	0	0.52	0.73	0.01	0.29	0.01	0.55	0.01			654	1	0.984573			654	1	0.80473
	656	0	1	0	0	0	0	0	0.05	0.61	0.35	0.16	0.08	0.16	0.01			655	1	0.980836			655	1	0.630532
	657	1	1	1	1	1	0	0	0.61	0.95	0.52	0.56	0.51	0.1	0.01			656	1	0.99522			656	1	0.855804
	658	0	0	0	1	1	0	0	0.12	0.15	0.04	0.9	0.55	0.28	0.07			657	1	0.989864			657	1	0.564132
	659	0	0	0	0	0	1	0	0.05	0.38	0.02	0.02	0.51	0.16	0.02			658	1	0.985382			658	1	0.852744
	660	0	0	0	0	0	1	0	0.05	0.16	0.03	0.37	0.01	0.54	0.02			659	1	0.0010799			659	1	0.721259
	661	0	0	0	1	0	0	0	0.06	0.12	0.06	0.83	0.03	0.1	0.01			660	1	0.995725			660	1	0.846563
	662	0	0	0	0	0	1	0	0.32	0.39	0.05	0.17	0.02	0.45	0.01			661	1	0.000687886			661	1	0.687148
	663	0	0	0	1	0	0	0	0.29	0.49	0	0.52	0	0.27	0.01			662	1	0.919327			662	1	0.732839
	664	1	1	0	1	0	1	0	0.25	0.25	0.28	0.28	0.25	0.06	0			663	1	0.987946			663	1	0.598379
	665	1	1	0	1	0	0	0	0.7	0.72	0.03	0.66	0	0.12	0.16			664	1	0.988114			664	1	0.81177
	666	1	1	0	1	0	0	0	0.63	0.92	0.27	0.65	0	0.06	0.01			665	1	0.989108			665	1	0.865157
	667	1	1	0	1	0	1	0	0.69	0.73	0.26	0.51	0.01	0.66	0			666	1	0.990141			666	1	0.515931
	668	1	1	0	1	0	0	0	0.69	0.73	0.01	0.78	0.16	0.02	0.01			667	1	0.996835			667	1	0.617683
	669	0	1	0	0	0	0	0	0.03	0.7	0.03	0.16	0.01	0.01	0.19			668	1	0.990413			668	1	0.724898
	670	1	1	0	0	0	1	0	0.54	0.69	0.02	0.29	0.25	0.71	0.01			669	1	0.991917			669	1	0.445757
	671	0	1	0	1	0	0	0	0.41	0.99	0.01	0.7	0	0.28	0			670	1	0.0246557			670	1	0.431681
	672	0	1	0	0	0	0	0	0.29	0.87	0.22	0.3	0.28	0.29	0.01			671	1	0.995629			671	1	0.728047
	673	1	1	0	1	0	1	0	0.6	0.72	0.01	0.77	0.01	0.53	0.15			672	1	0.988132			672	1	0.7904
	674	1	1	0	0	0	1	0	0.53	0.73	0.01	0.14	0.01	0.5	0.04			673	1	0.983559			673	1	0.855216
	675	1	1	0	0	0	1	0	0.54	0.96	0.01	0.01	0.01	0.52	0			674	1	0.00449099			674	1	0.85151
	676	0	0	0	1	0	0	0	0.1	0.23	0	0.51	0.01	0.3	0			675	1	0.978311			675	1	0.787391
	677	0	0	0	1	0	0	0	0.34	0.47	0	0.51	0	0.27	0.01			676	1	0.994211			676	1	0.850962
	678	0	1	0	1	0	0	0	0.37	0.94	0.02	0.53	0.04	0.37	0.01			677	1	0.983751			677	1	0.85978
	679	1	1	0	1	0	0	0	0.68	0.69	0.01	0.54	0.01	0.09	0			678	1	0.975415			678	1	0.784337
	680	1	1	0	1	0	1	0	0.96	0.95	0.01	0.43	0.01	0.88	0			679	1	0.986318			679	1	0.386127
	681	0	0	1	0	1	0	0	0.41	0.43	0.81	0.32	0.8	0.38	0.01			680	1	0.000639284			680	1	0.255304
	682	0	0	1	1	0	0	0	0.19	0.2	0.54	0.79	0.03	0.14	0.04			681	1	0.649249			681	1	0.763197
	683	1	1	0	0	0	1	0	0.89	0.94	0.48	0.3	0.01	0.87	0			682	1	0.915761			682	1	0.54595
	684	1	1	0	1	0	1	0	0.59	0.7	0	0.72	0	0.51	0.1			683	1	0.995159			683	1	0.584241
	685	0	0	1	1	0	0	0	0.19	0.29	0.78	0.7	0.01	0.26	0.01			684	1	0.946191			684	1	0.794762
	686	0	1	0	0	0	0	0	0.37	0.91	0	0.11	0	0.34	0			685	1	0.995741			685	1	0.712103
	687	1	1	0	1	0	1	0	0.52	0.52	0.01	0.83	0.01	0.49	0.11			686	1	0.00869472			686	1	0.600653
	688	0	0	1	0	0	1	0	0.39	0.47	0.52	0.04	0.03	0.6	0.01			687	1	0.978935			687	1	0.202918
	689	1	1	0	1	0	1	0	0.88	0.95	0.01	0.8	0.03	0.91	0.01			688	1	0.992266			688	1	0.806173
	690	0	0	0	1	0	1	0	0.15	0.15	0.02	0.54	0.01	0.68	0.02			689	1	0.995091			689	1	0.776257
	691	1	1	0	1	0	0	0	0.59	0.67	0.01	0.65	0.01	0.14	0.13			690	1	0.872723			690	1	0.784211
	692	1	1	0	0	0	1	0	0.61	0.65	0.03	0.34	0.03	0.63	0.03			691	1	0.731175			691	1	0.196921
	693	0	0	1	0	1	0	0	0.09	0.17	0.01	0.3	0.5	0.15	0.01			692	1	0.98623			692	1	0.856256
	694	0	1	0	1	0	0	0	0.34	0.92	0.01	0.52	0.01	0.4	0			693	1	0.956631			693	1	0.886361
	695	0	1	1	0	0	0	0	0.37	0.92	0.4	0.08	0.02	0.38	0.02			694	1	0.992757			694	1	0.872427
	696	1	1	0	1	0	1	0	0.7	0.94	0.03	0.56	0.01	0.59	0.02			695	1	0.951728			695	1	0.820361
	697	1	1	0	0	1	0	0	0.98	0.97	0.34	0.32	0.79	0.48	0.01			696	1	0.998175			696	1	0.852309
	698	1	1	0	0	0	0	0	0.74	0.79	0.02	0.27	0.01	0.23	0.04			697	1	0.976587			697	1	0.864288
	699	0	0	0	1	0	0	0	0.06	0.13	0.06	0.8	0.01	0.1	0.01			698	1	0.988962			698	1	0.879746
	700	1	1	0	0	0	0	0	0.57	0.69	0.05	0.04	0.03	0.33	0.01			699	1	0.993621			699	1	0.836168
	701	1	1	0	0	0	1	0	0.84	0.96	0.08	0.02	0.04	0.84	0.03			700	1	0.993981			700	1	0.855796
	702	0	0	0	0	0	0	1	0.41	0.47	0.01	0.32	0.02	0.05	0.51			701	1	0.981221			701	1	0.835355
	703	0	0	0	0	1	0	0	0.15	0.19	0.06	0.05	0.59	0.43	0.01			702	1	0.995872			702	1	0.838028
	704	1	1	0	0	0	0	0	0.59	0.67	0.03	0.29	0.02	0.14	0.01			703	1	0.986177			703	1	0.873532
	705	0	0	0	1	0	0	0	0.15	0.22	0.2	0.7	0.03	0.16	0.15			704	1	0.00514081			704	1	0.818195
	706	0	0	0	0	1	0	0	0.35	0.33	0.01	0.03	0.43	0.35	0.01			705	1	0.861094			705	1	0.846898
	707	0	0	0	1	0	1	0	0.07	0.08	0.05	0.59	0.08	0.61	0.02			706	1	0.0020939			706	1	0.870157
	708	0	0	0	1	0	0	0	0.02	0.04	0.28	0.32	0.33	0.12	0.01			707	1	0.949602			707	1	0.832353
	709	1	0	0	0	0	1	0	0.51	0.04	0.17	0.39	0.14	0.54	0.12			708	1	0.977981			708	1	0.848898
	710	0	1	0	0	0	0	0	0.22	0.69	0.06	0.66	0.1	0.53	0.04			709	1	0.993384			709	1	0.852854
	711	0	0	0	1	0	0	0	0.03	0.05	0.08	0.57	0.1	0.13	0.02			710	1	0.973434			710	1	0.85066
	712	1	1	0	0	0	1	0	0.52	0.66	0.26	0.31	0.01	0.53	0			711	1	0.988086			711	1	0.862912
	713	1	1	0	0	0	1	0	0.94	0.74	0	0.05	0	0.92	0			712	1	0.992863			712	1	0.867188
	714	1	1	0	1	0	1	0	0.55	0.64	0.02	0.63	0.02	0.56	0.26			713	1	0.71354			713	1	0.882401
	715	0	0	0	1	0	0	0	0.01	0.31	0.07	0.6	0.08	0.02	0.02			714	1	0.995767			714	1	0.878969
	716	1	1	0	0	0	0	0	0.78	0.8	0.04	0.44	0.02	0.27	0.03			715	1	0.991779			715	1	0.855357
	717	0	0	0	1	0	0	0	0.04	0.13	0.07	0.8	0.05	0.13	0			716	1	0.995346			716	1	0.809385
	718	0	0	0	0	0	1	0	0.02	0.12	0.02	0.08	0.01	0.73	0			717	1	0.989906			717	1	0.410467
	719	0	0	0	1	0	0	0	0.27	0.19	0.02	0.54	0.01	0.36	0.01			718	1	0.0121773			718	1	0.760096
	720	0	0	0	1	1	0	1	0.3	0.44	0.01	0.57	0.52	0.04	0.07			719	1	0.991884			719	1	0.851806
	721	1	1	0	0	0	1	0	0.87	0.69	0.01	0.07	0.01	0.86	0.01			720	1	0.898615			720	1	0.77057
	722	0	0	0	1	1	0	0	0.32	0.43	0.01	0.26	0.01	0.35	0.49			721	1	0.959			721	1	0.815072
	723	0	0	0	1	0	0	0	0.3	0.38	0.26	0.87	0.02	0.33	0.01			722	1	0.907134			722	1	0.72455
	724	0	0	0	1	0	0	0	0.3	0.37	0.02	0.88	0.02	0.08	0.01			723	1	0.839136			723	1	0.851129
	725	1	1	1	1	1	1	0	0.56	0.58	0.69	0.56	0.65	0.7	0.24			724	1	0.996294			724	1	0.783657
	726	0	0	0	1	0	0	0	0.33	0.4	0.05	0.83	0.06	0.42	0.01			725	1	0.409749			725	1	0.832715
	727	1	1	0	0	0	1	0	0.65	0.72	0.16	0.11	0.12	0.87	0.01			726	1	0.97595			726	1	0.734658
	728	1	1	0	0	0	1	0	0.6	0.9	0.05	0.32	0.04	0.62	0.01			727	1	0.990439			727	1	0.855504
	729	1	1	1	1	0	0	0	0.55	0.72	0.5	0.66	0.15	0.21	0.2			728	1	0.992255			728	1	0.819067
	730	0	0	0	1	0	1	0	0.12	0.13	0.27	0.61	0.13	0.7	0			729	1	0.996054			729	1	0.76267
	731	0	0	0	1	0	0	0	0.14	0.12	0.01	0.57	0.02	0.2	0.01			730	1	0.934993			730	1	0.862506
	732	1	1	0	1	0	1	0	0.75	0.75	0.02	0.84	0.02	0.64	0.02			731	1	0.96962			731	1	0.841937
	733	0	0	0	0	0	1	0	0.14	0.16	0.02	0.07	0.02	0.68	0			732	1	0.990438			732	1	0.775146
	734	0	0	1	0	1	0	0	0.09	0.15	0.58	0.21	0.58	0.13	0.23			733	1	0.983738			733	1	0.833932
	735	1	1	0	0	0	1	0	0.57	0.57	0.01	0.09	0.03	0.66	0.24			734	1	0.979593			734	1	0.847559
	736	0	1	0	0	0	1	0	0.09	0.56	0.02	0.06	0.01	0.87	0.01			735	1	0.988668			735	1	0.838802
	737	1	1	1	1	1	1	0	0.51	0.58	0.52	0.83	0.51	0.54	0.08			736	1	0.994941			736	1	0.819348
	738	1	1	0	1	0	0	0	0.9	0.93	0.3	0.77	0.31	0.45	0.02			737	1	0.98747			737	1	0.358711
	739	0	0	0	1	0	0	0	0.23	0.38	0.05	0.52	0.09	0.2	0.02			738	1	0.971162			738	1	0.693032
	740	0	0	0	1	0	0	0	0.49	0.48	0.01	0.67	0.01	0.49	0			739	1	0.940792			739	1	0.654869
	741	0	0	0	1	0	0	0	0.4	0.13	0.04	0.54	0.04	0.46	0.01			740	1	0.961566			740	1	0.185165
	742	1	1	0	0	0	1	0	0.55	0.71	0.06	0.07	0.05	0.89	0.03			741	1	0.994342			741	1	0.429689
	743	1	1	0	0	0	1	0	0.69	0.83	0.07	0.07	0.1	0.58	0			742	1	0.991028			742	1	0.809698
	744	0	0	1	0	1	0	0	0.11	0.11	0.57	0.36	0.57	0.17	0.02			743	1	0.956277			743	1	0.8155
	745	1	1	0	0	0	1	0	0.58	0.57	0.06	0.5	0.09	0.72	0			744	1	0.976473			744	1	0.847962
	746	1	1	0	0	0	1	0	0.59	0.64	0.15	0.06	0.29	0.66	0.01			745	1	0.96233			745	1	0.522725
	747	0	1	0	0	0	0	0	0.01	0.59	0.02	0.3	0.01	0.22	0.03			746	1	0.984556			746	1	0.284602
	748	0	0	0	1	0	0	1	0.4	0.41	0.05	0.57	0.05	0.45	0.51			747	1	0.000542282			747	1	0.841049
	749	0	0	0	0	1	0	0	0.03	0.12	0.03	0.32	0.03	0.16	0.03			748	1	0.974427			748	1	0.209603
	750	0	1	0	0	0	0	0	0.03	0.58	0.03	0.1	0.03	0.21	0.03			749	1	0.990158			749	1	0.854017
	751	0	0	0	1	0	0	0	0.02	0.13	0.02	0.09	0.06	0.11	0.25			750	1	0.00524963			750	1	0.248567
	752	0	1	0	1	0	0	0	0.28	0.66	0.02	0.82	0.03	0.3	0.01			751	1	0.986439			751	1	0.664958
	753	0	0	0	1	0	0	0	0.02	0.25	0.27	0.8	0	0.24	0			752	1	0.994476			752	1	0.776345
	754	1	1	0	1	0	0	0	0.75	0.93	0.28	0.85	0.28	0.32	0			753	1	0.991817			753	1	0.470769
	755	1	1	0	1	0	0	0	0.51	0.55	0.01	0.9	0.01	0	0.28			754	1	0.901803			754	1	0.694468
	756	1	1	0	0	0	1	0	0.78	0.88	0.01	0.15	0.03	0.81	0.01			755	1	0.939569			755	1	0.297355
	757	0	1	0	0	0	0	0	0.03	0.72	0.03	0.3	0.01	0.06	0.02			756	1	0.991609			756	1	0.764378
	758	0	0	0	1	0	0	0	0.05	0.4	0.53	0.13	0.19	0.08	0.11			757	1	0.993958			757	1	0.870549
	759	1	1	0	1	0	1	0	0.7	0.69	0.03	0.72	0.03	0.71	0.07			758	1	0.988963			758	1	0.877278
	760	0	1	0	0	0	0	0	0.14	0.7	0.17	0.28	0.28	0.2	0			759	1	0.98953			759	1	0.855443
	761	0	0	0	0	0	0	1	0.15	0.17	0.1	0.33	0.05	0.41	0.51			760	1	0.996316			760	1	0.849221
	762	1	1	0	0	0	1	0	0.95	0.95	0.43	0.34	0.35	0.76	0			761	1	0.992156			761	1	0.773003
	763	0	1	0	0	0	0	0	0.39	0.9	0.07	0.05	0.11	0.46	0			762	1	0.994783			762	1	0.870921
	764	0	0	0	1	0	0	0	0.18	0.4	0.01	0.59	0.03	0.19	0			763	1	0.994397			763	1	0.86629
	765	1	1	0	0	0	1	0	0.56	0.6	0.03	0.41	0.05	0.93	0			764	1	0.982054			764	1	0.866655
	766	1	1	0	0	0	1	0	0.92	0.96	0.03	0.06	0.02	0.91	0			765	1	0.988129			765	1	0.851195
	767	1	1	0	0	0	1	0	0.94	0.94	0.11	0.36	0.07	0.98	0			766	1	0.99366			766	1	0.875001
	768	0	0	0	1	0	0	1	0.17	0.2	0.16	0.73	0.27	0.19	0.45			767	1	0.962966			767	1	0.857406
	769	0	1	0	0	0	1	0	0.54	0.91	0.3	0.38	0.31	0.95	0			768	1	0.965973			768	1	0.85776
	770	1	1	0	0	0	0	0	0.67	0.68	0.03	0.27	0.06	0.27	0.23			769	1	0.993255			769	1	0.846469
	771	0	0	1	0	0	0	0	0.13	0.17	0.52	0.34	0.08	0.18	0			770	1	0.808282			770	1	0.865816
	772	0	0	0	1	0	0	0	0.16	0.17	0.01	0.79	0.03	0.24	0			771	1	0.58561			771	1	0.845123
	773	0	0	0	1	0	0	0	0.39	0.5	0.04	0.63	0.02	0.42	0			772	1	0.996123			772	1	0.874074
	774	1	1	0	0	0	1	0	0.86	0.91	0.14	0.24	0.32	0.94	0			773	1	0.975056			773	1	0.876414
	775	0	0	0	1	0	0	0	0.38	0.45	0.05	0.72	0.05	0.38	0.02			774	1	0.990479			774	1	0.866786
	776	1	0	0	0	0	0	0	0.95	0.85	0.01	0.28	0.01	0.43	0			775	1	0.987562			775	1	0.850394
	777	0	1	0	0	0	0	0	0.46	0.72	0.01	0.01	0	0.46	0.01			776	1	0.977549			776	1	0.864467
	778	1	1	0	1	0	1	0	0.84	0.98	0.01	0.52	0.09	0.8	0			777	1	0.992248			777	1	0.872162
	779	0	0	1	0	0	0	1	0.38	0.61	0.76	0.14	0.03	0.39	0.48			778	1	0.993988			778	1	0.869072
	780	0	0	0	0	0	0	1	0.11	0.45	0.01	0.02	0.01	0.33	0.51			779	1	0.993899			779	1	0.850339
	781	0	0	0	1	0	0	0	0.04	0.22	0.23	0.52	0.25	0.07	0			780	1	0.99072			780	1	0.854093
	782	1	1	0	0	0	1	0	0.53	0.73	0.01	0.02	0.26	0.78	0			781	1	0.996241			781	1	0.880513
	783	0	0	0	0	0	1	0	0.02	0.35	0.01	0.07	0.01	0.57	0			782	1	0.997829			782	1	0.862822
	784	0	0	0	0	0	1	0	0.29	0.35	0	0.08	0.01	0.9	0			783	1	0.974209			783	1	0.711902
	785	0	0	0	0	0	0	1	0.02	0.07	0.25	0.04	0.01	0.35	0.51			784	1	0.977704			784	1	0.711962
	786	1	1	0	0	0	1	0	0.61	0.96	0.01	0.25	0	0.52	0			785	1	0.979689			785	1	0.740341
	787	0	0	0	1	0	0	0	0.12	0.29	0.04	0.56	0.27	0.03	0			786	1	0.995814			786	1	0.73519
	788	0	0	0	0	0	1	0	0.12	0.1	0.01	0.3	0.02	0.54	0.02			787	1	0.996221			787	1	0.848072
	789	0	1	0	0	0	0	0	0.49	0.81	0.03	0.3	0.01	0.39	0			788	1	0.986418			788	1	0.346471
	790	0	0	0	1	0	0	0	0.39	0.36	0.09	0.52	0.27	0.09	0			789	1	0.888189			789	1	0.503928
	791	0	0	0	1	0	0	0	0.07	0.03	0.01	0.86	0.06	0.11	0.11			790	1	0.862195			790	1	0.806497
	792	0	0	0	1	0	0	0	0.08	0.3	0	0.56	0.02	0.08	0.04			791	1	0.987468			791	1	0.461135
	793	0	1	0	0	0	1	0	0.15	0.53	0	0.05	0.12	0.67	0.02			792	1	0.994617			792	1	0.534331
	794	1	1	0	0	0	0	0	0.74	0.56	0.01	0.33	0.07	0.25	0.02			793	1	0.972483			793	1	0.280326
	795	0	0	1	1	0	1	0	0.07	0.21	0.51	0.55	0.32	0.64	0.06			794	1	0.690059			794	1	0.143631
	796	0	0	0	1	0	0	0	0.11	0.06	0.01	0.81	0.03	0.14	0.02			795	1	0.990625			795	1	0.884977
	797	1	1	1	1	1	1	0	0.78	0.77	0.51	0.81	0.53	0.59	0.11			796	1	0.994938			796	1	0.88047
	798	1	1	0	0	0	1	0	0.57	0.53	0	0.34	0.03	0.6	0.04			797	1	0.989806			797	1	0.869093
	799	1	1	0	1	0	1	0	0.88	0.84	0.26	0.78	0.29	0.61	0.03			798	1	0.923367			798	1	0.682692
	800	0	0	0	0	0	0	1	0.08	0.14	0.27	0.35	0.04	0.27	0.54			799	1	0.0254404			799	1	0.877187
	801	0	0	0	1	0	1	0	0.07	0.16	0.02	0.61	0.03	0.57	0.25			800	1	0.986864			800	1	0.850537
	802	0	0	1	0	0	0	0	0.07	0.16	0.52	0.37	0.02	0.21	0.01			801	1	0.988229			801	1	0.881557
	803	1	1	0	0	0	1	0	0.81	0.93	0.01	0.05	0.01	0.82	0			802	1	0.964683			802	1	0.868011
	804	0	0	0	1	1	1	0	0.1	0.18	0.08	0.68	0.55	0.59	0.01			803	1	0.982599			803	1	0.833308
	805	0	1	0	1	0	0	0	0.25	0.9	0.04	0.6	0.3	0.06	0.01			804	1	0.9929			804	1	0.816255
	806	1	1	0	0	0	1	0	0.67	0.82	0.11	0.06	0.01	0.63	0			805	1	0.995891			805	1	0.853121
	807	1	1	0	1	0	1	0	0.65	0.73	0.07	0.8	0.03	0.62	0			806	1	0.954136			806	1	0.85295
	808	0	1	0	0	0	0	0	0.28	0.93	0.01	0.02	0	0.34	0.01			807	1	0.848541			807	1	0.556848
	809	1	1	1	1	1	1	0	0.59	0.74	0.51	0.54	0.51	0.56	0.26			808	1	0.985976			808	1	0.864038
	810	0	0	0	1	0	0	0	0.11	0.21	0.09	0.63	0.02	0.06	0.01			809	1	0.992458			809	1	0.847578
	811	1	1	1	0	0	0	0	0.85	0.73	0.42	0.01	0.01	0.34	0			810	1	0.986216			810	1	0.853245
	812	0	1	0	0	0	0	0	0.33	0.98	0	0.28	0	0.32	0			811	1	0.994337			811	1	0.866482
	813	0	1	0	0	0	1	0	0.07	0.69	0.27	0.02	0.26	0.6	0.01			812	1	0.544629			812	1	0.82601
	814	0	0	0	1	0	0	0	0.38	0.48	0.01	0.77	0.02	0.32	0			813	1	0.992451			813	1	0.887453
	815	0	0	0	1	0	0	0	0.36	0.49	0.02	0.48	0	0.21	0.28			814	1	0.992295			814	1	0.843621
	816	0	0	0	0	1	0	0	0.04	0.11	0.03	0.36	0.58	0.08	0.05			815	1	0.0146424			815	1	0.644673
	817	0	0	0	1	0	0	0	0.04	0.13	0.01	0.32	0.02	0.08	0.05			816	1	0.926127			816	1	0.861837
	818	1	1	0	0	0	1	0	0.79	0.63	0.26	0.18	0.01	0.96	0			817	1	0.00100582			817	1	0.721466
	819	0	0	0	1	0	0	0	0.46	0.33	0	0.16	0.03	0.44	0.39			818	1	0.00394667			818	1	0.853747
	820	1	1	0	0	0	1	0	0.72	0.54	0.01	0.01	0	0.98	0			819	1	0.992544			819	1	0.856121
	821	0	0	0	1	0	0	0	0.23	0.13	0.19	0.51	0.24	0.22	0.01			820	1	0.843924			820	1	0.769705
	822	0	0	0	1	0	0	0	0.38	0.31	0	0.52	0	0.4	0.01			821	1	0.934067			821	1	0.756162
	823	1	1	0	0	0	1	0	0.96	0.82	0	0.02	0.01	0.89	0			822	1	0.988858			822	1	0.79305
	824	1	0	0	0	0	1	0	0.97	0.32	0	0.01	0.01	0.72	0			823	1	0.0812007			823	1	0.0354586
	825	0	0	0	1	0	0	0	0.49	0.46	0.11	0.53	0.28	0.48	0			824	1	0.994036			824	1	0.679901
	826	1	0	0	0	0	1	0	0.96	0.31	0	0.27	0	0.93	0.01			825	1	0.986717			825	1	0.470779
	827	0	0	0	1	1	0	0	0.19	0.07	0.01	0.57	0.51	0.19	0.09			826	1	0.980381			826	1	0.814074
	828	1	1	1	1	1	0	0	0.68	0.57	0.5	0.5	0.57	0.2	0.14			827	1	0.983533			827	1	0.793133
	829	0	1	0	0	1	0	0	0.45	0.54	0.01	0.02	0.5	0.26	0			828	1	0.979915			828	1	0.844294
	830	0	1	0	0	0	0	0	0.21	0.56	0	0.02	0	0.42	0			829	1	0.992968			829	1	0.112667
	831	0	1	0	1	0	0	0	0.22	0.92	0.01	0.58	0.02	0.17	0.01			830	1	0.929059			830	1	0.824545
	832	0	0	1	1	1	0	0	0.38	0.23	0.66	0.62	0.64	0.44	0.01			831	1	0.997146			831	1	0.690524
	833	0	1	0	0	0	0	0	0.05	0.7	0.07	0.35	0.07	0.08	0.15			832	1	0.986754			832	1	0.607554
	834	1	1	0	1	0	1	0	0.55	0.63	0.25	0.57	0.05	0.59	0.03			833	1	0.984613			833	1	0.804759
	835	0	0	0	1	0	0	1	0.31	0.42	0.03	0.81	0.28	0.34	0.42			834	1	0.0508568			834	1	0.850054
	836	1	1	0	1	0	1	0	0.51	0.6	0.02	0.54	0.01	0.58	0.24			835	1	0.995655			835	1	0.73082
	837	0	0	0	0	0	1	0	0.41	0.46	0.02	0.33	0.01	0.65	0			836	1	0.984709			836	1	0.769813
	838	1	1	0	0	0	1	0	0.82	0.83	0.01	0.31	0.01	0.6	0			837	1	0.993945			837	1	0.707322
	839	0	0	0	0	0	1	0	0.28	0.34	0	0.1	0.01	0.8	0.01			838	1	0.868444			838	1	0.711221
	840	1	1	0	0	0	1	0	0.58	0.85	0.01	0.18	0.01	0.57	0.01			839	1	0.980605			839	1	0.156791
	841	1	1	0	0	0	0	0	0.03	0.09	0.01	0.34	0.01	0.04	0.08			840	1	0.982454			840	1	0.487082
	842	0	1	1	0	0	0	0	0.49	0.96	0.51	0.21	0.01	0.51	0			841	1	0.922554			841	1	0.486472
	843	1	1	0	0	0	1	0	0.58	0.57	0.01	0.15	0.03	0.25	0.25			842	1	0.992504			842	1	0.607387
	844	0	0	1	1	1	1	0	0.01	0.06	0.04	0.94	0.07	0.03	0.07			843	1	0.993701			843	1	0.776063
	845	0	1	0	0	0	0	0	0.33	0.84	0.07	0.21	0.05	0.31	0.1			844	1	0.99454			844	1	0.108953
	846	0	0	0	1	0	0	0	0.05	0.12	0.01	0.52	0.01	0.08	0.07			845	1	0.980867			845	1	0.657077
	847	0	1	0	0	0	0	0	0.24	0.85	0.02	0.37	0.02	0.02	0.02			846	1	0.997002			846	1	0.65298
	848	0	1	0	0	1	0	0	0.3	0.85	0.01	0.12	0.51	0.26	0.01			847	1	0.992975			847	1	0.846227
	849	1	1	0	0	0	1	0	0.65	0.83	0.01	0.3	0.34	0.65	0.02			848	1	0.925217			848	1	0.604085
	850	0	1	0	0	0	0	0	0.13	0.81	0.01	0.07	0.05	0.25	0.01			849	1	0.984714			849	1	0.76582
	851	1	1	0	1	0	1	0	0.54	0.64	0.01	0.59	0.04	0.57	0.23			850	1	0.755477			850	1	0.751614
	852	1	1	0	0	0	1	0	0.57	0.69	0.05	0.36	0.06	0.64	0.01			851	1	0.633089			851	1	0.832212
	853	0	0	0	1	1	0	0	0.06	0.14	0.01	0.57	0.45	0.07	0.22			852	1	0.955541			852	1	0.614989
	854	1	1	0	0	0	0	0	0.57	0.91	0.01	0.08	0.01	0.1	0			853	1	0.00513646			853	1	0.800705
	855	0	0	1	0	1	0	0	0.03	0.15	0.52	0.33	0.51	0.06	0.01			854	1	0.975603			854	1	0.575562
	856	0	1	0	0	0	0	0	0.29	0.85	0.02	0.08	0.02	0.3	0.03			855	1	0.977743			855	1	0.841786
	857	1	1	1	1	1	1	0	0.51	0.56	0.52	0.87	0.52	0.56	0.04			856	1	0.983386			856	1	0.866487
	858	1	1	0	0	0	1	0	0.82	0.9	0.03	0.11	0.25	0.83	0.01			857	1	0.988127			857	1	0.847072
	859	0	1	0	0	0	0	0	0.02	0.6	0.02	0.1	0.02	0.05	0.01			858	1	0.981809			858	1	0.872575
	860	1	1	0	1	0	0	0	0.78	0.87	0.27	0.84	0.26	0.29	0.01			859	1	0.986408			859	1	0.865371
	861	0	1	1	1	0	1	0	0.16	0.6	0.52	0.81	0.02	0.52	0.23			860	1	0.984691			860	1	0.860052
	862	0	0	1	0	1	0	0	0.3	0.25	0.51	0.41	0.51	0.08	0.01			861	1	0.994893			861	1	0.84322
	863	1	1	1	0	1	1	0	0.58	0.87	0.51	0.13	0.52	0.53	0			862	1	0.993467			862	1	0.81952
	864	0	0	0	0	0	1	0	0.3	0.45	0.02	0.11	0.09	0.81	0.02			863	1	0.987347			863	1	0.851648
	865	0	0	0	1	0	0	0	0.32	0.19	0.02	0.65	0.02	0.31	0.01			864	1	0.976838			864	1	0.875269
	866	0	1	0	0	0	0	0	0.04	0.65	0.19	0.2	0.27	0.15	0.01			865	1	0.991211			865	1	0.8518
	867	1	1	0	1	1	1	0	0.52	0.68	0.44	0.63	0.52	0.53	0.04			866	1	0.956095			866	1	0.858722
	868	1	1	0	1	0	1	0	0.81	0.97	0.25	0.74	0.03	0.78	0.01			867	1	0.897054			867	1	0.861538
	869	0	1	0	0	0	0	0	0.02	0.79	0.01	0.05	0.02	0.33	0.01			868	1	0.0167693			868	1	0.659889
	870	1	1	0	0	0	1	0	0.53	0.64	0.29	0.06	0.31	0.56	0.01			869	1	0.98746			869	1	0.871001
	871	0	0	0	0	0	1	0	0.49	0.25	0.03	0.29	0	0.57	0.01			870	1	0.993078			870	1	0.35066
	872	1	1	0	1	0	1	0	0.89	0.95	0.01	0.54	0.01	0.9	0			871	1	0.98738			871	1	0.0708743
	873	1	0	0	0	0	1	0	0.54	0.13	0.02	0.14	0.01	0.54	0.27			872	1	0.783045			872	1	0.836791
	874	1	1	0	0	0	1	0	0.62	0.64	0.01	0.28	0.09	0.64	0.02			873	1	0.979399			873	1	0.884013
	875	0	0	0	1	0	0	0	0.06	0.12	0.13	0.9	0.1	0.15	0.01			874	1	0.956066			874	1	0.864397
	876	0	0	0	1	0	0	0	0.09	0.18	0.03	0.58	0.03	0.38	0			875	1	0.985444			875	1	0.867831
	877	0	0	0	1	0	0	0	0.04	0.08	0.1	0.88	0.06	0.18	0.01			876	1	0.996565			876	1	0.864608
	878	1	1	0	1	0	1	0	0.8	0.89	0.06	0.57	0.04	0.82	0.02			877	1	0.988998			877	1	0.854898
	879	0	0	0	0	1	0	0	0.03	0.07	0.05	0.37	0.73	0.06	0.02			878	1	0.993796			878	1	0.865926
	880	0	1	0	1	0	0	0	0.03	0.64	0.02	0.8	0.01	0.07	0.02			879	1	0.711004			879	1	0.838391
	881	0	0	0	0	0	1	0	0.26	0.28	0.03	0.06	0.02	0.78	0.02			880	1	0.991966			880	1	0.748181
	882	0	0	0	0	1	0	0	0.32	0.36	0.07	0.08	0.52	0.38	0.02			881	1	0.857064			881	1	0.858776
	883	1	1	0	0	0	0	0	0.78	0.55	0.1	0.44	0.08	0.35	0.05			882	1	0.813724			882	1	0.863748
	884	0	0	0	0	0	1	0	0.25	0.06	0	0.32	0.01	0.71	0.01			883	1	0.263504			883	1	0.871136
	885	0	0	1	0	0	0	0	0.22	0.27	0.21	0.31	0.1	0.46	0.24			884	1	0.924329			884	1	0.860077
	886	0	1	0	1	0	0	0	0.23	0.59	0.02	0.82	0.28	0.33	0			885	1	0.576745			885	1	0.811586
	887	0	0	0	0	0	0	1	0.16	0.06	0.01	0.26	0	0.19	0.51			886	1	0.412328			886	1	0.848066
	888	0	0	1	1	0	0	1	0.46	0.06	0.36	0.45	0.04	0.49	0.51			887	1	0.973153			887	1	0.180746
	889	0	0	0	1	0	0	1	0.21	0.06	0.02	0.54	0	0.2	0.73			888	1	0.981304			888	1	0.543306
	890	0	0	0	1	0	0	0	0.2	0.04	0	0.78	0	0.18	0			889	1	0.988977			889	1	0.0912218
	891	0	0	0	1	0	0	0	0.45	0.08	0.02	0.55	0.23	0.49	0			890	1	0.992878			890	1	0.87249
	892	0	0	0	1	0	0	0	0.41	0.07	0	0.68	0	0.16	0.12			891	1	0.0720309			891	1	0.862896
	893	0	0	0	1	0	0	0	0.21	0.31	0.01	0.55	0	0.22	0			892	1	0.168662			892	1	0.356033
	894	0	0	0	1	0	0	0	0.18	0.05	0.01	0.47	0.27	0.46	0			893	1	0.993751			893	1	0.571861
	895	0	0	1	1	1	1	0	0.24	0.04	0.49	0.72	0.51	0.72	0.05			894	1	0.991571			894	1	0.852468
	896	0	0	0	1	1	0	0	0.24	0.07	0.32	0.54	0.53	0.48	0			895	1	0.00153532			895	1	0.168516
	897	1	1	0	0	1	1	0	0.69	0.55	0.07	0.29	0.51	0.73	0			896	1	0.948268			896	1	0.773378
	898	1	1	0	1	0	0	0	0.85	0.88	0.02	0.59	0.02	0.32	0.03			897	1	0.967175			897	1	0.832298
	899	0	1	0	0	0	0	0	0.24	0.95	0.03	0.07	0.03	0.19	0.01			898	1	0.00316768			898	1	0.394749
	900	0	1	0	1	1	0	0	0.23	0.5	0.23	0.64	0.57	0.47	0			899	1	0.994039			899	1	0.819743
	901	0	0	0	0	0	0	1	0.17	0.16	0.01	0.28	0.01	0.19	0.43			900	1	0.972096			900	1	0.662248
	902	0	0	0	1	0	0	0	0.18	0.41	0.01	0.54	0.01	0.22	0			901	1	0.993811			901	1	0.696142
	903	0	0	1	1	0	0	0	0.02	0.01	0.51	0.55	0.01	0.26	0.11			902	1	0.987391			902	1	0.841878
	904	1	1	0	0	0	1	0	0.51	0.83	0.04	0.14	0.03	0.51	0.04			903	1	0.988188			903	1	0.233437
	905	1	0	0	0	0	1	0	0.52	0.58	0.29	0.39	0.03	0.74	0.05			904	1	0.980137			904	1	0.437135
	906	0	0	0	0	0	1	0	0.24	0.02	0	0.34	0	0.55	0.17			905	1	0.993599			905	1	0.0584246
	907	0	0	1	1	1	1	0	0.27	0.3	0.57	0.65	0.78	0.5	0.06			906	1	0.994988			906	1	0.794678
	908	0	0	0	1	0	0	0	0.15	0.36	0.01	0.56	0.02	0.08	0.02			907	1	0.99816			907	1	0.737763
	909	0	1	0	0	0	0	0	0	0.57	0.03	0.21	0.02	0.01	0.3			908	1	0.82055			908	1	0.36601
	910	0	0	0	1	0	1	0	0.15	0.4	0.15	0.67	0.16	0.71	0			909	1	0.989648			909	1	0.0778966
	911	0	0	1	0	0	1	0	0.35	0.36	0.57	0.18	0.15	0.99	0			910	1	0.980469			910	1	0.882258
	912	0	0	0	1	0	0	0	0.43	0.43	0.11	0.69	0.37	0.48	0			911	1	0.991939			911	1	0.0766422
	913	1	1	0	0	0	1	0	0.94	0.9	0.23	0.33	0.38	1	0.01			912	1	0.992073			912	1	0.83984
	914	1	1	0	1	0	1	0	0.77	0.83	0.48	0.73	0.22	0.84	0.06			913	1	0.727577			913	1	0.856076
	915	0	1	0	0	0	0	0	0.29	0.59	0.21	0.15	0.18	0.44	0.05			914	1	0.976928			914	1	0.86323
	916	0	1	0	0	0	0	0	0.13	0.59	0.12	0.18	0.17	0.44	0			915	1	0.994117			915	1	0.853507
	917	0	0	0	1	0	0	0	0.13	0.08	0.11	0.94	0.16	0.22	0			916	1	0.993921			916	1	0.863946
	918	1	0	0	0	0	1	0	0.53	0.08	0.06	0.18	0.15	0.73	0.03			917	1	0.00492768			917	1	0.871907
	919	1	0	0	0	0	1	0	0.75	0.3	0.15	0.39	0.13	0.71	0.01			918	1	0.98111			918	1	0.881191
	920	0	0	0	1	0	0	0	0.11	0.12	0.12	0.59	0.12	0.48	0.01			919	1	0.990406			919	1	0.878525
	921	0	0	0	1	0	0	0	0.15	0.14	0.3	0.73	0.11	0.21	0.01			920	1	0.989561			920	1	0.871253
	922	0	0	0	1	0	0	0	0.31	0.43	0.07	0.69	0.19	0.46	0.02			921	1	0.993666			921	1	0.867619
	923	0	0	0	0	0	1	0	0.41	0.16	0.1	0.09	0.13	0.98	0.01			922	1	0.984559			922	1	0.869672
	924	0	1	1	1	0	0	0	0.34	0.88	0.9	0.89	0.37	0.25	0.01			923	1	0.0395007			923	1	0.884912
	925	0	0	0	0	1	0	0	0.28	0.37	0.01	0.06	0.55	0.31	0.05			924	1	0.936773			924	1	0.885202
	926	0	0	0	1	0	0	0	0.01	0.12	0.02	0.77	0.27	0.3	0.02			925	1	0.995094			925	1	0.870713
	927	0	0	0	0	0	1	0	0.4	0.31	0.06	0.09	0.11	0.48	0.01			926	1	0.973561			926	1	0.860881
	928	0	1	0	0	0	0	0	0.16	0.52	0	0.3	0.11	0.2	0.01			927	1	0.987483			927	1	0.84768
	929	1	1	1	1	1	1	0	0.82	0.91	0.8	0.83	0.54	0.82	0.01			928	1	0.991546			928	1	0.865208
	930	0	0	0	1	0	0	0	0.27	0.31	0.01	0.91	0.04	0.1	0.03			929	1	0.994712			929	1	0.849031
	931	0	1	1	1	0	1	0	0.46	0.97	0.08	0.32	0	0.67	0			930	1	0.995321			930	1	0.868471
	932	0	0	0	1	0	0	0	0.41	0.47	0.01	0.78	0.01	0.38	0			931	1	0.985722			931	1	0.850877
	933	1	1	0	0	0	0	0	0.89	0.96	0.02	0.02	0.08	0.41	0			932	1	0.995641			932	1	0.840707
	934	0	0	0	1	0	0	0	0.41	0.48	0.01	0.76	0.01	0.32	0			933	1	0.990577			933	1	0.870446
	935	0	1	1	1	0	1	0	0.2	0.73	0.51	0.79	0.04	0.65	0.01			934	1	0.984036			934	1	0.857419
	936	0	0	1	0	1	0	0	0.39	0.45	0.52	0.29	0.51	0.37	0			935	1	0.971785			935	1	0.865033
	937	1	1	1	1	0	1	1	0.6	0.66	0.79	0.5	0.33	0.69	0.22			936	1	0.97494			936	1	0.837688
	938	0	0	1	1	0	0	0	0.12	0.47	0.51	0.56	0.01	0.3	0.02			937	1	0.986011			937	1	0.842883
	939	0	1	0	0	0	0	0	0.13	0.93	0.01	0.05	0.01	0.07	0			938	1	0.982925			938	1	0.862592
	940	1	1	0	0	0	1	0	0.89	0.93	0.29	0.34	0.04	0.88	0.01			939	1	0.984639			939	1	0.868791
	941	0	0	0	0	0	0	1	0.4	0.42	0.03	0.37	0.02	0.31	0.51			940	1	0.992271			940	1	0.854065
	942	1	0	0	0	0	1	0	0.91	0.48	0.01	0.02	0.01	0.96	0			941	1	0.996889			941	1	0.820987
	943	0	1	0	0	0	0	0	0.29	0.92	0.2	0.32	0.01	0.3	0.03			942	1	0.996377			942	1	0.823551
	944	0	0	0	0	0	0	1	0.09	0.19	0.01	0.32	0.01	0.08	0.51			943	1	0.00257295			943	1	0.879509
	945	0	0	1	1	1	1	0	0.14	0.41	0.51	0.84	0.52	0.58	0			944	1	0.982492			944	1	0.825107
	946	1	1	0	0	0	1	0	0.59	0.7	0.01	0.33	0.15	0.56	0.01			945	1	0.986977			945	1	0.724761
	947	0	0	0	1	0	0	0	0.03	0.1	0	0.81	0	0.04	0.01			946	1	0.979467			946	1	0.86118
	948	0	1	0	0	0	0	0	0.02	0.88	0.03	0.03	0.03	0.04	0.01			947	1	0.993291			947	1	0.848813
	949	0	0	0	1	1	0	0	0.29	0.47	0.02	0.53	0.51	0.29	0			948	1	0.982848			948	1	0.825614
	950	0	0	0	0	0	1	0	0.28	0.43	0.01	0.04	0.01	0.79	0			949	1	0.982825			949	1	0.869944
	951	0	0	0	1	1	0	0	0.29	0.44	0.3	0.79	0.79	0.3	0.01			950	1	0.440356			950	1	0.859156
	952	0	1	0	0	0	0	0	0.01	0.15	0.08	0.27	0.02	0.03	0.09			951	1	0.96525			951	1	0.86555
	953	0	1	0	0	0	0	0	0.27	0.79	0.01	0.08	0	0.19	0.07			952	1	0.995367			952	1	0.86348
	954	0	0	1	1	0	1	0	0.02	0.15	0.53	0.89	0.02	0.31	0.03			953	1	0.802328			953	1	0.845952
	955	1	1	0	1	1	1	0	0.64	0.67	0.05	0.87	0.55	0.67	0.01			954	1	0.0145418			954	1	0.873206
	956	1	1	0	1	0	1	0	0.26	0.7	0.25	0.85	0.04	0.38	0			955	1	0.96998			955	1	0.879023
	957	0	0	1	0	1	0	0	0.36	0.45	0.51	0.28	0.69	0.1	0			956	1	0.989051			956	1	0.862875
	958	1	1	0	1	0	1	0	0.68	0.72	0	0.54	0	0.52	0.14			957	1	0.398726			957	1	0.849767
	959	1	1	0	0	0	1	0	0.73	0.73	0	0.27	0.01	0.56	0.04			958	1	0.994858			958	1	0.873858
	960	1	1	1	1	1	1	0	0.81	0.92	0.55	0.9	0.55	0.81	0.03			959	1	0.971997			959	1	0.863796
	961	1	1	1	1	1	1	0	0.8	0.88	0.61	0.76	0.78	0.79	0.08			960	1	0.986259			960	1	0.846354
	962	1	1	0	0	0	1	0	0.53	0.61	0.15	0.18	0.07	0.53	0.05			961	1	0.336172			961	1	0.8707
	963	0	1	0	0	0	0	0	0.33	0.9	0.23	0.15	0.29	0.34	0.01			962	1	0.819613			962	1	0.867016
	964	1	1	0	0	0	1	0	0.51	0.85	0.02	0.08	0.02	0.58	0.01			963	1	0.990589			963	1	0.842832
	965	0	0	0	1	0	0	1	0.22	0.23	0.01	0.48	0	0.2	0.61			964	1	0.987318			964	1	0.856021
	966	1	1	0	1	0	0	0	0.22	0.31	0	0.28	0	0.17	0.01			965	1	0.979825			965	1	0.845036
	967	0	0	0	0	0	0	1	0.23	0.22	0.17	0.33	0.27	0.2	0			966	1	0.0281104			966	1	0.868458
	968	1	1	1	1	0	1	0	0.71	0.75	0.51	0.75	0.02	0.79	0			967	1	0.599075			967	1	0.859606
	969	0	0	0	1	0	0	0	0.26	0.44	0.27	0.27	0.01	0.41	0			968	1	0.986346			968	1	0.704506
	970	1	1	0	0	0	1	0	1	1	0	0.02	0	0.97	0			969	1	0.607356			969	1	0.865798
	971	0	0	0	1	0	0	0	0.22	0.23	0.01	0.72	0	0.2	0.2			970	1	0.986656			970	1	0.266333
	972	0	0	0	1	0	0	0	0.49	0.48	0.01	0.51	0.03	0.48	0			971	1	0.989959			971	1	0.109169
	973	0	0	0	1	0	0	0	0.45	0.49	0.03	0.77	0.02	0.39	0			972	1	0.00461604			972	1	0.532919
	974	0	1	0	0	1	0	0	0.23	0.72	0	0.02	0.5	0.47	0			973	1	0.9921			973	1	0.059431
	975	0	1	0	0	0	0	0	0.49	1	0	0.02	0	0.38	0			974	1	0.99436			974	1	0.858975
	976	1	1	0	0	0	1	0	0.73	0.74	0.01	0.16	0.02	0.64	0.21			975	1	0.994776			975	1	0.852208
	977	0	0	0	1	0	0	0	0.48	0.49	0.01	0.52	0	0.53	0			976	1	0.992307			976	1	0.873993
	978	0	0	1	0	1	0	0	0.11	0.25	0.52	0.01	0.5	0.03	0.01			977	1	0.51325			977	1	0.860652
	979	0	0	1	0	0	0	0	0.22	0.23	0.25	0.28	0	0.3	0			978	1	0.962846			978	1	0.88027
	980	0	1	0	0	0	0	0	0.22	0.73	0.01	0.15	0	0.16	0			979	1	0.994259			979	1	0.839192
	981	0	0	0	0	0	0	1	0.21	0.22	0.01	0.03	0	0.35	0.5			980	1	0.992616			980	1	0.852382
	982	0	0	1	0	0	1	0	0.22	0.23	0.51	0.27	0.01	0.69	0.03			981	1	0.992382			981	1	0.845627
	983	1	0	0	0	0	1	0	0.71	0.22	0.01	0.02	0.01	0.82	0.01			982	1	0.971741			982	1	0.858624
	984	1	1	0	0	0	1	0	0.99	1	0.01	0.03	0.01	0.91	0			983	1	0.61318			983	1	0.865749
	985	1	0	0	0	0	1	0	0.73	0.24	0.01	0.29	0.01	0.66	0			984	1	0.994999			984	1	0.855518
	986	0	0	1	1	0	0	0	0.22	0.22	0.77	0.51	0.01	0.4	0			985	1	0.962207			985	1	0.84859
	987	1	1	0	1	0	0	0	0.21	0.48	0	0.03	0	0.13	0			986	1	0.973152			986	1	0.867563
	988	1	1	1	1	1	1	0	0.71	0.71	0.77	0.54	0.52	0.94	0			987	1	0.989937			987	1	0.875801
	989	0	1	0	1	0	0	1	0.41	0.98	0.02	0.48	0	0.34	0.5			988	1	0.651738			988	1	0.856976
	990	1	0	0	0	0	1	0	0.89	0.47	0	0.02	0	0.88	0			989	1	0.98375			989	1	0.872487
	991	0	0	0	0	0	0	1	0.1	0.18	0.01	0.1	0	0.39	0.51			990	1	0.976282			990	1	0.833809
	992	1	1	1	1	1	0	0	0.62	0.68	0.51	0.79	0.76	0.34	0			991	1	0.00572959			991	1	0.855095
	993	0	0	0	0	0	1	0	0.26	0.32	0.3	0.35	0.27	0.78	0.06			992	1	0.962994			992	1	0.843047
	994	0	0	0	0	0	0	1	0.02	0.31	0.05	0.57	0.03	0.02	0.06			993	1	0.992278			993	1	0.849611
	995	1	1	0	0	0	0	0	0.57	0.65	0.28	0.08	0.03	0.35	0.02			994	1	0.989556			994	1	0.859304
	996	1	1	0	0	0	1	0	0.6	0.6	0.04	0.34	0.04	0.85	0.02			995	1	0.971556			995	1	0.821548
	997	1	1	0	0	0	1	0	0.53	0.58	0.05	0.41	0.03	0.54	0.06			996	1	0.994213			996	1	0.854236
	998	0	1	0	1	1	0	0	0.14	0.9	0.17	0.51	0.51	0.1	0			997	1	0.994652			997	1	0.834001
	999	1	1	0	0	0	1	0	0.56	0.64	0	0.05	0	0.54	0			998	1	0.939111			998	1	0.850962
	1000	1	1	0	0	0	1	0	0.56	0.67	0.01	0.29	0	0.6	0			999	1	0.989334			999	1	0.867216
	1001	1	1	0	0	1	1	0	0.58	0.63	0.01	0.04	0.52	0.63	0.27			1000	1	0.993691			1000	1	0.514213
	1002	1	1	1	1	1	1	0	0.81	0.86	0.79	0.83	0.79	0.89	0.01			1001	1	0.786906			1001	1	0.247356
	1003	0	0	0	1	0	0	1	0.1	0.45	0.01	0.06	0.01	0.1	0.03			1002	1	0.974663			1002	1	0.858884
	1004	0	0	1	1	0	1	0	0.44	0.45	0.5	0.49	0.01	0.97	0			1003	1	0.717568			1003	1	0.869514
	1005	0	0	0	1	0	0	0	0.04	0.13	0.01	0.72	0	0.09	0			1004	1	0.960659			1004	1	0.677146
	1006	0	0	0	0	1	0	1	0.3	0.46	0.04	0.78	0.53	0.31	0.5			1005	1	0.980734			1005	1	0.862813
	1007	0	1	0	0	0	0	0	0.16	0.9	0.01	0.03	0.01	0.38	0			1006	1	0.972514			1006	1	0.833917
	1008	0	1	0	0	0	0	0	0.43	0.97	0.03	0.04	0.03	0.45	0			1007	1	0.988159			1007	1	0.868349
	1009	0	0	0	0	0	1	0	0.11	0.35	0.02	0.04	0.01	0.69	0.01			1008	1	0.00345406			1008	1	0.847122
	1010	1	1	1	1	0	1	0	0.84	0.85	0.52	0.62	0.07	0.95	0			1009	1	0.986177			1009	1	0.866578
	1011	0	0	0	0	0	1	0	0.33	0.38	0.07	0.08	0.33	0.9	0.01			1010	1	0.992738			1010	1	0.872602
	1012	0	0	0	0	0	1	0	0.11	0.21	0.19	0.26	0.01	0.62	0.01			1011	1	0.996458			1011	1	0.868904
	1013	1	1	0	0	0	1	0	0.54	0.85	0.02	0.09	0.11	0.64	0.01			1012	1	0.986708			1012	1	0.856545
	1014	1	1	1	1	1	0	0	0.76	0.87	0.57	0.6	0.57	0.1	0.06			1013	1	0.973645			1013	1	0.869157
	1015	0	0	0	0	0	1	0	0.17	0.18	0.01	0.05	0.01	0.85	0.01			1014	1	0.990467			1014	1	0.841942
	1016	1	1	0	0	0	1	0	0.71	0.73	0.26	0.08	0.02	0.64	0			1015	1	0.969752			1015	1	0.714159
	1017	1	1	0	0	1	1	0	0.73	0.73	0.01	0.28	0.5	0.73	0			1016	1	0.895855			1016	1	0.8733
	1018	1	0	0	0	0	1	0	0.77	0.23	0	0.01	0	0.98	0.01			1017	1	0.968615			1017	1	0.860398
	1019	0	0	0	0	0	0	1	0.22	0.22	0.26	0.02	0.27	0.22	0.01			1018	1	0.00257173			1018	1	0.862849
	1020	1	1	0	0	0	1	0	0.73	0.72	0	0.01	0	0.91	0			1019	1	0.990747			1019	1	0.781691
	1021	1	1	1	1	1	1	0	0.73	0.73	0.6	0.68	0.51	0.72	0.01			1020	1	0.995428			1020	1	0.882323
	1022	1	1	0	1	1	1	0	0.78	0.99	0.01	0.51	0.51	0.7	0.01			1021	1	0.227973			1021	1	0.863666
	1023	0	0	0	1	0	0	0	0.49	0.4	0.01	0.79	0.01	0.39	0			1022	1	0.994443			1022	1	0.857224
	1024	0	0	0	1	0	0	0	0.21	0.22	0	0.61	0	0.18	0.21			1023	1	0.995759			1023	1	0.837553
	1025	1	1	1	1	0	1	0	0.99	1	0.51	0.77	0.21	0.94	0			1024	1	0.983859			1024	1	0.859682
	1026	1	0	0	0	0	1	0	0.95	0.23	0	0	0	0.99	0			1025	1	0.985186			1025	1	0.872946
	1027	1	1	0	1	0	1	0	0.99	0.98	0.01	0.54	0.01	0.98	0			1026	1	0.994381			1026	1	0.810292
	1028	0	0	0	0	0	1	0	0.5	0.48	0.09	0.02	0.28	0.23	0			1027	1	0.990011			1027	1	0.886091
	1029	0	1	1	1	0	1	0	0.53	0.94	0.51	0.74	0.01	0.72	0			1028	1	0.977738			1028	1	0.844021
	1030	0	0	0	1	0	0	0	0.23	0.22	0.27	0.02	0.65	0.25	0			1029	1	0.986834			1029	1	0.828753
	1031	0	1	1	0	0	0	0	0.49	0.99	0.51	0.02	0.01	0.15	0			1030	1	0.983153			1030	1	0.842787
	1032	0	1	0	1	1	0	0	0.51	0.99	0.01	0.77	0.51	0.48	0.01			1031	1	0.990883			1031	1	0.873135
	1033	1	1	0	0	0	1	0	0.75	0.9	0.02	0.28	0.01	0.69	0			1032	1	0.987837			1032	1	0.865865
	1034	0	1	0	0	0	0	0	0.5	0.93	0	0.01	0	0.48	0			1033	1	0.991947			1033	1	0.873353
	1035	0	0	0	0	0	0	1	0.23	0.23	0.02	0.28	0.04	0.21	0.5			1034	1	0.988522			1034	1	0.859605
	1036	1	1	0	1	0	1	0	0.56	0.59	0	0.53	0	0.63	0.23			1035	1	0.993977			1035	1	0.849843
	1037	1	1	0	0	0	1	0	0.99	1	0.01	0.01	0.01	0.95	0			1036	1	0.164388			1036	1	0.837597
	1038	0	1	0	0	0	0	0	0.45	0.97	0.25	0.03	0.27	0.42	0			1037	1	0.97993			1037	1	0.869519
	1039	0	0	0	1	1	1	0	0.22	0.49	0.01	0.52	0.51	0.69	0			1038	1	0.979647			1038	1	0.879592
	1040	0	0	0	0	0	0	1	0.23	0.22	0.01	0.02	0.01	0.21	0.53			1039	1	0.995504			1039	1	0.759545
	1041	0	1	0	0	0	0	0	0.48	0.98	0.27	0.28	0.28	0.45	0			1040	1	0.972849			1040	1	0.868072
	1042	1	1	0	0	1	1	0	0.9	0.92	0.01	0.09	0.52	0.92	0			1041	1	0.988664			1041	1	0.495567
	1043	0	0	0	1	1	0	0	0.4	0.43	0.27	0.83	0.46	0.43	0.01			1042	1	0.169672			1042	1	0.797708
	1044	1	1	0	0	0	1	0	0.68	0.71	0.06	0.29	0.01	0.68	0.13			1043	1	0.964449			1043	1	0.784138
	1045	0	0	0	1	0	0	0	0.25	0.44	0.28	0.83	0.13	0.16	0			1044	1	0.997061			1044	1	0.737863
	1046	0	1	0	0	0	0	0	0.19	0.97	0.01	0.12	0.01	0.13	0			1045	1	0.988792			1045	1	0.254428
	1047	0	0	0	0	0	1	0	0.14	0.18	0.05	0.19	0.01	0.63	0			1046	1	0.969879			1046	1	0.764025
	1048	0	0	1	1	0	0	0	0.49	0.49	0.5	0.81	0	0.23	0			1047	1	0.926129			1047	1	0.859707
	1049	0	0	0	1	0	0	0	0.41	0.43	0.02	0.82	0.02	0.43	0.01			1048	1	0.952693			1048	1	0.0353668
	1050	0	1	0	1	0	0	1	0.1	0.64	0.02	0.71	0.02	0.1	0.51			1049	1	0.996287			1049	1	0.836072
	1051	0	0	0	1	0	1	0	0.13	0.19	0.01	0.81	0.01	0.84	0			1050	1	0.00434627			1050	1	0.83846
	1052	0	0	0	1	0	0	0	0.37	0.24	0.02	0.6	0.01	0.16	0.01			1051	1	0.98027			1051	1	0.836998
	1053	1	1	0	0	0	1	0	0.52	0.79	0.03	0.06	0.03	0.31	0			1052	1	0.660546			1052	1	0.861338
	1054	0	1	0	0	0	0	0	0.4	0.93	0.01	0.32	0.01	0.38	0.01			1053	1	0.986147			1053	1	0.849136
	1055	1	1	0	1	0	0	0	0.63	0.67	0.01	0.56	0.01	0.14	0.11			1054	1	0.997268			1054	1	0.848328
	1056	0	0	0	1	0	0	0	0.29	0.45	0.01	0.55	0.01	0.29	0.02			1055	1	0.986605			1055	1	0.391033
	1057	1	1	0	0	0	1	0	0.52	0.67	0.01	0.06	0.01	0.53	0.02			1056	1	0.996434			1056	1	0.342875
	1058	0	0	0	1	0	0	0	0.31	0.44	0	0.63	0.01	0.29	0.01			1057	1	0.976826			1057	1	0.846953
	1059	1	1	0	1	1	1	0	0.51	0.65	0	0.83	0.48	0.52	0.08			1058	1	0.992023			1058	1	0.859548
	1060	1	1	0	0	0	1	0	0.52	0.68	0.27	0.05	0.01	0.77	0.01			1059	1	0.904107			1059	1	0.845332
	1061	1	1	0	0	1	0	0	0.74	0.71	0.01	0.09	0.51	0.29	0.01			1060	1	0.956121			1060	1	0.856993
	1062	0	1	0	0	0	0	1	0.27	0.41	0.28	0.34	0.27	0.29	0.03			1061	1	0.99294			1061	1	0.859392
	1063	0	0	0	1	0	0	0	0.02	0.12	0.02	0.91	0.02	0.29	0.01			1062	1	0.993486			1062	1	0.884162
	1064	0	0	0	1	0	0	0	0.29	0.44	0.02	0.8	0.01	0.26	0.02			1063	1	0.845873			1063	1	0.630287
	1065	0	0	0	1	0	0	1	0.03	0.17	0.01	0.8	0.22	0.02	0.04			1064	1	0.365732			1064	1	0.868097
	1066	1	1	0	0	0	1	0	0.8	0.93	0.01	0.1	0.01	0.79	0.01			1065	1	0.997356			1065	1	0.857009
	1067	0	0	0	1	0	0	0	0.29	0.4	0.01	0.58	0.01	0.27	0.33			1066	1	0.371601			1066	1	0.868475
	1068	0	0	0	1	0	0	0	0.33	0.43	0.03	0.54	0.24	0.33	0.01			1067	1	0.99294			1067	1	0.866918
	1069	0	0	0	0	0	0	1	0.36	0.38	0.01	0.08	0.02	0.35	0.44			1068	1	0.996889			1068	1	0.870294
	1070	1	1	1	0	1	1	0	0.55	0.94	0.42	0.09	0.54	0.53	0.03			1069	1	0.979825			1069	1	0.863756
	1071	1	1	0	1	0	0	0	0.6	0.7	0.03	0.61	0.04	0.11	0.26			1070	1	0.925563			1070	1	0.856152
	1072	0	0	0	1	0	0	0	0.35	0.46	0.01	0.69	0.02	0.33	0.01			1071	1	0.986753			1071	1	0.865135
	1073	0	0	0	1	0	0	0	0.41	0.23	0.01	0.56	0.01	0.36	0			1072	1	0.99423			1072	1	0.865923
	1074	0	0	0	1	0	0	0	0.04	0.11	0.01	0.57	0.02	0.03	0			1073	1	0.991327			1073	1	0.886973
	1075	1	1	0	1	0	1	0	0.54	0.69	0.09	0.86	0.01	0.73	0.01			1074	1	0.9933			1074	1	0.851665
	1076	0	0	1	1	1	0	0	0.28	0.11	0.52	0.62	0.53	0.29	0.07			1075	1	0.988858			1075	1	0.869364
	1077	0	0	0	0	0	1	0	0.43	0.41	0.07	0.18	0.07	0.97	0			1076	1	0.992818			1076	1	0.846095
	1078	0	0	0	1	0	0	0	0.16	0.13	0.02	0.95	0.07	0.18	0.01			1077	1	0.932895			1077	1	0.877564
	1079	0	0	0	0	0	1	0	0.1	0.08	0.03	0.44	0.02	0.63	0			1078	1	0.992388			1078	1	0.854394
	1080	0	0	0	1	0	0	0	0.34	0.39	0.3	0.91	0.29	0.38	0.01			1079	1	0.00550119			1079	1	0.834563
	1081	0	0	0	1	0	1	0	0.39	0.41	0.01	0.7	0.04	0.94	0			1080	1	0.995503			1080	1	0.847168
	1082	0	0	0	1	0	0	0	0.37	0.43	0.01	0.86	0.03	0.38	0			1081	1	0.0205711			1081	1	0.844805
	1083	0	0	0	1	0	0	0	0.18	0.19	0.25	0.84	0.03	0.22	0.01			1082	1	0.974319			1082	1	0.855807
	1084	1	1	0	0	0	1	0	0.75	0.75	0.02	0.39	0.19	0.8	0			1083	1	0.0014682			1083	1	0.837463
	1085	1	1	1	1	1	1	0	0.64	0.81	0.52	0.63	0.54	0.68	0.01			1084	1	0.993308			1084	1	0.857635
	1086	0	1	0	0	0	0	0	0.36	0.9	0.27	0.35	0.27	0.45	0			1085	1	0.99373			1085	1	0.838077
	1087	0	1	0	0	0	0	0	0.16	0.78	0.1	0.1	0.29	0.21	0.02			1086	1	0.991778			1086	1	0.831553
	1088	1	1	1	1	1	1	0	0.88	0.91	0.51	0.69	0.53	0.96	0.01			1087	1	0.985663			1087	1	0.84051
	1089	1	1	0	0	0	0	0	0.32	0.18	0	0.14	0.05	0.22	0.12			1088	1	0.99071			1088	1	0.830749
	1090	0	0	0	1	0	0	0	0.2	0.21	0	0.66	0	0.4	0			1089	1	0.993149			1089	1	0.850041
	1091	1	1	1	1	1	1	0	0.72	0.85	0.7	0.7	0.81	0.64	0.01			1090	1	0.990659			1090	1	0.842182
	1092	0	1	0	0	0	0	0	0.15	0.8	0.29	0.12	0.1	0.23	0			1091	1	0.990841			1091	1	0.781484
	1093	1	1	0	0	0	1	0	0.65	0.72	0.28	0.16	0.28	0.68	0.01			1092	1	0.994578			1092	1	0.866704
	1094	0	1	0	0	0	0	0	0.09	0.6	0.04	0.19	0.02	0.14	0.06			1093	1	0.979862			1093	1	0.20904
	1095	0	0	0	1	1	1	0	0.28	0.31	0.27	0.99	0.78	0.8	0.01			1094	1	0.99485			1094	1	0.813234
	1096	0	0	1	0	1	0	0	0.37	0.4	0.52	0.14	0.52	0.43	0			1095	1	0.997813			1095	1	0.820438
	1097	0	0	0	1	0	0	0	0.08	0.12	0.03	0.65	0.03	0.3	0.01			1096	1	0.991911			1096	1	0.840112
	1098	0	1	0	0	0	0	0	0.38	0.95	0.21	0.38	0.02	0.24	0			1097	1	0.972322			1097	1	0.87268
	1099	0	0	0	0	0	0	1	0.42	0.44	0.02	0.33	0.02	0.43	0.49			1098	1	0.449871			1098	1	0.872956
	1100	1	1	0	0	0	1	0	0.64	0.92	0.01	0.09	0.04	0.67	0			1099	1	0.98381			1099	1	0.83114
	1101	0	0	0	1	0	0	1	0.13	0.14	0.01	0.65	0.03	0.27	0.41			1100	1	0.920095			1100	1	0.691488
	1102	0	1	0	0	0	0	0	0.12	0.66	0.28	0.23	0.29	0.37	0.01			1101	1	0.337719			1101	1	0.872361
	1103	0	0	0	0	0	0	1	0.41	0.44	0.03	0.36	0.03	0.39	0.51			1102	1	0.910081			1102	1	0.836731
	1104	0	0	0	1	0	0	0	0.3	0.4	0.01	0.56	0.01	0.38	0.01			1103	1	0.980728			1103	1	0.86009
	1105	0	0	0	1	0	0	0	0.3	0.39	0.01	0.81	0.02	0.34	0.02			1104	1	0.984281			1104	1	0.870761
	1106	0	1	0	0	0	1	0	0.1	0.11	0.34	0.36	0.11	0.09	0.11			1105	1	0.992276			1105	1	0.835602
	1107	1	1	1	0	1	1	0	0.51	0.53	0.78	0.16	0.83	0.63	0.02			1106	1	0.988744			1106	1	0.852321
	1108	1	0	0	0	0	1	0	0.56	0.1	0.04	0.36	0.17	0.71	0.21			1107	1	0.994479			1107	1	0.855787
	1109	0	0	0	0	0	0	1	0.06	0.06	0.08	0.24	0.3	0.13	0.51			1108	1	0.228388			1108	1	0.858527
	1110	1	1	0	1	0	1	0	0.65	0.78	0.03	0.91	0.09	0.64	0.01			1109	1	0.945413			1109	1	0.877123
	1111	0	0	0	0	1	0	0	0.03	0.18	0.02	0.15	0.56	0.17	0.01			1110	1	0.991039			1110	1	0.859989
	1112	1	1	0	0	0	1	0	0.06	0.09	0.07	0.22	0.28	0.1	0.03			1111	1	0.987992			1111	1	0.86246
	1113	0	0	0	1	0	0	0	0.15	0.18	0.01	0.78	0.28	0.39	0.01			1112	1	0.980911			1112	1	0.859524
	1114	0	0	0	0	0	0	1	0.44	0.48	0.01	0.11	0.01	0.49	0.51			1113	1	0.955861			1113	1	0.865443
	1115	0	0	0	0	0	0	1	0.15	0.38	0.02	0.33	0.02	0.18	0.51			1114	1	0.986135			1114	1	0.873073
	1116	0	1	0	0	0	0	0	0.12	0.69	0.03	0	0.03	0.19	0			1115	1	0.934463			1115	1	0.857178
	1117	1	1	0	1	0	0	0	0.68	0.72	0.02	0.78	0.01	0.2	0			1116	1	0.918967			1116	1	0.855135
	1118	1	0	0	0	0	0	0	0.21	0.2	0.01	0.01	0.02	0.47	0			1117	1	0.00291608			1117	1	0.850429
	1119	0	0	0	0	0	0	1	0.19	0.36	0.01	0.28	0.23	0.2	0.28			1118	1	0.990949			1118	1	0.844768
	1120	0	0	0	0	0	1	0	0.18	0.23	0.01	0.23	0.2	0.99	0			1119	1	0.859759			1119	1	0.849941
	1121	1	0	0	1	0	0	0	0.71	0.23	0.01	0.76	0	0.23	0.08			1120	1	0.906699			1120	1	0.845275
	1122	0	0	0	1	0	1	0	0.5	0.5	0.01	0.5	0.01	0.99	0			1121	1	0.988746			1121	1	0.852501
	1123	0	1	1	1	0	0	0	0.26	0.73	0.53	0.52	0.24	0.23	0.01			1122	1	0.98766			1122	1	0.828136
	1124	0	1	0	1	0	0	0	0.41	0.97	0.02	0.51	0.02	0.48	0			1123	1	0.987228			1123	1	0.815078
	1125	1	1	1	1	0	1	0	0.72	0.73	0.51	0.77	0.01	0.7	0.09			1124	1	0.994566			1124	1	0.314191
	1126	1	1	0	0	0	1	0	0.81	0.82	0.01	0.13	0.02	0.84	0.02			1125	1	0.989071			1125	1	0.184071
	1127	0	0	0	0	0	1	0	0.06	0.04	0.02	0.46	0.02	0.53	0.01			1126	1	0.978429			1126	1	0.776369
	1128	0	0	1	0	1	1	0	0.3	0.36	0.51	0.33	0.52	0.63	0.01			1127	1	0.990437			1127	1	0.83416
	1129	0	0	0	1	0	1	0	0.11	0.43	0	0.52	0.01	0.66	0			1128	1	0.49542			1128	1	0.746374
	1130	0	1	0	0	0	0	0	0.08	0.93	0.01	0.04	0.03	0.16	0			1129	1	0.983848			1129	1	0.551952
	1131	1	1	1	1	1	1	0	0.85	0.91	0.79	0.83	0.81	0.94	0			1130	1	0.83248			1130	1	0.799363
	1132	0	0	0	0	0	0	1	0.28	0.35	0.01	0.41	0	0.27	0.51			1131	1	0.995735			1131	1	0.806803
	1133	1	1	0	1	0	1	0	0.5	0.56	0.01	0.76	0	0.51	0.19			1132	1	0.965979			1132	1	0.845357
	1134	0	0	0	1	0	0	0	0.01	0.06	0	0.89	0.01	0.02	0.02			1133	1	0.842454			1133	1	0.41292
	1135	1	1	0	0	0	1	0	0.75	0.09	0.02	0.18	0.26	0.8	0.06			1134	1	0.300735			1134	1	0.882633
	1136	0	0	1	0	0	0	0	0.28	0.29	0.27	0.43	0.28	0.12	0.1			1135	1	0.975893			1135	1	0.864516
	1137	0	0	0	0	0	1	0	0.01	0.03	0	0.15	0.01	0.54	0.03			1136	1	0.995238			1136	1	0.869543
	1138	0	0	0	1	1	1	0	0.16	0.17	0.04	0.6	0.56	0.96	0			1137	1	0.996434			1137	1	0.865685
	1139	0	0	0	1	0	0	0	0.08	0.15	0.02	0.61	0.01	0.1	0.02			1138	1	0.970044			1138	1	0.883961
	1140	1	1	0	1	0	1	0	0.74	0.92	0.28	0.82	0.01	0.73	0			1139	1	0.990193			1139	1	0.848147
	1141	0	0	0	1	0	0	0	0.13	0.15	0.02	0.29	0.02	0.15	0.27			1140	1	0.990949			1140	1	0.855532
	1142	1	0	0	1	0	0	0	0.67	0.15	0.02	0.59	0.22	0.21	0.01			1141	1	0.995874			1141	1	0.878684
	1143	0	1	0	0	0	1	0	0.11	0.69	0.06	0.37	0.01	0.62	0.01			1142	1	0.981451			1142	1	0.839353
	1144	1	1	0	0	0	1	0	0.91	0.94	0.01	0.05	0.01	0.79	0.01			1143	1	0.983224			1143	1	0.862383
	1145	0	1	0	1	1	0	0	0.38	0.92	0.04	0.66	0.54	0.44	0.01			1144	1	0.0348064			1144	1	0.853406
	1146	1	1	0	1	0	0	0	0.68	0.69	0.01	0.86	0.03	0.2	0.01			1145	1	0.994918			1145	1	0.877828
	1147	0	0	0	1	0	0	0	0.43	0.43	0.01	0.54	0.01	0.43	0			1146	1	0.985432			1146	1	0.868068
	1148	1	1	1	0	1	1	0	0.66	0.71	0.8	0.42	0.53	0.89	0.01			1147	1	0.993914			1147	1	0.87013
	1149	0	0	0	1	0	0	1	0.4	0.45	0.01	0.53	0.02	0.41	0.51			1148	1	0.973962			1148	1	0.862255
	1150	1	1	0	0	0	0	1	0.61	0.87	0.02	0.13	0.29	0.16	0.29			1149	1	0.963405			1149	1	0.855614
	1151	1	1	0	1	0	1	0	0.74	0.93	0.01	0.63	0.24	0.83	0.01			1150	1	0.988871			1150	1	0.853953
	1152	1	1	0	1	0	0	0	0.56	0.67	0.01	0.87	0.01	0.05	0.02			1151	1	0.991194			1151	1	0.870108
	1153	1	1	0	0	0	1	0	0.54	0.74	0.02	0.32	0.01	0.57	0.01			1152	1	0.929132			1152	1	0.879487
	1154	0	0	0	1	0	0	0	0.25	0.26	0.01	0.02	0.01	0.24	0.01			1153	1	0.704393			1153	1	0.86326
	1155	1	1	0	0	0	1	0	0.79	0.78	0	0.07	0	0.78	0.06			1154	1	0.00207411			1154	1	0.865917
	1156	0	0	0	1	0	0	0	0.26	0.25	0.07	0.6	0.27	0.28	0.07			1155	1	0.984843			1155	1	0.858505
	1157	1	1	0	0	0	1	0	0.52	0.61	0.06	0.35	0.05	0.74	0.05			1156	1	0.111472			1156	1	0.854313
	1158	0	0	0	1	0	0	0	0.23	0.35	0.06	0.11	0.02	0.03	0.08			1157	1	0.972056			1157	1	0.803737
	1159	1	1	1	0	1	1	0	0.79	0.87	0.47	0.09	0.53	0.78	0.03			1158	1	0.982623			1158	1	0.83587
	1160	1	1	0	0	0	1	0	0.51	0.61	0	0.28	0	0.52	0.01			1159	1	0.996414			1159	1	0.526672
	1161	0	1	0	0	0	0	0	0.31	0.88	0.06	0.4	0.11	0.16	0.01			1160	1	0.992977			1160	1	0.84748
	1162	1	1	0	0	0	1	0	0.77	0.87	0	0.29	0	0.54	0.1			1161	1	0.981199			1161	1	0.00129274
	1163	1	1	0	0	0	1	0	0.51	0.57	0.25	0.26	0.03	0.53	0.01			1162	1	0.000604074			1162	1	0.821052
	1164	1	1	0	0	0	1	0	0.56	0.81	0.05	0.39	0.05	0.53	0.08			1163	1	0.984144			1163	1	0.485481
	1165	0	1	0	0	0	0	0	0.3	0.88	0	0.07	0.01	0.37	0.01			1164	1	0.00917694			1164	1	0.858605
	1166	1	1	1	1	0	1	0	0.53	0.84	0.51	0.81	0.03	0.56	0.02			1165	1	0.336324			1165	1	0.858988
	1167	1	1	0	0	0	1	0	0.53	0.67	0.01	0.28	0.01	0.53	0.02			1166	1	0.889887			1166	1	0.868857
	1168	1	1	0	0	0	1	0	0.46	0.68	0.02	0.1	0.02	0.31	0.03			1167	1	0.986921			1167	1	0.849431
	1169	0	1	0	1	0	0	0	0.26	0.57	0.02	0.58	0.04	0.3	0.07			1168	1	0.979783			1168	1	0.872937
	1170	0	0	0	1	0	0	0	0	0.04	0.01	0.52	0.02	0.29	0.09			1169	1	0.993235			1169	1	0.869448
	1171	0	0	0	1	0	0	0	0.28	0.29	0.02	0.65	0.03	0.27	0.04			1170	1	0.9486			1170	1	0.884517
	1172	0	1	0	0	0	1	0	0.28	0.67	0.34	0.11	0.33	0.8	0.11			1171	1	0.998229			1171	1	0.849637
	1173	0	0	0	1	0	0	0	0.28	0.32	0.02	0.97	0.02	0.26	0.01			1172	1	0.985179			1172	1	0.865414
	1174	0	0	0	1	0	0	0	0.3	0.33	0.01	0.96	0.01	0.3	0.01			1173	1	0.982876			1173	1	0.86949
	1175	1	1	0	0	0	1	0	0.99	0.79	0	0.03	0	0.91	0			1174	1	0.939218			1174	1	0.877334
	1176	1	1	0	0	1	1	0	0.99	0.85	0.01	0.01	0.5	0.92	0			1175	1	0.958344			1175	1	0.857407
	1177	1	0	0	0	0	1	0	0.99	0.46	0	0.02	0.03	0.94	0			1176	1	0.958292			1176	1	0.857403
	1178	0	0	0	0	0	0	1	0.48	0.47	0	0.01	0	0.39	0.47			1177	1	0.000918662			1177	1	0.83062
	1179	0	1	0	0	0	1	0	0.19	0.63	0	0.29	0	0.18	0			1178	1	0.984082			1178	1	0.863009
	1180	0	0	0	1	0	0	0	0.49	0.35	0.01	0.52	0.14	0.43	0			1179	1	0.880996			1179	1	0.854903
	1181	1	1	0	0	0	1	0	0.99	0.99	0	0.02	0	0.93	0			1180	1	0.99693			1180	1	0.855855
	1182	1	0	0	0	0	0	1	0.44	0.32	0.09	0.11	0.09	0.42	0.4			1181	1	0.993866			1181	1	0.872908
	1183	1	1	0	0	0	0	0	0.72	0.77	0.27	0.27	0.28	0.46	0			1182	1	0.00353759			1182	1	0.857594
	1184	1	1	0	0	0	1	0	0.8	0.82	0.07	0.12	0.08	0.7	0			1183	1	0.946186			1183	1	0.850826
	1185	0	1	0	0	0	0	0	0.29	0.83	0.08	0.33	0.06	0.42	0			1184	1	0.931241			1184	1	0.875451
	1186	0	0	0	1	1	0	0	0.37	0.33	0.1	0.79	0.94	0.43	0.01			1185	1	0.980369			1185	1	0.854208
	1187	0	0	0	0	0	0	1	0.02	0.04	0.14	0.36	0.13	0.16	0.51			1186	1	0.979118			1186	1	0.864473
	1188	0	0	0	0	0	1	0	0.3	0.33	0.13	0.09	0.37	0.92	0.01			1187	1	0.991863			1187	1	0.848515
	1189	0	0	0	0	0	1	0	0.27	0.29	0.06	0.29	0.05	0.92	0.01			1188	1	0.993892			1188	1	0.827512
	1190	1	1	0	0	0	1	0	0.63	0.85	0.03	0.07	0.05	0.64	0			1189	1	0.997055			1189	1	0.840746
	1191	0	1	0	0	0	0	0	0.12	0.87	0.01	0.16	0.01	0.11	0.01			1190	1	0.98248			1190	1	0.838599
	1192	0	0	0	1	0	0	0	0.12	0.37	0.03	0.39	0.02	0.15	0.01			1191	1	0.991754			1191	1	0.854132
	1193	0	0	0	1	0	0	0	0.42	0.39	0	0.64	0	0.43	0			1192	1	0.991575			1192	1	0.870198
	1194	0	0	0	1	0	0	0	0.17	0.07	0.01	0.82	0.01	0.21	0.01			1193	1	0.857199			1193	1	0.873318
	1195	0	1	0	0	0	0	0	0.11	0.6	0.19	0.4	0.02	0.14	0.02			1194	1	0.983308			1194	1	0.166512
	1196	1	1	1	1	0	1	0	0.62	0.82	0.51	0.65	0.03	0.64	0.01			1195	1	0.97195			1195	1	0.776465
	1197	0	1	0	0	0	0	0	0.31	0.64	0	0.41	0	0.16	0.01			1196	1	0.00186435			1196	1	0.662852
	1198	0	0	0	1	0	0	1	0.14	0.15	0.01	0.6	0.04	0.15	0.28			1197	1	0.985071			1197	1	0.85723
	1199	0	0	0	1	0	1	0	0.13	0.11	0.02	0.78	0.04	0.6	0.1			1198	1	0.825643			1198	1	0.84544
	1200	0	0	0	1	0	0	0	0.35	0.1	0.01	0.61	0.02	0.4	0.01			1199	1	0.995661			1199	1	0.831159
	1201	0	0	1	0	0	0	0	0.39	0.36	0.38	0.04	0.02	0.43	0			1200	1	0.982873			1200	1	0.817513
	1202	0	0	0	1	0	0	0	0.21	0.15	0.01	0.61	0	0.21	0.2			1201	1	0.997288			1201	1	0.765552
	1203	0	0	0	1	0	0	1	0.14	0.1	0.01	0.32	0.01	0.16	0.01			1202	1	0.99465			1202	1	0.876319
	1204	0	1	0	0	0	0	0	0.18	0.65	0.27	0.27	0.02	0.18	0.01			1203	1	0.960653			1203	1	0.8497
	1205	0	0	0	1	0	0	1	0.23	0.35	0.01	0.51	0	0.23	0.51			1204	1	0.00734567			1204	1	0.862331
	1206	0	0	0	1	0	0	0	0.39	0.38	0.28	0.76	0.28	0.45	0.02			1205	1	0.992794			1205	1	0.858246
	1207	1	1	0	0	0	1	0	0.84	0.83	0.01	0.04	0.01	0.92	0			1206	1	0.986837			1206	1	0.864107
	1208	0	1	0	0	0	1	0	0.31	0.8	0.02	0.05	0.01	0.9	0.01			1207	1	0.976833			1207	1	0.881984
	1209	1	1	0	0	0	1	0	0.97	0.92	0.29	0.04	0.25	0.98	0			1208	1	0.992327			1208	1	0.855412
	1210	1	0	0	0	0	1	0	0.67	0.11	0.03	0.3	0.23	0.94	0			1209	1	0.987936			1209	1	0.860644
	1211	0	1	0	0	0	0	0	0.14	0.09	0.05	0.25	0.02	0.19	0.13			1210	1	0.966045			1210	1	0.872712
	1212	1	1	0	0	0	0	0	0.68	0.62	0.03	0.06	0.03	0.44	0.01			1211	1	0.997729			1211	1	0.876089
	1213	0	0	0	1	0	0	0	0.02	0.08	0.01	0.56	0.01	0.05	0.11			1212	1	0.990444			1212	1	0.861351
	1214	1	1	0	1	0	1	0	0.84	0.84	0.29	0.84	0.29	0.9	0			1213	1	0.926284			1213	1	0.860629
	1215	1	1	0	1	0	1	0	0.78	0.69	0	0.77	0	0.93	0			1214	1	0.977871			1214	1	0.870956
	1216	1	1	1	1	1	1	0	0.52	0.55	0.51	0.79	0.71	0.71	0.01			1215	1	0.891688			1215	1	0.861512
	1217	1	1	1	0	1	1	0	0.54	0.64	0.5	0.29	0.51	0.72	0			1216	1	0.983189			1216	1	0.851472
	1218	0	0	0	0	0	1	0	0.19	0.29	0	0.01	0	0.78	0.01			1217	1	0.97773			1217	1	0.860638
	1219	0	1	0	0	0	0	0	0.09	0.57	0.02	0.28	0.01	0.21	0			1218	1	0.977008			1218	1	0.847458
	1220	0	1	0	0	1	1	0	0.03	0.62	0.01	0.02	0.47	0.77	0.01			1219	1	0.980371			1219	1	0.866503
	1221	1	1	0	0	0	1	0	0.61	0.8	0	0	0.02	0.97	0			1220	1	0.687577			1220	1	0.853307
	1222	0	0	0	1	0	1	0	0.04	0.06	0.02	0.76	0.01	0.72	0.1			1221	1	0.941443			1221	1	0.857142
	1223	1	1	0	0	0	1	0	0.53	0.58	0.01	0.28	0.01	0.69	0.01			1222	1	0.969168			1222	1	0.860952
	1224	0	0	0	0	1	1	0	0.4	0.41	0.09	0.41	0.57	0.71	0			1223	1	0.996211			1223	1	0.863102
	1225	1	1	0	1	0	0	0	0.7	0.74	0.22	0.83	0.13	0.16	0.02			1224	1	0.976471			1224	1	0.0546915
	1226	0	1	0	1	0	0	0	0.57	0.96	0.08	0.83	0.02	0.47	0			1225	1	0.798509			1225	1	0.560855
	1227	0	0	0	1	0	0	0	0.18	0.19	0.1	0.84	0.08	0.19	0.01			1226	1	0.0132148			1226	1	0.0152473
	1228	0	1	0	0	0	0	0	0.44	0.94	0.11	0.31	0.08	0.48	0			1227	1	0.989796			1227	1	0.851006
	1229	1	1	1	1	0	1	0	0.64	0.67	0.61	0.78	0.08	0.68	0.2			1228	1	0.97342			1228	1	0.883036
	1230	0	0	0	1	0	0	0	0.17	0.15	0.14	0.67	0.12	0.2	0.26			1229	1	0.992898			1229	1	0.852907
	1231	0	0	1	0	1	1	0	0.43	0.43	0.69	0.08	0.64	0.91	0.01			1230	1	0.981368			1230	1	0.872845
	1232	1	1	1	1	1	1	0	0.63	0.83	0.58	0.61	0.59	0.33	0			1231	1	0.970913			1231	1	0.576703
	1233	0	0	0	1	0	0	0	0.08	0.15	0.21	0.67	0.25	0.07	0.03			1232	1	0.923028			1232	1	0.85517
	1234	1	1	0	1	0	1	0	0.94	0.95	0.28	0.94	0.28	0.95	0			1233	1	0.989169			1233	1	0.848077
	1235	1	1	0	1	0	1	0	0.64	0.75	0.13	0.61	0.11	0.69	0.01			1234	1	0.979656			1234	1	0.869478
	1236	1	1	0	0	0	1	0	0.67	0.66	0.17	0.39	0.15	0.7	0.01			1235	1	0.0013073			1235	1	0.863144
	1237	0	0	0	1	0	0	0	0.18	0.15	0.07	0.88	0.26	0.23	0			1236	1	0.995571			1236	1	0.875477
	1238	0	0	0	0	1	0	0	0.13	0.14	0.13	0.42	0.65	0.21	0.02			1237	1	0.982941			1237	1	0.863904
	1239	1	1	0	0	0	1	0	0.81	0.95	0.07	0.19	0.09	0.72	0			1238	1	0.983997			1238	1	0.852413
	1240	0	1	0	1	0	0	0	0.45	0.93	0.15	0.63	0.14	0.46	0			1239	1	0.570203			1239	1	0.850852
	1241	1	1	0	0	0	1	0	0.92	0.88	0.33	0.34	0.4	0.98	0.01			1240	1	0.987095			1240	1	0.844728
	1242	0	1	0	0	0	0	0	0.06	0.65	0.05	0.37	0.04	0.11	0			1241	1	0.973223			1241	1	0.853505
	1243	0	0	0	0	1	0	0	0.1	0.14	0.08	0.11	0.56	0.44	0.01			1242	1	0.989007			1242	1	0.865769
	1244	1	1	0	1	0	1	0	0.93	0.94	0.12	0.84	0.08	0.96	0.01			1243	1	0.993404			1243	1	0.871469
	1245	0	0	0	1	0	0	0	0.12	0.16	0.33	0.85	0.1	0.26	0			1244	1	0.994813			1244	1	0.862259
	1246	1	1	0	0	0	1	0	0.81	0.84	0.08	0.48	0.04	0.82	0			1245	1	0.99707			1245	1	0.873108
	1247	0	0	0	1	0	0	0	0.17	0.14	0.09	0.92	0.14	0.2	0.13			1246	1	0.00403087			1246	1	0.872554
	1248	1	1	0	1	0	1	0	0.84	0.7	0.09	0.56	0.05	0.94	0.01			1247	1	0.98998			1247	1	0.850899
	1249	1	1	0	0	0	1	0	0.94	0.94	0.13	0.11	0.1	0.96	0			1248	1	0.992669			1248	1	0.863535
	1250	0	0	0	1	0	0	0	0.4	0.36	0.32	0.84	0.31	0.46	0.01			1249	1	0.974021			1249	1	0.86001
	1251	0	0	0	1	0	0	0	0.46	0.47	0.14	0.87	0.13	0.26	0			1250	1	0.996686			1250	1	0.824543
	1252	1	0	0	0	0	1	0	0.64	0.18	0.15	0.11	0.13	0.71	0			1251	1	0.996716			1251	1	0.857895
	1253	1	1	1	1	1	1	0	0.65	0.67	0.61	0.95	0.7	0.73	0.18			1252	1	0.994233			1252	1	0.831162
	1254	0	0	0	0	0	0	1	0.47	0.28	0.03	0.04	0.27	0.48	0.01			1253	1	0.978082			1253	1	0.84763
	1255	1	1	1	1	1	0	0	0.66	0.8	0.88	0.82	0.59	0.19	0			1254	1	0.876993			1254	1	0.821778
	1256	1	1	1	0	1	1	0	0.67	0.66	0.58	0.4	0.59	0.72	0.01			1255	1	0.910206			1255	1	0.845734
	1257	0	0	0	0	1	0	0	0.12	0.3	0.08	0.42	0.6	0.19	0.05			1256	1	0.993744			1256	1	0.553147
	1258	0	0	0	1	0	0	0	0.41	0.38	0.06	0.79	0.15	0.47	0			1257	1	0.00134088			1257	1	0.868863
	1259	1	1	0	1	0	0	0	0.65	0.9	0.13	0.63	0.11	0.2	0			1258	1	0.990629			1258	1	0.811291
	1260	0	0	0	1	0	0	1	0.19	0.21	0.26	0.97	0.03	0.02	0.5			1259	1	0.157157			1259	1	0.852179
	1261	0	0	0	1	0	0	0	0.16	0.41	0.06	0.81	0.05	0.16	0.01			1260	1	0.958297			1260	1	0.738642
	1262	1	1	0	0	0	1	0	0.95	0.98	0	0.02	0.01	0.92	0			1261	1	0.992658			1261	1	0.845507
	1263	1	1	0	0	0	1	0	0.71	0.97	0	0.16	0	0.65	0			1262	1	0.978295			1262	1	0.852668
	1264	0	0	0	1	0	0	0	0.24	0.28	0.01	0.79	0.27	0.18	0			1263	1	0.973734			1263	1	0.320193
	1265	0	0	0	1	0	0	0	0.45	0.24	0	0.53	0	0.44	0.01			1264	1	0.00600673			1264	1	0.785292
	1266	1	1	1	1	1	1	0	0.6	0.68	0.44	0.53	0.53	0.6	0.28			1265	1	0.991181			1265	1	0.868652
	1267	0	0	0	1	1	0	0	0.02	0.07	0.04	0.84	0.54	0.05	0.12			1266	1	0.00197501			1266	1	0.637609
	1268	0	0	1	0	0	0	0	0.02	0.09	0.77	0.21	0.06	0.1	0.12			1267	1	0.973924			1267	1	0.797486
	1269	1	1	0	0	0	1	0	0.54	0.8	0.07	0.18	0.26	0.82	0.12			1268	1	0.976147			1268	1	0.850789
	1270	1	1	0	1	0	1	0	0.84	0.93	0.05	0.75	0.02	0.92	0.09			1269	1	0.982086			1269	1	0.747539
	1271	0	1	1	0	0	0	0	0.01	0.02	0.01	0.38	0.01	0	0.21			1270	1	0.989967			1270	1	0.811275
	1272	0	1	0	0	0	0	1	0.01	0.46	0.06	0.04	0.04	0.06	0.62			1271	1	0.992864			1271	1	0.866577
	1273	1	1	1	0	1	1	0	0.56	0.65	0.52	0.01	0.49	0.76	0.02			1272	1	0.00140566			1272	1	0.863132
	1274	1	1	0	0	0	1	0	0.51	0.55	0.03	0.12	0.03	0.52	0.33			1273	1	0.993659			1273	1	0.846127
	1275	0	0	1	1	0	1	0	0.27	0.36	0.54	0.77	0.02	0.43	0.06			1274	1	0.00139992			1274	1	0.842645
	1276	0	1	0	0	0	0	0	0.04	0.65	0.07	0.06	0.29	0.07	0.04			1275	1	0.98302			1275	1	0.797879
	1277	0	0	0	1	0	0	0	0.01	0.03	0.02	0.89	0.04	0.08	0.05			1276	1	0.882835			1276	1	0.525456
	1278	1	1	0	0	0	1	0	0.51	0.6	0.29	0.04	0.28	0.57	0.07			1277	1	0.0017652			1277	1	0.693203
	1279	0	0	0	0	1	0	0	0.05	0.06	0.43	0.26	0.05	0.81	0.15			1278	1	0.994532			1278	1	0.00393149
	1280	0	0	1	0	0	1	0	0.29	0.34	0.51	0.16	0.01	0.79	0.01			1279	1	0.768752			1279	1	0.880076
	1281	0	0	0	0	0	1	0	0.37	0.44	0	0.37	0.01	0.78	0			1280	1	0.991957			1280	1	0.855253
	1282	0	0	0	1	0	0	0	0.25	0.38	0.02	0.86	0.02	0.26	0.05			1281	1	0.998264			1281	1	0.846051
	1283	0	0	0	1	0	0	0	0.31	0.41	0.02	0.51	0.28	0.3	0.01			1282	1	0.979271			1282	1	0.794281
	1284	1	1	0	1	0	1	0	0.95	0.94	0	0.53	0	0.99	0			1283	1	0.90883			1283	1	0.860631
	1285	0	0	0	0	0	0	1	0.02	0.36	0.02	0.02	0.25	0.13	0.48			1284	1	0.997555			1284	1	0.877276
	1286	1	1	0	0	0	0	0	0.78	0.9	0.28	0.28	0.28	0.13	0.01			1285	1	0.96699			1285	1	0.868832
	1287	0	0	0	0	1	0	0	0.3	0.4	0.02	0.01	0.52	0.42	0.01			1286	1	0.967578			1286	1	0.867967
	1288	0	1	0	0	0	0	0	0.29	0.88	0.03	0.02	0.05	0.43	0.02			1287	1	0.99707			1287	1	0.877335
	1289	1	1	0	0	0	1	0	0.81	0.94	0.01	0.06	0.01	0.74	0.01			1288	1	0.981256			1288	1	0.843367
	1290	0	1	0	0	0	0	0	0.05	0.9	0.01	0.24	0.01	0.13	0.01			1289	1	0.929026			1289	1	0.845848
	1291	0	0	0	0	0	0	1	0.02	0.1	0.01	0.03	0.04	0.4	0			1290	1	0.985259			1290	1	0.870743
	1292	0	0	0	1	0	1	0	0.03	0.17	0.27	0.52	0.25	0.67	0.01			1291	1	0.992218			1291	1	0.854994
	1293	0	0	1	0	0	1	0	0.05	0.38	0.52	0.22	0.07	0.66	0.09			1292	1	0.967775			1292	1	0.848523
	1294	1	1	0	1	0	1	0	0.8	0.93	0.26	0.78	0.02	0.91	0.01			1293	1	0.688173			1293	1	0.881913
	1295	0	1	1	1	0	1	0	0.05	0.63	0.51	0.74	0.03	0.65	0.01			1294	1	0.851232			1294	1	0.846159
	1296	1	1	0	0	1	0	0	0.78	0.83	0.03	0.03	0.54	0.59	0.01			1295	1	0.995276			1295	1	0.861183
	1297	1	1	1	1	1	1	0	0.58	0.69	0.5	0.51	0.51	0.67	0			1296	1	0.995951			1296	1	0.865981
	1298	0	1	0	1	0	0	0	0.11	0.66	0.04	0.77	0.06	0.19	0.1			1297	1	0.96949			1297	1	0.860393
	1299	0	0	0	1	0	0	0	0.34	0.43	0.27	0.78	0.27	0.45	0.01			1298	1	0.996169			1298	1	0.8485
	1300	0	0	1	1	1	0	0	0.32	0.43	0.51	0.51	0.52	0.45	0.01			1299	1	0.984067			1299	1	0.847445
	1301	0	1	0	1	0	0	0	0.47	0.98	0	0.78	0	0.25	0			1300	1	0.994339			1300	1	0.861676
	1302	1	1	0	1	0	1	0	0.94	0.97	0.01	0.83	0.01	0.94	0			1301	1	0.943951			1301	1	0.869127
	1303	0	0	0	1	0	0	0	0.21	0.21	0.01	0.57	0.01	0.46	0			1302	1	0.944498			1302	1	0.860583
	1304	0	0	0	1	1	0	0	0.24	0.22	0.02	0.61	0.51	0.49	0			1303	1	0.980277			1303	1	0.846864
	1305	1	1	0	0	0	1	0	0.77	0.94	0.01	0.16	0.03	0.74	0			1304	1	0.973863			1304	1	0.866111
	1306	0	1	0	0	0	0	0	0.24	0.8	0.02	0.28	0.01	0.21	0.21			1305	1	0.984861			1305	1	0.861416
	1307	1	1	1	1	1	1	0	0.99	0.99	0.51	0.56	0.51	0.97	0			1306	1	0.996691			1306	1	0.11789
	1308	0	0	0	1	0	1	0	0.22	0.21	0.01	0.85	0.04	0.72	0			1307	1	0.990965			1307	1	0.736202
	1309	0	0	0	0	1	0	0	0.23	0.21	0.02	0.11	0.51	0.56	0			1308	1	0.0523407			1308	1	0.749323
	1310	0	1	0	1	0	0	0	0.22	0.71	0.26	0.58	0.01	0.22	0.01			1309	1	0.995866			1309	1	0.696873
	1311	0	0	0	1	0	0	0	0.22	0.22	0.03	0.47	0.24	0.23	0.01			1310	1	0.376885			1310	1	0.856943
	1312	1	1	1	1	1	0	0	0.73	0.74	0.51	0.65	0.51	0.22	0.21			1311	1	0.985718			1311	1	0.857471
	1313	1	1	1	1	1	1	0	0.73	0.98	0.51	0.62	0.51	0.72	0			1312	1	0.837513			1312	1	0.882664
	1314	0	0	0	1	0	0	0	0.5	0.45	0.01	0.61	0.28	0.48	0.02			1313	1	0.982112			1313	1	0.853656
	1315	0	0	0	1	1	1	0	0.5	0.48	0.04	0.6	0.51	0.99	0.01			1314	1	0.981622			1314	1	0.858185
	1316	0	1	0	0	0	0	0	0.69	0.96	0	0.28	0	0.43	0			1315	1	0.991905			1315	1	0.883015
	1317	1	1	0	0	0	1	0	0.76	0.75	0.27	0.04	0.26	0.92	0.01			1316	1	0.928723			1316	1	0.857577
	1318	0	0	0	1	0	0	0	0.23	0.42	0.25	0.74	0	0.2	0.01			1317	1	0.995098			1317	1	0.875006
	1319	1	1	0	0	0	0	0	0.95	0.86	0.01	0.05	0.06	0.47	0			1318	1	0.306029			1318	1	0.863141
	1320	0	1	0	1	0	0	0	0.12	0.58	0.06	0.58	0.17	0.16	0.01			1319	1	0.990186			1319	1	0.868318
	1321	0	0	0	0	0	0	1	0.23	0.19	0	0	0	0.23	0.51			1320	1	0.991			1320	1	0.866639
	1322	1	1	0	0	0	0	0	0.7	0.68	0.01	0.01	0.01	0.21	0.01			1321	1	0.995035			1321	1	0.861354
	1323	0	0	0	0	0	0	1	0.12	0.41	0.01	0.05	0.01	0.13	0.51			1322	1	0.997438			1322	1	0.849513
	1324	1	1	1	1	1	1	0	0.96	0.94	0.5	0.51	0.51	0.86	0			1323	1	0.991163			1323	1	0.842181
	1325	0	0	1	0	0	0	0	0.32	0.17	0.43	0.29	0.01	0.22	0			1324	1	0.986303			1324	1	0.846316
	1326	1	1	0	0	0	1	0	0.71	0.68	0.26	0.02	0.25	0.71	0.01			1325	1	0.989897			1325	1	0.862702
	1327	0	1	0	0	0	0	0	0.2	0.68	0.02	0.28	0	0.21	0.01			1326	1	0.996478			1326	1	0.875352
	1328	0	0	0	0	0	0	1	0.22	0.17	0.02	0.04	0.06	0.17	0.51			1327	1	0.982463			1327	1	0.862729
	1329	1	1	1	0	1	1	0	0.61	0.66	0.53	0.09	0.52	0.88	0			1328	1	0.985373			1328	1	0.890786
	1330	1	1	1	0	1	1	0	0.9	0.9	0.55	0.07	0.53	0.92	0.02			1329	1	0.963157			1329	1	0.867494
	1331	0	1	0	0	0	0	0	0.08	0.82	0.01	0.03	0.01	0.13	0.01			1330	1	0.995934			1330	1	0.848417
	1332	0	1	0	0	0	0	0	0.37	0.88	0	0.02	0	0.29	0			1331	1	0.995412			1331	1	0.868305
																		1332	1	0.00454537			1332	1	0.865304
																		1333	1	0.988224			1333	1	0.885736
																		1334	1	0.994308			1334	1	0.848905
																		1335	1	0.00587692			1335	1	0.836121
																		1336	1	0.00178427			1336	1	0.870266
																		1337	1	0.99078			1337	1	0.446442
																		1338	1	0.961696			1338	1	0.854191
																		1339	1	0.987305			1339	1	0.86238
																		1340	1	0.98246			1340	1	0.728694
																		1341	1	0.990478			1341	1	0.85368
																		1342	1	0.992546			1342	1	0.845715
																		1343	1	0.996953			1343	1	0.848829
																		1344	1	0.836159			1344	1	0.852221
																		1345	1	0.589646			1345	1	0.867672
																		1346	1	0.996534			1346	1	0.870433
																		1347	1	0.975243			1347	1	0.874473
																		1348	1	0.146936			1348	1	0.869142
																		1349	1	0.540729			1349	1	0.862458
																		1350	1	0.990946			1350	1	0.866273
																		1351	1	0.479322			1351	1	0.865772
																		1352	1	0.976916			1352	1	0.852406
																		1353	1	0.98629			1353	1	0.846103
																		1354	1	0.975297			1354	1	0.804935
																		1355	1	0.984389			1355	1	0.854043
																		1356	1	0.00556091			1356	1	0.848739
																		1357	1	0.996579			1357	1	0.852076
																		1358	1	0.910212			1358	1	0.868734
																		1359	1	0.0048855			1359	1	0.836276
																		1360	1	0.964398			1360	1	0.86363
																		1361	1	0.721945			1361	1	0.466977
																		1362	1	0.993428			1362	1	0.821237
																		1363	1	0.995934			1363	1	0.835206
																		1364	1	0.98636			1364	1	0.793235
																		1365	1	0.945771			1365	1	0.872511
																		1366	1	0.85328			1366	1	0.850961
																		1367	1	0.986384			1367	1	0.672521
																		1368	1	0.894633			1368	1	0.856818
																		1369	1	0.993426			1369	1	0.0113003
																		1370	0	0.937588			1370	1	0.824163
																		1371	0	0.00365515			1371	1	0.787344
																		1372	0	0.00201191			1372	1	0.385664
																		1373	0	0.00518273			1373	1	0.578662
																		1374	0	0.671368			1374	1	0.397636
																		1375	0	0.947012			1375	1	0.845021
																		1376	0	0.744714			1376	1	0.852206
																		1377	0	0.0736673			1377	1	0.841269
																		1378	0	0.00160454			1378	1	0.739617
																		1379	0	0.0976329			1379	1	0.507923
																		1380	0	0.00237748			1380	1	0.87074
																		1381	0	0.0249307			1381	1	0.863114
																		1382	0	0.00500988			1382	1	0.870205
																		1383	0	0.00610674			1383	1	0.8637
																		1384	0	0.00303422			1384	1	0.88435
																		1385	0	0.840126			1385	1	0.853439
																		1386	0	0.00225619			1386	1	0.869041
																		1387	0	0.0104446			1387	1	0.857307
																		1388	0	0.0697184			1388	1	0.838381
																		1389	0	0.00347506			1389	1	0.854585
																		1390	0	0.857524			1390	1	0.861044
																		1391	0	0.0429292			1391	1	0.65783
																		1392	0	0.00263691			1392	1	0.847315
																		1393	0	0.00271772			1393	1	0.866214
																		1394	0	0.00432639			1394	1	0.857508
																		1395	0	0.494714			1395	1	0.713351
																		1396	0	0.0119825			1396	1	0.846562
																		1397	0	0.00753461			1397	1	0.859174
																		1398	0	0.943169			1398	1	0.811641
																		1399	0	0.00732744			1399	1	0.872537
																		1400	0	0.00319217			1400	1	0.877103
																		1401	0	0.00864293			1401	1	0.874639
																		1402	0	0.00469576			1402	1	0.772713
																		1403	0	0.0115433			1403	1	0.86185
																		1404	0	0.000619778			1404	1	0.845751
																		1405	0	0.000845891			1405	1	0.867084
																		1406	0	0.00174845			1406	1	0.839434
																		1407	0	0.018294			1407	1	0.84932
																		1408	0	0.0049151			1408	1	0.824588
																		1409	0	0.300548			1409	1	0.868301
																		1410	0	0.00285331			1410	1	0.850333
																		1411	0	0.203629			1411	1	0.869177
																		1412	0	0.00359553			1412	1	0.85862
																		1413	0	0.115987			1413	1	0.860131
																		1414	0	0.000967865			1414	1	0.747369
																		1415	0	0.0620176			1415	1	0.50968
																		1416	0	0.0402977			1416	1	0.863771
																		1417	0	0.00377032			1417	1	0.826869
																		1418	0	0.689748			1418	1	0.819903
																		1419	0	0.0150026			1419	1	0.866053
																		1420	0	0.00278607			1420	1	0.841306
																		1421	0	0.00188662			1421	1	0.839662
																		1422	0	0.00308618			1422	1	0.845225
																		1423	0	0.00186384			1423	1	0.880602
																		1424	0	0.0298162			1424	1	0.852618
																		1425	0	0.00224479			1425	1	0.764297
																		1426	0	0.230097			1426	1	0.871522
																		1427	0	0.29089			1427	1	0.843666
																		1428	0	0.00499329			1428	1	0.83718
																		1429	0	0.00958498			1429	1	0.446871
																		1430	0	0.0500314			1430	1	0.107022
																		1431	0	0.966556			1431	1	0.326955
																		1432	0	0.0091391			1432	1	0.862692
																		1433	0	0.00270674			1433	1	0.86456
																		1434	0	0.0027866			1434	1	0.820715
																		1435	0	0.982431			1435	1	0.847826
																		1436	0	0.988441			1436	1	0.861819
																		1437	0	0.00340724			1437	1	0.875004
																		1438	0	0.00477656			1438	1	0.855794
																		1439	0	0.716965			1439	1	0.843272
																		1440	0	0.97873			1440	1	0.317697
																		1441	0	0.110258			1441	1	0.866345
																		1442	0	0.00536582			1442	1	0.861683
																		1443	0	0.964369			1443	1	0.833727
																		1444	0	0.00661867			1444	1	0.649994
																		1445	0	0.0313509			1445	1	0.856762
																		1446	0	0.0175542			1446	1	0.859897
																		1447	0	0.00381224			1447	1	0.855097
																		1448	0	0.0108005			1448	1	0.80916
																		1449	0	0.0203044			1449	1	0.846135
																		1450	0	0.000745213			1450	1	0.860444
																		1451	0	0.00838498			1451	1	0.870882
																		1452	0	0.00407354			1452	1	0.431245
																		1453	0	0.129816			1453	1	0.855453
																		1454	0	0.00415334			1454	1	0.865714
																		1455	0	0.00082555			1455	1	0.864744
																		1456	0	0.0368718			1456	1	0.874489
																		1457	0	0.073315			1457	1	0.868307
																		1458	0	0.00917076			1458	1	0.859186
																		1459	0	0.00259591			1459	1	0.869446
																		1460	0	0.891669			1460	1	0.865003
																		1461	0	0.00367466			1461	1	0.857456
																		1462	0	0.0048084			1462	1	0.873613
																		1463	0	0.0195064			1463	1	0.856166
																		1464	0	0.00139924			1464	1	0.877343
																		1465	0	0.980226			1465	1	0.823804
																		1466	0	0.00613012			1466	1	0.859989
																		1467	0	0.842108			1467	1	0.867333
																		1468	0	0.0167662			1468	1	0.868171
																		1469	0	0.448494			1469	1	0.854208
																		1470	0	0.00133731			1470	1	0.835636
																		1471	0	0.726385			1471	1	0.842719
																		1472	0	0.00469487			1472	1	0.856748
																		1473	0	0.0325052			1473	1	0.8338
																		1474	0	0.607227			1474	1	0.838865
																		1475	0	0.631015			1475	1	0.860808
																		1476	0	0.921023			1476	1	0.872426
																		1477	0	0.0235001			1477	1	0.855537
																		1478	0	0.000559624			1478	1	0.872643
																		1479	0	0.00405643			1479	1	0.866403
																		1480	0	0.818477			1480	1	0.847646
																		1481	0	0.766643			1481	1	0.819598
																		1482	0	0.973124			1482	1	0.862225
																		1483	0	0.758571			1483	1	0.856488
																		1484	0	0.645816			1484	1	0.868495
																		1485	0	0.00305361			1485	1	0.859413
																		1486	0	0.00240723			1486	1	0.866638
																		1487	0	0.68436			1487	1	0.83623
																		1488	0	0.0130568			1488	1	0.846527
																		1489	0	0.000939167			1489	1	0.840684
																		1490	0	0.614361			1490	1	0.851682
																		1491	0	0.116974			1491	1	0.868752
																		1492	0	0.00468741			1492	1	0.83923
																		1493	0	0.978202			1493	1	0.828975
																		1494	0	0.833852			1494	1	0.874244
																		1495	0	0.00448562			1495	1	0.840201
																		1496	0	0.00364276			1496	1	0.759983
																		1497	0	0.457747			1497	1	0.779093
																		1498	0	0.994117			1498	1	0.866422
																		1499	0	0.00363524			1499	1	0.885186
																		1500	0	0.871011			1500	1	0.871655
																		1501	0	0.0015273			1501	1	0.844152
																		1502	0	0.138379			1502	1	0.873427
																		1503	0	0.00213853			1503	1	0.827725
																		1504	0	0.0117487			1504	1	0.813381
																		1505	0	0.00182022			1505	1	0.866131
																		1506	0	0.00159242			1506	1	0.862031
																		1507	0	0.00195937			1507	1	0.885773
																		1508	0	0.00267699			1508	1	0.858114
																		1509	0	0.729085			1509	1	0.860692
																		1510	0	0.525371			1510	1	0.85251
																		1511	0	0.00604857			1511	1	0.867437
																		1512	0	0.00717993			1512	1	0.854153
																		1513	0	0.00180659			1513	1	0.879151
																		1514	0	0.0120426			1514	1	0.803989
																		1515	0	0.388049			1515	1	0.844981
																		1516	0	0.00344339			1516	1	0.796575
																		1517	0	0.00247807			1517	1	0.383196
																		1518	0	0.817002			1518	1	0.869146
																		1519	0	0.971814			1519	1	0.845121
																		1520	0	0.0012273			1520	1	0.859529
																		1521	0	0.00108801			1521	1	0.864781
																		1522	0	0.977536			1522	1	0.878811
																		1523	0	0.122524			1523	1	0.860144
																		1524	0	0.0316402			1524	1	0.865746
																		1525	0	0.973943			1525	1	0.858849
																		1526	0	0.0022577			1526	1	0.866882
																		1527	0	0.00269512			1527	1	0.866014
																		1528	0	0.00461432			1528	1	0.877365
																		1529	0	0.00499949			1529	1	0.860028
																		1530	0	0.0646433			1530	1	0.87517
																		1531	0	0.00346223			1531	1	0.830587
																		1532	0	0.00503306			1532	1	0.881977
																		1533	0	0.0192409			1533	1	0.878427
																		1534	0	0.00454106			1534	1	0.869333
																		1535	0	0.00107242			1535	1	0.87644
																		1536	0	0.123025			1536	1	0.852995
																		1537	0	0.00245854			1537	1	0.875185
																		1538	0	0.993833			1538	1	0.859695
																		1539	0	0.00533078			1539	1	0.864169
																		1540	0	0.250209			1540	1	0.879086
																		1541	0	0.00546901			1541	1	0.850449
																		1542	0	0.00119072			1542	1	0.854826
																		1543	0	0.134279			1543	1	0.852668
																		1544	0	0.139644			1544	1	0.852635
																		1545	0	0.482627			1545	1	0.870081
																		1546	0	0.968978			1546	1	0.841474
																		1547	0	0.00517647			1547	1	0.855611
																		1548	0	0.209898			1548	1	0.860235
																		1549	0	0.643312			1549	1	0.0208181
																		1550	0	0.825656			1550	1	0.862573
																		1551	0	0.00154787			1551	1	0.855211
																		1552	0	0.00127009			1552	1	0.789702
																		1553	0	0.0453362			1553	1	0.869079
																		1554	0	0.00185229			1554	1	0.838733
																		1555	0	0.969265			1555	1	0.839004
																		1556	0	0.677725			1556	1	0.862689
																		1557	0	0.0653541			1557	1	0.853291
																		1558	0	0.986168			1558	1	0.847149
																		1559	0	0.84454			1559	1	0.860261
																		1560	0	0.645005			1560	1	0.812844
																		1561	0	0.0114636			1561	1	0.880205
																		1562	0	0.145118			1562	1	0.871209
																		1563	0	0.963762			1563	1	0.776511
																		1564	0	0.634509			1564	1	0.868996
																		1565	0	0.510188			1565	1	0.847145
																		1566	0	0.00123462			1566	1	0.861731
																		1567	0	0.372551			1567	1	0.873536
																		1568	0	0.942978			1568	1	0.862936
																		1569	0	0.0258058			1569	1	0.856032
																		1570	0	0.0153194			1570	1	0.859274
																		1571	0	0.0130453			1571	1	0.840718
																		1572	0	0.00835723			1572	1	0.85809
																		1573	0	0.00163512			1573	1	0.866637
																		1574	0	0.00205372			1574	1	0.872668
																		1575	0	0.546471			1575	1	0.864265
																		1576	0	0.00416811			1576	1	0.828384
																		1577	0	0.00137556			1577	1	0.0567285
																		1578	0	0.0119356			1578	1	0.787784
																		1579	0	0.00158526			1579	1	0.863132
																		1580	0	0.983864			1580	1	0.836852
																		1581	0	0.593662			1581	1	0.857411
																		1582	0	0.00716246			1582	1	0.871979
																		1583	0	0.00117988			1583	1	0.852476
																		1584	0	0.9181			1584	1	0.861177
																		1585	0	0.0119518			1585	1	0.861573
																		1586	0	0.108252			1586	1	0.874274
																		1587	0	0.0529169			1587	1	0.871708
																		1588	0	0.00155815			1588	1	0.856891
																		1589	0	0.00629699			1589	1	0.870407
																		1590	0	0.00600929			1590	1	0.855669
																		1591	0	0.0129964			1591	1	0.866469
																		1592	0	0.00676617			1592	1	0.87714
																		1593	0	0.0231397			1593	1	0.857378
																		1594	0	0.0142808			1594	1	0.868172
																		1595	0	0.005192			1595	1	0.860237
																		1596	0	0.0084822			1596	1	0.873043
																		1597	0	0.000684052			1597	1	0.874344
																		1598	0	0.00824455			1598	1	0.856283
																		1599	0	0.782423			1599	1	0.862215
																		1600	0	0.0503613			1600	1	0.851161
																		1601	0	0.00164461			1601	1	0.866964
																		1602	0	0.003702			1602	1	0.525562
																		1603	0	0.00151127			1603	1	0.873432
																		1604	0	0.00852456			1604	1	0.86176
																		1605	0	0.00098736			1605	1	0.85552
																		1606	0	0.00374652			1606	1	0.845926
																		1607	0	0.0014235			1607	1	0.854223
																		1608	0	0.02653			1608	1	0.85168
																		1609	0	0.119186			1609	1	0.850803
																		1610	0	0.0055391			1610	1	0.609863
																		1611	0	0.0211653			1611	1	0.858367
																		1612	0	0.0897254			1612	1	0.854044
																		1613	0	0.00511107			1613	1	0.847963
																		1614	0	0.473568			1614	1	0.840822
																		1615	0	0.0380726			1615	1	0.844629
																		1616	0	0.000717647			1616	1	0.868556
																		1617	0	0.895692			1617	1	0.853082
																		1618	0	0.0482302			1618	1	0.852749
																		1619	0	0.00166977			1619	1	0.866918
																		1620	0	0.0080503			1620	1	0.817262
																		1621	0	0.057174			1621	1	0.865828
																		1622	0	0.00787946			1622	1	0.853596
																		1623	0	0.00168084			1623	1	0.861956
																		1624	0	0.00216428			1624	1	0.891453
																		1625	0	0.216934			1625	1	0.861963
																		1626	0	0.00338316			1626	1	0.85151
																		1627	0	0.00834299			1627	1	0.83971
																		1628	0	0.00234573			1628	1	0.846365
																		1629	0	0.731274			1629	1	0.843028
																		1630	0	0.504673			1630	1	0.88074
																		1631	0	0.00107892			1631	1	0.855215
																		1632	0	0.00114673			1632	1	0.861016
																		1633	0	0.00259155			1633	1	0.864073
																		1634	0	0.0121966			1634	1	0.866261
																		1635	0	0.0141527			1635	1	0.869012
																		1636	0	0.000722031			1636	1	0.802568
																		1637	0	0.00211875			1637	1	0.0805722
																		1638	0	0.0557688			1638	1	0.619002
																		1639	0	0.00277425			1639	1	0.865942
																		1640	0	0.846066			1640	1	0.86373
																		1641	0	0.973722			1641	1	0.867183
																		1642	0	0.137227			1642	1	0.859531
																		1643	0	0.731071			1643	1	0.890227
																		1644	0	0.00806822			1644	1	0.865655
																		1645	0	0.00426872			1645	1	0.867019
																		1646	0	0.702996			1646	1	0.86904
																		1647	0	0.0029555			1647	1	0.880727
																		1648	0	0.00495979			1648	1	0.871855
																		1649	0	0.65425			1649	1	0.855462
																		1650	0	0.349651			1650	1	0.865102
																		1651	0	0.525997			1651	1	0.875426
																		1652	0	0.788322			1652	1	0.873203
																		1653	0	0.00527935			1653	1	0.872711
																		1654	0	0.00174219			1654	1	0.865821
																		1655	0	0.42733			1655	1	0.85978
																		1656	0	0.00195116			1656	1	0.838022
																		1657	0	0.367233			1657	1	0.858195
																		1658	0	0.165425			1658	1	0.857187
																		1659	0	0.00536457			1659	1	0.847707
																		1660	0	0.00286274			1660	1	0.85838
																		1661	0	0.599695			1661	1	0.852007
																		1662	0	0.638981			1662	1	0.851371
																		1663	0	0.968075			1663	1	0.875939
																		1664	0	0.011349			1664	1	0.864902
																		1665	0	0.00435312			1665	1	0.861004
																		1666	0	0.989841			1666	1	0.852131
																		1667	0	0.942722			1667	1	0.796458
																		1668	0	0.328809			1668	1	0.884882
																		1669	0	0.869283			1669	1	0.85293
																		1670	0	0.29957			1670	1	0.0906309
																		1671	0	0.0242994			1671	1	0.832263
																		1672	0	0.00335515			1672	1	0.861741
																		1673	0	0.00539225			1673	1	0.833282
																		1674	0	0.891217			1674	1	0.873255
																		1675	0	0.170545			1675	1	0.851344
																		1676	0	0.020494			1676	1	0.895802
																		1677	0	0.00442159			1677	1	0.850971
																		1678	0	0.000691005			1678	1	0.827707
																		1679	0	0.00370207			1679	1	0.873094
																		1680	0	0.0262418			1680	1	0.844256
																		1681	0	0.328819			1681	1	0.853143
																		1682	0	0.00103022			1682	1	0.877085
																		1683	0	0.0052376			1683	1	0.869162
																		1684	0	0.00706395			1684	1	0.868564
																		1685	0	0.745584			1685	1	0.846443
																		1686	0	0.995005			1686	1	0.838012
																		1687	0	0.5177			1687	1	0.861881
																		1688	0	0.519227			1688	1	0.858872
																		1689	0	0.139741			1689	1	0.869828
																		1690	0	0.00629373			1690	1	0.635165
																		1691	0	0.0171179			1691	1	0.85517
																		1692	0	0.00192588			1692	1	0.813897
																		1693	0	0.100972			1693	1	0.860891
																		1694	0	0.0047447			1694	1	0.532989
																		1695	0	0.093276			1695	1	0.791168
																		1696	0	0.00428926			1696	1	0.843869
																		1697	0	0.00387222			1697	1	0.844759
																		1698	0	0.278999			1698	1	0.864169
																		1699	0	0.00138562			1699	1	0.118707
																		1700	0	0.00407435			1700	1	0.848145
																		1701	0	0.933406			1701	1	0.059783
																		1702	0	0.00615618			1702	1	0.868171
																		1703	0	0.000738549			1703	1	0.865079
																		1704	0	0.924544			1704	1	0.792703
																		1705	0	0.00206752			1705	1	0.878287
																		1706	0	0.99685			1706	1	0.855712
																		1707	0	0.0570803			1707	1	0.826883
																		1708	0	0.00196725			1708	1	0.776775
																		1709	0	0.594157			1709	1	0.850346
																		1710	0	0.964422			1710	1	0.878221
																		1711	0	0.49208			1711	1	0.86397
																		1712	0	0.00705128			1712	1	0.437748
																		1713	0	0.746609			1713	1	0.789682
																		1714	0	0.956398			1714	1	0.864519
																		1715	0	0.986044			1715	1	0.787719
																		1716	0	0.0165265			1716	1	0.665519
																		1717	0	0.0309787			1717	1	0.0566089
																		1718	0	0.00698602			1718	1	0.869972
																		1719	0	0.000910667			1719	1	0.859177
																		1720	0	0.00131211			1720	1	0.866243
																		1721	0	0.0574048			1721	1	0.530437
																		1722	0	0.104612			1722	1	0.752241
																		1723	0	0.00161918			1723	1	0.397721
																		1724	0	0.946449			1724	1	0.650521
																		1725	0	0.0132129			1725	1	0.831218
																		1726	0	0.00301934			1726	1	0.852297
																		1727	0	0.000947747			1727	1	0.626103
																		1728	0	0.00238991			1728	1	0.566193
																		1729	0	0.0123927			1729	1	0.854156
																		1730	0	0.216718			1730	1	0.861789
																		1731	0	0.0023673			1731	1	0.877262
																		1732	0	0.0403725			1732	1	0.46377
																		1733	0	0.00290163			1733	1	0.822122
																		1734	0	0.161049			1734	1	0.863833
																		1735	0	0.0040601			1735	1	0.850542
																		1736	0	0.00373632			1736	1	0.860813
																		1737	0	0.0933705			1737	1	0.853279
																		1738	0	0.00482401			1738	1	0.878669
																		1739	0	0.00320908			1739	1	0.882402
																		1740	0	0.157279			1740	1	0.865031
																		1741	0	0.00445986			1741	1	0.874411
																		1742	0	0.00230328			1742	1	0.869995
																		1743	0	0.000773354			1743	1	0.869291
																		1744	0	0.00170966			1744	1	0.844621
																		1745	0	0.00228732			1745	1	0.873463
																		1746	0	0.257513			1746	1	0.866864
																		1747	0	0.0403421			1747	1	0.876857
																		1748	0	0.986193			1748	1	0.858947
																		1749	0	0.288254			1749	1	0.863372
																		1750	0	0.530239			1750	1	0.871631
																		1751	0	0.00151481			1751	1	0.872751
																		1752	0	0.00215218			1752	1	0.870629
																		1753	0	0.00702681			1753	1	0.806889
																		1754	0	0.00857426			1754	1	0.843139
																		1755	0	0.0286736			1755	1	0.868678
																		1756	0	0.00206448			1756	1	0.854288
																		1757	0	0.960164			1757	1	0.823602
																		1758	0	0.00579288			1758	1	0.759044
																		1759	0	0.00387272			1759	1	0.673646
																		1760	0	0.745888			1760	1	0.794592
																		1761	0	0.952454			1761	1	0.45182
																		1762	0	0.00102428			1762	1	0.789647
																		1763	0	0.0418716			1763	1	0.857465
																		1764	0	0.0025125			1764	1	0.807889
																		1765	0	0.0139025			1765	1	0.86353
																		1766	0	0.00324062			1766	1	0.864073
																		1767	0	0.00194684			1767	1	0.828455
																		1768	0	0.00351489			1768	1	0.883963
																		1769	0	0.00903508			1769	1	0.870514
																		1770	0	0.000534666			1770	1	0.869339
																		1771	0	0.236832			1771	1	0.856448
																		1772	0	0.729875			1772	1	0.846998
																		1773	0	0.00953221			1773	1	0.86162
																		1774	0	0.114581			1774	1	0.874509
																		1775	0	0.0578446			1775	1	0.852613
																		1776	0	0.158282			1776	1	0.864406
																		1777	0	0.98051			1777	1	0.878027
																		1778	0	0.535545			1778	1	0.761624
																		1779	0	0.00518783			1779	1	0.865997
																		1780	0	0.00171824			1780	1	0.809118
																		1781	0	0.00480263			1781	1	0.860119
																		1782	0	0.639473			1782	1	0.858699
																		1783	0	0.964368			1783	1	0.865734
																		1784	0	0.0025124			1784	1	0.876583
																		1785	0	0.00533747			1785	1	0.869973
																		1786	0	0.00105803			1786	1	0.353706
																		1787	0	0.00103504			1787	1	0.865738
																		1788	0	0.000644044			1788	1	0.875142
																		1789	0	0.00292167			1789	1	0.869409
																		1790	0	0.00147959			1790	1	0.84166
																		1791	0	0.00481158			1791	1	0.860157
																		1792	0	0.982982			1792	1	0.861871
																		1793	0	0.00126034			1793	1	0.845417
																		1794	0	0.319871			1794	1	0.863426
																		1795	0	0.00445224			1795	1	0.850515
																		1796	0	0.0224127			1796	1	0.873479
																		1797	0	0.0327346			1797	1	0.860057
																		1798	0	0.00742477			1798	1	0.839477
																		1799	0	0.00262515			1799	1	0.857093
																		1800	0	0.30901			1800	1	0.828321
																		1801	0	0.976593			1801	1	0.865556
																		1802	0	0.0176812			1802	1	0.890542
																		1803	0	0.000918978			1803	1	0.865556
																		1804	0	0.532208			1804	1	0.885964
																		1805	0	0.0192088			1805	1	0.879817
																		1806	0	0.00384523			1806	1	0.872625
																		1807	0	0.00508806			1807	1	0.864968
																		1808	0	0.00656292			1808	1	0.871169
																		1809	0	0.00218505			1809	1	0.888599
																		1810	0	0.00464064			1810	1	0.865135
																		1811	0	0.504702			1811	1	0.833829
																		1812	0	0.00610243			1812	1	0.873913
																		1813	0	0.892397			1813	1	0.858112
																		1814	0	0.0147759			1814	1	0.861207
																		1815	0	0.274755			1815	1	0.85924
																		1816	0	0.00430621			1816	1	0.853211
																		1817	0	0.0128647			1817	1	0.839453
																		1818	0	0.0010256			1818	1	0.875606
																		1819	0	0.483914			1819	1	0.847497
																		1820	0	0.876877			1820	1	0.867119
																		1821	0	0.435601			1821	1	0.845599
																		1822	0	0.782002			1822	1	0.232535
																		1823	0	0.00340172			1823	1	0.80566
																		1824	0	0.0099673			1824	1	0.833053
																		1825	0	0.000667441			1825	1	0.767316
																		1826	0	0.00152354			1826	1	0.874819
																		1827	0	0.502492			1827	1	0.866046
																		1828	0	0.00726169			1828	1	0.833919
																		1829	0	0.773242			1829	1	0.819816
																		1830	0	0.00178772			1830	1	0.789024
																		1831	0	0.434255			1831	1	0.866439
																		1832	0	0.00972974			1832	1	0.800846
																		1833	0	0.0077756			1833	1	0.787429
																		1834	0	0.041688			1834	1	0.607646
																		1835	0	0.975863			1835	1	0.86515
																		1836	0	0.0398278			1836	1	0.793873
																		1837	0	0.203758			1837	1	0.860895
																		1838	0	0.000998381			1838	1	0.870466
																		1839	0	0.966314			1839	1	0.856821
																		1840	0	0.789168			1840	1	0.835163
																		1841	0	0.989732			1841	1	0.818167
																		1842	0	0.104916			1842	1	0.850635
																		1843	0	0.00681834			1843	1	0.848318
																		1844	0	0.524681			1844	1	0.879379
																		1845	0	0.748811			1845	1	0.877363
																		1846	0	0.00374392			1846	1	0.877913
																		1847	0	0.0175393			1847	1	0.675889
																		1848	0	0.00917416			1848	1	0.82753
																		1849	0	0.0223623			1849	1	0.825154
																		1850	0	0.00579579			1850	1	0.859081
																		1851	0	0.887437			1851	1	0.0222249
																		1852	0	0.0176629			1852	1	0.861807
																		1853	0	0.123087			1853	1	0.253153
																		1854	0	0.00161156			1854	1	0.836695
																		1855	0	0.00519026			1855	1	0.860015
																		1856	0	0.00225072			1856	1	0.883598
																		1857	0	0.00244581			1857	1	0.848493
																		1858	0	0.0646908			1858	1	0.86685
																		1859	0	0.00584959			1859	1	0.842766
																		1860	0	0.381595			1860	1	0.867697
																		1861	0	0.0716629			1861	1	0.864229
																		1862	0	0.00163561			1862	1	0.86421
																		1863	0	0.00356184			1863	1	0.862178
																		1864	0	0.987339			1864	1	0.841785
																		1865	0	0.748993			1865	1	0.857708
																		1866	0	0.730263			1866	1	0.666346
																		1867	0	0.822648			1867	1	0.67717
																		1868	0	0.00633644			1868	1	0.859593
																		1869	0	0.311177			1869	1	0.811098
																		1870	0	0.493083			1870	1	0.86928
																		1871	0	0.413141			1871	1	0.868211
																		1872	0	0.721219			1872	1	0.807134
																		1873	0	0.557875			1873	1	0.859449
																		1874	0	0.996067			1874	1	0.844967
																		1875	0	0.130641			1875	1	0.858376
																		1876	0	0.102599			1876	1	0.88674
																		1877	0	0.00204468			1877	1	0.879083
																		1878	0	0.00952388			1878	1	0.851321
																		1879	0	0.00237096			1879	1	0.0594023
																		1880	0	0.635074			1880	1	0.840149
																		1881	0	0.737063			1881	1	0.836475
																		1882	0	0.0101279			1882	1	0.801466
																		1883	0	0.00131087			1883	1	0.882369
																		1884	0	0.00137247			1884	1	0.861755
																		1885	0	0.875572			1885	1	0.874959
																		1886	0	0.0118404			1886	1	0.865345
																		1887	0	0.00817901			1887	1	0.866645
																		1888	0	0.907768			1888	1	0.835521
																		1889	0	0.0136188			1889	1	0.862336
																		1890	0	0.935698			1890	1	0.84947
																		1891	0	0.0912071			1891	1	0.868141
																		1892	0	0.000868287			1892	1	0.865474
																		1893	0	0.372606			1893	1	0.850523
																		1894	0	0.00675545			1894	1	0.863668
																		1895	0	0.00194187			1895	1	0.884652
																		1896	0	0.00871147			1896	1	0.863166
																		1897	0	0.025172			1897	1	0.871235
																		1898	0	0.00210327			1898	1	0.873472
																		1899	0	0.922578			1899	1	0.878868
																		1900	0	0.0092631			1900	1	0.857522
																		1901	0	0.0310196			1901	1	0.885607
																		1902	0	0.167174			1902	1	0.85153
																		1903	0	0.946454			1903	1	0.869246
																		1904	0	0.00734538			1904	1	0.861441
																		1905	0	0.000700014			1905	1	0.863777
																		1906	0	0.00145963			1906	1	0.810774
																		1907	0	0.000641995			1907	1	0.870194
																		1908	0	0.00139379			1908	1	0.863712
																		1909	0	0.111029			1909	1	0.852672
																		1910	0	0.0032041			1910	1	0.868012
																		1911	0	0.00411839			1911	1	0.758671
																		1912	0	0.940653			1912	1	0.804954
																		1913	0	0.00568834			1913	1	0.840768
																		1914	0	0.00602535			1914	1	0.856699
																		1915	0	0.0206189			1915	1	0.859538
																		1916	0	0.00686612			1916	1	0.823959
																		1917	0	0.658789			1917	1	0.763981
																		1918	0	0.939523			1918	1	0.84258
																		1919	0	0.978231			1919	1	0.838192
																		1920	0	0.00791336			1920	1	0.850181
																		1921	0	0.000889443			1921	1	0.851889
																		1922	0	0.680898			1922	1	0.826019
																		1923	0	0.00171899			1923	1	0.847687
																		1924	0	0.00479249			1924	1	0.734629
																		1925	0	0.00346484			1925	1	0.85506
																		1926	0	0.00421314			1926	1	0.849082
																		1927	0	0.00656118			1927	1	0.873874
																		1928	0	0.00243899			1928	1	0.849433
																		1929	0	0.000947284			1929	1	0.868309
																		1930	0	0.801215			1930	1	0.875883
																		1931	0	0.000856465			1931	1	0.689176
																		1932	0	0.425085			1932	1	0.843713
																		1933	0	0.260305			1933	1	0.86517
																		1934	0	0.00605786			1934	1	0.86307
																		1935	0	0.00189956			1935	1	0.852115
																		1936	0	0.00296597			1936	1	0.861192
																		1937	0	0.74339			1937	1	0.862025
																		1938	0	0.000898605			1938	1	0.86323
																		1939	0	0.00121853			1939	1	0.871511
																		1940	0	0.866889			1940	1	0.890029
																		1941	0	0.0016839			1941	1	0.887472
																		1942	0	0.00626173			1942	1	0.868234
																		1943	0	0.000784751			1943	1	0.875067
																		1944	0	0.00124007			1944	1	0.857974
																		1945	0	0.00106747			1945	1	0.865051
																		1946	0	0.962269			1946	1	0.858512
																		1947	0	0.763699			1947	1	0.861903
																		1948	0	0.580978			1948	1	0.878313
																		1949	0	0.0978815			1949	1	0.871115
																		1950	0	0.0479853			1950	1	0.79163
																		1951	0	0.0473111			1951	1	0.871677
																		1952	0	0.0011156			1952	1	0.869144
																		1953	0	0.979207			1953	1	0.863919
																		1954	0	0.0335148			1954	1	0.866981
																		1955	0	0.00410334			1955	1	0.873219
																		1956	0	0.00124961			1956	1	0.717659
																		1957	0	0.872695			1957	1	0.866954
																		1958	0	0.0351422			1958	1	0.861799
																		1959	0	0.273282			1959	1	0.467355
																		1960	0	0.00325004			1960	1	0.7107
																		1961	0	0.00434774			1961	1	0.858359
																		1962	0	0.631047			1962	1	0.843618
																		1963	0	0.00219507			1963	1	0.852018
																		1964	0	0.00402954			1964	1	0.871467
																		1965	0	0.00966772			1965	1	0.863707
																		1966	0	0.00869513			1966	1	0.870642
																		1967	0	0.609378			1967	1	0.872904
																		1968	0	0.346005			1968	1	0.83631
																		1969	0	0.0164367			1969	1	0.857085
																		1970	0	0.0034431			1970	1	0.87232
																		1971	0	0.185109			1971	1	0.855343
																		1972	0	0.868785			1972	1	0.863289
																		1973	0	0.00167288			1973	1	0.853935
																		1974	0	0.00321479			1974	1	0.836103
																		1975	0	0.0251548			1975	1	0.879863
																		1976	0	0.142163			1976	1	0.845345
																		1977	0	0.00517229			1977	1	0.80796
																		1978	0	0.0025501			1978	1	0.865337
																		1979	0	0.00117851			1979	1	0.880286
																		1980	0	0.959582			1980	1	0.875177
																		1981	0	0.00105371			1981	1	0.871138
																		1982	0	0.00234573			1982	1	0.861829
																		1983	0	0.0231521			1983	1	0.850573
																		1984	0	0.00276523			1984	1	0.84657
																		1985	0	0.021401			1985	1	0.880093
																		1986	0	0.929348			1986	1	0.878518
																		1987	0	0.00405401			1987	1	0.868023
																		1988	0	0.00726535			1988	1	0.838534
																		1989	0	0.00191262			1989	1	0.851939
																		1990	0	0.980936			1990	1	0.874568
																		1991	0	0.759126			1991	1	0.854196
																		1992	0	0.00750668			1992	1	0.87203
																		1993	0	0.526866			1993	1	0.840877
																		1994	0	0.700602			1994	1	0.849731
																		1995	0	0.00301953			1995	1	0.861698
																		1996	0	0.05673			1996	1	0.859422
[truncated: 48,737 more rows]

## Sheet: figure 2c
Protein-Protein Interactions
		DrugVQA		TAG-PPI		GNN-PPI		HIGH-PPI		MUSE
Metric		AUROC	Best-F1	AUROC	Best-F1	AUROC	Best-F1	AUROC	Best-F1	AUROC	Best-F1
Splits	Random	﻿0.852 ± 0.006	﻿0.682 ± 0.004	﻿0.929 ± 0.007	﻿0.804 ± 0.005	﻿0.964 ± 0.004	﻿0.854 ± 0.003	﻿0.956 ± 0.005	﻿0.883 ± 0.006	﻿0.971 ± 0.003	﻿0.952 ± 0.004
	BFS	﻿0.654 ± 0.005	﻿0.528 ± 0.007	﻿0.787 ± 0.010	﻿0.530 ± 0.009	﻿0.815 ± 0.004	﻿0.657 ± 0.005	﻿0.832 ± 0.009	﻿0.636 ± 0.008	﻿0.895 ± 0.001	﻿0.725 ± 0.008
	DFS	﻿0.652 ± 0.006	﻿0.533 ± 0.008	﻿0.716 ± 0.005	﻿0.546 ± 0.007	﻿0.814 ± 0.004	﻿0.646 ± 0.003	﻿0.822 ± 0.004	﻿0.666 ± 0.006	﻿0.888 ± 0.004	﻿0.753 ± 0.002
Drug-Protein Interactions
		GNN-CPI		DeepConv		MolTrans		ConPLex		MUSE
Metric		AUROC	AUPRC	AUROC	AUPRC	AUROC	AUPRC	AUROC	AUPRC	AUROC	AUPRC
Splits	Random	﻿0.866 ± 0.015	0.871 ± 0.014	﻿0.883 ± 0.001	﻿0.889 ± 0.005	﻿0.895 ± 0.002	﻿0.900 ± 0.014	﻿0.897 ± 0.011	﻿0.904 ± 0.014	﻿0.915 ± 0.005	﻿0.920 ± 0.08
	Unseen Protein	﻿0.795 ± 0.004	﻿0.748 ± 0.011	﻿0.766 ± 0.022	﻿0.723 ± 0.004	﻿0.770 ± 0.029	﻿0.739 ± 0.021	﻿0.842 ± 0.006	﻿0.754 ± 0.005	﻿0.888 ± 0.003	﻿0.791 ± 0.003
	Unseen Drug	﻿0.844 ± 0.015	﻿0.786 ± 0.013	﻿0.847 ± 0.009	﻿0.792 ± 0.003	﻿0.853 ± 0.011	﻿0.807 ± 0.021	﻿0.874 ± 0.002	﻿0.824 ± 0.003	﻿0.895 ± 0.005	﻿0.846 ± 0.006

## Sheet: figure 3a
		Protein inter-chain contact Prediction
		PDB	label	MUSE Predictions
		1BHN_B_D	0	0.0671646
		1BHN_B_D	0	0.0508394
		1BHN_B_D	0	0.0120087
		1BHN_B_D	0	0.0103272
		1BHN_B_D	0	0.00589906
		1BHN_B_D	0	0.000537328
		1BHN_B_D	0	0.000311194
		1BHN_B_D	0	7.86699e-05
		1BHN_B_D	0	9.41481e-05
		1BHN_B_D	0	9.98122e-05
		1BHN_B_D	0	0.000192565
		1BHN_B_D	0	0.000234749
		1BHN_B_D	0	0.000386555
		1BHN_B_D	0	0.000172893
		1BHN_B_D	0	0.000495727
		1BHN_B_D	0	0.00109797
		1BHN_B_D	0	0.00111629
		1BHN_B_D	0	0.00060056
		1BHN_B_D	0	0.000616442
		1BHN_B_D	0	0.000438927
		1BHN_B_D	0	0.00054098
		1BHN_B_D	0	0.000930167
		1BHN_B_D	0	0.000311068
		1BHN_B_D	0	0.000658561
		1BHN_B_D	0	0.00210221
		1BHN_B_D	0	0.000864608
		1BHN_B_D	0	0.00083505
		1BHN_B_D	0	0.002893
		1BHN_B_D	0	0.00415344
		1BHN_B_D	0	0.00268253
		1BHN_B_D	0	0.00283198
		1BHN_B_D	0	0.00332714
		1BHN_B_D	0	0.00446311
		1BHN_B_D	0	0.00391346
		1BHN_B_D	0	0.00511067
		1BHN_B_D	0	0.00344314
		1BHN_B_D	0	0.00596672
		1BHN_B_D	0	0.00741792
		1BHN_B_D	0	0.00785166
		1BHN_B_D	0	0.00780102
		1BHN_B_D	0	0.00823408
		1BHN_B_D	0	0.00339305
		1BHN_B_D	0	0.00433584
		1BHN_B_D	0	0.00498457
		1BHN_B_D	0	0.00418143
		1BHN_B_D	0	0.00195442
		1BHN_B_D	0	0.00070547
		1BHN_B_D	0	0.00121978
		1BHN_B_D	0	0.00156665
		1BHN_B_D	0	0.000699057
		1BHN_B_D	0	0.000930923
		1BHN_B_D	0	0.00124906
		1BHN_B_D	0	0.00159715
		1BHN_B_D	0	0.00135166
		1BHN_B_D	0	0.00139055
		1BHN_B_D	0	0.00184784
		1BHN_B_D	0	0.00147393
		1BHN_B_D	0	0.000824134
		1BHN_B_D	0	0.00104005
		1BHN_B_D	0	0.000668648
		1BHN_B_D	0	0.000507058
		1BHN_B_D	0	0.000626883
		1BHN_B_D	0	0.000504842
		1BHN_B_D	0	0.000281484
		1BHN_B_D	0	0.00101324
		1BHN_B_D	0	0.00311353
		1BHN_B_D	0	0.000532856
		1BHN_B_D	0	0.00177003
		1BHN_B_D	0	0.00178819
		1BHN_B_D	0	0.000706973
		1BHN_B_D	0	0.000885328
		1BHN_B_D	0	0.000410167
		1BHN_B_D	0	0.000508989
		1BHN_B_D	0	0.000547222
		1BHN_B_D	0	0.000382447
		1BHN_B_D	0	0.000709275
		1BHN_B_D	0	0.00034423
		1BHN_B_D	0	0.00232084
		1BHN_B_D	0	0.00119181
		1BHN_B_D	0	0.00547663
		1BHN_B_D	0	0.00305235
		1BHN_B_D	0	0.000404422
		1BHN_B_D	0	0.000685665
		1BHN_B_D	0	0.00179485
		1BHN_B_D	0	0.00208927
		1BHN_B_D	0	0.000409074
		1BHN_B_D	0	0.00119098
		1BHN_B_D	0	0.00160833
		1BHN_B_D	0	0.000709622
		1BHN_B_D	0	0.000496426
		1BHN_B_D	0	0.000617197
		1BHN_B_D	0	0.00158135
		1BHN_B_D	0	0.00157074
		1BHN_B_D	0	0.00122746
		1BHN_B_D	0	0.000998057
		1BHN_B_D	0	0.00180308
		1BHN_B_D	0	0.00152066
		1BHN_B_D	0	0.000696756
		1BHN_B_D	0	0.00112369
		1BHN_B_D	0	0.00126051
		1BHN_B_D	0	0.000734908
		1BHN_B_D	0	0.000653436
		1BHN_B_D	0	0.000177621
		1BHN_B_D	0	0.000517007
		1BHN_B_D	0	0.00113632
		1BHN_B_D	0	0.00234988
		1BHN_B_D	0	0.00222053
		1BHN_B_D	0	0.000950225
		1BHN_B_D	0	0.00214961
		1BHN_B_D	0	0.00200094
		1BHN_B_D	0	0.00132644
		1BHN_B_D	0	0.000644645
		1BHN_B_D	0	0.000797412
		1BHN_B_D	0	0.000309254
		1BHN_B_D	0	0.000208164
		1BHN_B_D	0	0.00021113
		1BHN_B_D	0	0.000565458
		1BHN_B_D	0	0.00048149
		1BHN_B_D	0	0.00076092
		1BHN_B_D	0	0.00204683
		1BHN_B_D	0	0.00217858
		1BHN_B_D	0	0.00449046
		1BHN_B_D	0	0.00451134
		1BHN_B_D	0	0.00316994
		1BHN_B_D	0	0.00213999
		1BHN_B_D	0	0.00612673
		1BHN_B_D	0	0.0070938
		1BHN_B_D	0	0.00459397
		1BHN_B_D	0	0.00278249
		1BHN_B_D	0	0.00761362
		1BHN_B_D	0	0.0071429
		1BHN_B_D	0	0.00324563
		1BHN_B_D	0	0.00380331
		1BHN_B_D	0	0.0065442
		1BHN_B_D	0	0.0055267
		1BHN_B_D	0	0.00588032
		1BHN_B_D	0	0.00792252
		1BHN_B_D	0	0.00792088
		1BHN_B_D	0	0.00834782
		1BHN_B_D	0	0.00837607
		1BHN_B_D	0	0.0106681
		1BHN_B_D	0	0.0094316
		1BHN_B_D	0	0.00991426
		1BHN_B_D	0	0.0114043
		1BHN_B_D	0	0.00928701
		1BHN_B_D	0	0.00905502
		1BHN_B_D	0	0.0114973
		1BHN_B_D	0	0.0202789
		1BHN_B_D	0	0.0167928
		1BHN_B_D	0	0.0112995
		1BHN_B_D	0	0.0202907
		1BHN_B_D	0	0.0381201
		1BHN_B_D	0	0.0447811
		1BHN_B_D	0	0.0127948
		1BHN_B_D	0	0.0104707
		1BHN_B_D	0	0.0109659
		1BHN_B_D	0	0.000862703
		1BHN_B_D	0	0.000651141
		1BHN_B_D	0	9.00552e-05
		1BHN_B_D	0	7.21709e-05
		1BHN_B_D	0	5.16195e-05
		1BHN_B_D	0	0.000244136
		1BHN_B_D	0	0.00039892
		1BHN_B_D	0	0.000722185
		1BHN_B_D	0	0.000114371
		1BHN_B_D	0	0.000851291
		1BHN_B_D	0	0.00344545
		1BHN_B_D	0	0.00458146
		1BHN_B_D	0	0.00209072
		1BHN_B_D	0	0.0014514
		1BHN_B_D	0	0.000644925
		1BHN_B_D	0	0.00184809
		1BHN_B_D	0	0.00441494
		1BHN_B_D	0	0.000225854
		1BHN_B_D	0	0.000926627
		1BHN_B_D	0	0.0113341
		1BHN_B_D	0	0.00188703
		1BHN_B_D	0	0.000845735
		1BHN_B_D	0	0.00946749
		1BHN_B_D	0	0.00898681
		1BHN_B_D	0	0.00382198
		1BHN_B_D	0	0.00386908
		1BHN_B_D	0	0.00413456
		1BHN_B_D	0	0.00745313
		1BHN_B_D	0	0.00286061
		1BHN_B_D	0	0.00392617
		1BHN_B_D	0	0.00346753
		1BHN_B_D	0	0.00342061
		1BHN_B_D	0	0.00532535
		1BHN_B_D	0	0.00525754
		1BHN_B_D	0	0.00404779
		1BHN_B_D	0	0.00705228
		1BHN_B_D	0	0.0022858
		1BHN_B_D	0	0.0036253
		1BHN_B_D	0	0.00374639
		1BHN_B_D	0	0.00312502
		1BHN_B_D	0	0.00184423
		1BHN_B_D	0	0.000623179
		1BHN_B_D	0	0.00127204
		1BHN_B_D	0	0.00136562
		1BHN_B_D	0	0.000551006
		1BHN_B_D	0	0.000835231
		1BHN_B_D	0	0.00101661
		1BHN_B_D	0	0.00100862
		1BHN_B_D	0	0.000875022
		1BHN_B_D	0	0.00095177
		1BHN_B_D	0	0.00126166
		1BHN_B_D	0	0.00109043
		1BHN_B_D	0	0.00069576
		1BHN_B_D	0	0.00100996
		1BHN_B_D	0	0.000635501
		1BHN_B_D	0	0.000420716
		1BHN_B_D	0	0.000603354
		1BHN_B_D	0	0.000453948
		1BHN_B_D	0	0.00025783
		1BHN_B_D	0	0.00162728
		1BHN_B_D	0	0.00894118
		1BHN_B_D	0	0.00152143
		1BHN_B_D	0	0.00770328
		1BHN_B_D	0	0.0100804
		1BHN_B_D	0	0.00168346
		1BHN_B_D	0	0.00131294
		1BHN_B_D	0	0.000454828
		1BHN_B_D	0	0.000447371
		1BHN_B_D	0	0.000214362
		1BHN_B_D	0	0.000194148
		1BHN_B_D	0	0.000841336
		1BHN_B_D	0	0.000715318
		1BHN_B_D	0	0.00539185
		1BHN_B_D	0	0.00207045
		1BHN_B_D	0	0.00437945
		1BHN_B_D	0	0.00318546
		1BHN_B_D	0	0.000573048
		1BHN_B_D	0	0.00123559
		1BHN_B_D	0	0.00252895
		1BHN_B_D	0	0.00125819
		1BHN_B_D	0	0.000347954
		1BHN_B_D	0	0.00387987
		1BHN_B_D	0	0.00154696
		1BHN_B_D	0	0.000715431
		1BHN_B_D	0	0.00108402
		1BHN_B_D	0	0.000663434
		1BHN_B_D	0	0.00264377
		1BHN_B_D	0	0.00241556
		1BHN_B_D	0	0.0024482
		1BHN_B_D	0	0.00170048
		1BHN_B_D	0	0.00656603
		1BHN_B_D	0	0.00249546
		1BHN_B_D	0	0.00110125
		1BHN_B_D	0	0.00221764
		1BHN_B_D	0	0.00450712
		1BHN_B_D	0	0.00186246
		1BHN_B_D	0	0.000603429
		1BHN_B_D	0	0.000211937
		1BHN_B_D	0	0.00169493
		1BHN_B_D	0	0.00118016
		1BHN_B_D	0	0.00228136
		1BHN_B_D	0	0.0020783
		1BHN_B_D	0	0.000802088
		1BHN_B_D	0	0.00398186
		1BHN_B_D	0	0.0026899
		1BHN_B_D	0	0.00149049
		1BHN_B_D	0	0.000705875
		1BHN_B_D	0	0.00114961
		1BHN_B_D	0	0.000299052
		1BHN_B_D	0	0.000255846
		1BHN_B_D	0	0.000112777
		1BHN_B_D	0	0.000971078
		1BHN_B_D	0	0.000291096
		1BHN_B_D	0	0.000955389
		1BHN_B_D	0	0.00261729
		1BHN_B_D	0	0.00208285
		1BHN_B_D	0	0.00443788
		1BHN_B_D	0	0.00461002
		1BHN_B_D	0	0.003262
		1BHN_B_D	0	0.00212258
		1BHN_B_D	0	0.00587393
		1BHN_B_D	0	0.00925086
		1BHN_B_D	0	0.00533403
		1BHN_B_D	0	0.00431574
		1BHN_B_D	0	0.00442029
		1BHN_B_D	0	0.00557077
		1BHN_B_D	0	0.00340436
		1BHN_B_D	0	0.0047715
		1BHN_B_D	0	0.00726034
		1BHN_B_D	0	0.00382529
		1BHN_B_D	0	0.00419258
		1BHN_B_D	0	0.007764
		1BHN_B_D	0	0.00723439
		1BHN_B_D	0	0.0060784
		1BHN_B_D	0	0.00794824
		1BHN_B_D	0	0.0116552
		1BHN_B_D	0	0.00956345
		1BHN_B_D	0	0.00821132
		1BHN_B_D	0	0.0103612
		1BHN_B_D	0	0.00830007
		1BHN_B_D	0	0.00865499
		1BHN_B_D	0	0.00981178
		1BHN_B_D	0	0.0200082
		1BHN_B_D	0	0.0127952
		1BHN_B_D	0	0.0138673
		1BHN_B_D	0	0.0216396
		1BHN_B_D	0	0.0095493
		1BHN_B_D	0	0.0142994
		1BHN_B_D	0	0.00923142
		1BHN_B_D	0	0.00826209
		1BHN_B_D	0	0.00671166
		1BHN_B_D	0	0.000285411
		1BHN_B_D	0	0.000159052
		1BHN_B_D	0	3.41282e-05
		1BHN_B_D	0	3.50035e-05
		1BHN_B_D	0	2.13025e-05
		1BHN_B_D	0	6.28518e-05
		1BHN_B_D	0	0.000134271
		1BHN_B_D	0	0.000147258
		1BHN_B_D	0	7.08869e-05
		1BHN_B_D	0	0.000208034
		1BHN_B_D	0	0.000870328
		1BHN_B_D	0	0.00107353
		1BHN_B_D	0	0.000323272
		1BHN_B_D	0	0.00036338
		1BHN_B_D	0	0.000244089
		1BHN_B_D	0	0.000561352
		1BHN_B_D	0	0.000618808
		1BHN_B_D	0	8.30616e-05
		1BHN_B_D	0	0.000275164
		1BHN_B_D	0	0.00357879
		1BHN_B_D	0	0.000386279
		1BHN_B_D	0	0.000249599
		1BHN_B_D	0	0.00251205
		1BHN_B_D	0	0.00266518
		1BHN_B_D	0	0.00148214
		1BHN_B_D	0	0.00138254
		1BHN_B_D	0	0.00207066
		1BHN_B_D	0	0.00261063
		1BHN_B_D	0	0.00207781
		1BHN_B_D	0	0.00240437
		1BHN_B_D	0	0.00237621
		1BHN_B_D	0	0.0023437
		1BHN_B_D	0	0.00212529
		1BHN_B_D	0	0.00354514
		1BHN_B_D	0	0.00218052
		1BHN_B_D	0	0.00318581
		1BHN_B_D	0	0.000825578
		1BHN_B_D	0	0.00178544
		1BHN_B_D	0	0.00226857
		1BHN_B_D	0	0.00217385
		1BHN_B_D	0	0.000986728
		1BHN_B_D	0	0.00045387
		1BHN_B_D	0	0.000663573
		1BHN_B_D	0	0.000905209
		1BHN_B_D	0	0.000372606
		1BHN_B_D	0	0.000428802
		1BHN_B_D	0	0.000535278
		1BHN_B_D	0	0.000633501
		1BHN_B_D	0	0.000484657
		1BHN_B_D	0	0.000683177
		1BHN_B_D	0	0.000986405
		1BHN_B_D	0	0.000907586
		1BHN_B_D	0	0.000721233
		1BHN_B_D	0	0.00075115
		1BHN_B_D	0	0.00039391
		1BHN_B_D	0	0.000295913
		1BHN_B_D	0	0.000309407
		1BHN_B_D	0	0.000219355
		1BHN_B_D	0	0.000108474
		1BHN_B_D	0	0.000225546
		1BHN_B_D	0	0.000910298
		1BHN_B_D	0	0.000157768
		1BHN_B_D	0	0.00031145
		1BHN_B_D	0	0.000542459
		1BHN_B_D	0	0.000296327
		1BHN_B_D	0	0.000670023
		1BHN_B_D	0	0.000228912
		1BHN_B_D	0	0.000168676
		1BHN_B_D	0	0.000123631
		1BHN_B_D	0	6.85985e-05
		1BHN_B_D	0	0.000558932
		1BHN_B_D	0	0.000395
		1BHN_B_D	0	0.00308165
		1BHN_B_D	0	0.00134526
		1BHN_B_D	0	0.00229659
		1BHN_B_D	0	0.00122962
		1BHN_B_D	0	0.000202047
		1BHN_B_D	0	0.000472548
		1BHN_B_D	0	0.000628138
		1BHN_B_D	0	0.000916074
		1BHN_B_D	0	0.000220269
		1BHN_B_D	0	0.0017611
		1BHN_B_D	0	0.00078935
		1BHN_B_D	0	0.000379792
		1BHN_B_D	0	0.000330804
		1BHN_B_D	0	0.000328648
		1BHN_B_D	0	0.000616427
		1BHN_B_D	0	0.000784593
		1BHN_B_D	0	0.000652396
		1BHN_B_D	0	0.00054729
		1BHN_B_D	0	0.0010945
		1BHN_B_D	0	0.000766497
		1BHN_B_D	0	0.000355858
		1BHN_B_D	0	0.000554882
		1BHN_B_D	0	0.000635222
		1BHN_B_D	0	0.000371131
		1BHN_B_D	0	0.000278725
		1BHN_B_D	0	9.88024e-05
		1BHN_B_D	0	0.000315575
		1BHN_B_D	0	0.000447737
		1BHN_B_D	0	0.000980997
		1BHN_B_D	0	0.000738791
		1BHN_B_D	0	0.000611438
		1BHN_B_D	0	0.001312
		1BHN_B_D	0	0.00129341
		1BHN_B_D	0	0.000998756
		1BHN_B_D	0	0.00036819
		1BHN_B_D	0	0.000543006
		1BHN_B_D	0	0.000106281
		1BHN_B_D	0	4.29858e-05
		1BHN_B_D	0	2.73443e-05
		1BHN_B_D	0	0.000206871
		1BHN_B_D	0	8.65058e-05
		1BHN_B_D	0	0.000247374
		1BHN_B_D	0	0.000972829
		1BHN_B_D	0	0.00090205
		1BHN_B_D	0	0.00188082
		1BHN_B_D	0	0.00226734
		1BHN_B_D	0	0.00119744
		1BHN_B_D	0	0.000874092
		1BHN_B_D	0	0.00426808
		1BHN_B_D	0	0.00138507
		1BHN_B_D	0	0.000680355
		1BHN_B_D	0	0.00088845
		1BHN_B_D	0	0.00261746
		1BHN_B_D	0	0.00188887
		1BHN_B_D	0	0.00149191
		1BHN_B_D	0	0.00221631
		1BHN_B_D	0	0.00524179
		1BHN_B_D	0	0.00390247
		1BHN_B_D	0	0.00419001
		1BHN_B_D	0	0.00456803
		1BHN_B_D	0	0.00552141
		1BHN_B_D	0	0.00490503
		1BHN_B_D	0	0.00645411
		1BHN_B_D	0	0.0121749
		1BHN_B_D	0	0.0100353
		1BHN_B_D	0	0.00655214
		1BHN_B_D	0	0.010203
		1BHN_B_D	0	0.0108507
		1BHN_B_D	0	0.00860713
		1BHN_B_D	0	0.0115267
		1BHN_B_D	0	0.0141047
		1BHN_B_D	0	0.0150917
		1BHN_B_D	0	0.0104526
		1BHN_B_D	0	0.0159721
		1BHN_B_D	0	0.0135771
		1BHN_B_D	0	0.0409541
		1BHN_B_D	0	0.0103305
		1BHN_B_D	0	0.00870383
		1BHN_B_D	0	0.00547319
		1BHN_B_D	0	0.00025586
		1BHN_B_D	0	0.000296104
		1BHN_B_D	0	3.44106e-05
		1BHN_B_D	0	4.6825e-05
		1BHN_B_D	0	2.86425e-05
		1BHN_B_D	0	0.000119
		1BHN_B_D	0	0.000133182
		1BHN_B_D	0	0.000287495
		1BHN_B_D	0	2.63241e-05
		1BHN_B_D	0	0.000770099
		1BHN_B_D	0	0.00355822
		1BHN_B_D	0	0.00363314
		1BHN_B_D	0	0.0012166
		1BHN_B_D	0	0.000713106
		1BHN_B_D	0	0.000260686
		1BHN_B_D	0	0.00162246
		1BHN_B_D	0	0.00267414
		1BHN_B_D	0	5.1397e-05
		1BHN_B_D	0	0.000540586
		1BHN_B_D	0	0.014713
		1BHN_B_D	0	0.00194059
		1BHN_B_D	0	0.000148984
		1BHN_B_D	0	0.00569708
		1BHN_B_D	0	0.00877358
		1BHN_B_D	0	0.00216325
		1BHN_B_D	0	0.00171047
		1BHN_B_D	0	0.000642662
		1BHN_B_D	0	0.00120315
		1BHN_B_D	0	0.00106412
		1BHN_B_D	0	0.00167097
		1BHN_B_D	0	0.00122676
		1BHN_B_D	0	0.00241882
		1BHN_B_D	0	0.00287727
		1BHN_B_D	0	0.0026456
		1BHN_B_D	0	0.00156247
		1BHN_B_D	0	0.00229303
		1BHN_B_D	0	0.000295427
		1BHN_B_D	0	0.000989213
		1BHN_B_D	0	0.00157108
		1BHN_B_D	0	0.00114216
		1BHN_B_D	0	0.000616792
		1BHN_B_D	0	0.000112975
		1BHN_B_D	0	0.00041184
		1BHN_B_D	0	0.000603323
		1BHN_B_D	0	0.000186165
		1BHN_B_D	0	0.000347994
		1BHN_B_D	0	0.000365473
		1BHN_B_D	0	0.0004865
		1BHN_B_D	0	0.000353427
		1BHN_B_D	0	0.000511603
		1BHN_B_D	0	0.00064611
		1BHN_B_D	0	0.000507979
		1BHN_B_D	0	0.000452586
		1BHN_B_D	0	0.000585654
		1BHN_B_D	0	0.000155505
		1BHN_B_D	0	0.000179638
		1BHN_B_D	0	0.000369423
		1BHN_B_D	0	0.000303073
		1BHN_B_D	0	7.00024e-05
		1BHN_B_D	0	0.000901562
		1BHN_B_D	0	0.00531112
		1BHN_B_D	0	0.0005395
		1BHN_B_D	0	0.00117144
		1BHN_B_D	0	0.00432515
		1BHN_B_D	0	0.000525109
		1BHN_B_D	0	0.00235883
		1BHN_B_D	0	0.000225029
		1BHN_B_D	0	0.000196382
		1BHN_B_D	0	6.04748e-05
		1BHN_B_D	0	2.62465e-05
		1BHN_B_D	0	0.00044026
		1BHN_B_D	0	0.000175491
		1BHN_B_D	0	0.00214454
		1BHN_B_D	0	0.000840005
		1BHN_B_D	0	0.00175977
		1BHN_B_D	0	0.00158667
		1BHN_B_D	0	0.000345709
		1BHN_B_D	0	0.000754549
		1BHN_B_D	0	0.000562315
		1BHN_B_D	0	0.00067861
		1BHN_B_D	0	0.000172149
		1BHN_B_D	0	0.0061102
		1BHN_B_D	0	0.00100722
		1BHN_B_D	0	0.000293976
		1BHN_B_D	0	0.000794634
		1BHN_B_D	0	0.000169434
		1BHN_B_D	0	0.000879302
		1BHN_B_D	0	0.0010141
		1BHN_B_D	0	0.000898526
		1BHN_B_D	0	0.000352387
		1BHN_B_D	0	0.00165321
		1BHN_B_D	0	0.000758505
		1BHN_B_D	0	0.000284864
		1BHN_B_D	0	0.0007482
		1BHN_B_D	0	0.00101004
		1BHN_B_D	0	0.00085331
		1BHN_B_D	0	0.000376339
		1BHN_B_D	0	7.60538e-05
		1BHN_B_D	0	0.00101093
		1BHN_B_D	0	0.00035937
		1BHN_B_D	0	0.00160081
		1BHN_B_D	0	0.00158729
		1BHN_B_D	0	0.000551747
		1BHN_B_D	0	0.00198819
		1BHN_B_D	0	0.00279539
		1BHN_B_D	0	0.00122955
		1BHN_B_D	0	0.000355611
		1BHN_B_D	0	0.00102756
		1BHN_B_D	0	0.000126707
		1BHN_B_D	0	0.000270901
		1BHN_B_D	0	2.4553e-05
		1BHN_B_D	0	0.000550349
		1BHN_B_D	0	6.16561e-05
		1BHN_B_D	0	0.000262213
		1BHN_B_D	0	0.000832682
		1BHN_B_D	0	0.000637022
		1BHN_B_D	0	0.00118876
		1BHN_B_D	0	0.00103844
		1BHN_B_D	0	0.000587089
		1BHN_B_D	0	0.000499702
		1BHN_B_D	0	0.0025673
		1BHN_B_D	0	0.00098221
		1BHN_B_D	0	0.000601722
		1BHN_B_D	0	0.000886447
		1BHN_B_D	0	0.0023443
		1BHN_B_D	0	0.0016196
		1BHN_B_D	0	0.00164551
		1BHN_B_D	0	0.0019996
		1BHN_B_D	0	0.00269933
		1BHN_B_D	0	0.00193763
		1BHN_B_D	0	0.00209079
		1BHN_B_D	0	0.00488277
		1BHN_B_D	0	0.00475566
		1BHN_B_D	0	0.00270517
		1BHN_B_D	0	0.00281647
		1BHN_B_D	0	0.00706858
		1BHN_B_D	0	0.00724279
		1BHN_B_D	0	0.00399462
		1BHN_B_D	0	0.00800355
		1BHN_B_D	0	0.00685853
		1BHN_B_D	0	0.00506644
		1BHN_B_D	0	0.00878618
		1BHN_B_D	0	0.0174751
		1BHN_B_D	0	0.0124001
		1BHN_B_D	0	0.0125571
		1BHN_B_D	0	0.0146923
		1BHN_B_D	0	0.0129772
		1BHN_B_D	0	0.0270079
		1BHN_B_D	0	0.0107135
		1BHN_B_D	0	0.00906024
		1BHN_B_D	0	0.00672245
		1BHN_B_D	0	0.000461554
		1BHN_B_D	0	0.000419346
		1BHN_B_D	0	6.08248e-05
		1BHN_B_D	0	6.67896e-05
		1BHN_B_D	0	4.45722e-05
		1BHN_B_D	0	0.000109878
		1BHN_B_D	0	0.000112062
		1BHN_B_D	0	0.000140986
		1BHN_B_D	0	7.21269e-05
		1BHN_B_D	0	0.000281142
		1BHN_B_D	0	0.000979479
		1BHN_B_D	0	0.00126022
		1BHN_B_D	0	0.000474738
		1BHN_B_D	0	0.000484134
		1BHN_B_D	0	0.0002155
		1BHN_B_D	0	0.000553657
		1BHN_B_D	0	0.000663336
		1BHN_B_D	0	9.07734e-05
		1BHN_B_D	0	0.000235937
		1BHN_B_D	0	0.00477773
		1BHN_B_D	0	0.00059521
		1BHN_B_D	0	0.000142098
		1BHN_B_D	0	0.005305
		1BHN_B_D	0	0.00574437
		1BHN_B_D	0	0.00132517
		1BHN_B_D	0	0.000874505
		1BHN_B_D	0	0.000643699
		1BHN_B_D	0	0.000949677
		1BHN_B_D	0	0.00154835
		1BHN_B_D	0	0.00137598
		1BHN_B_D	0	0.00227769
		1BHN_B_D	0	0.00269685
		1BHN_B_D	0	0.00334807
		1BHN_B_D	0	0.00392564
		1BHN_B_D	0	0.00215256
		1BHN_B_D	0	0.00295433
		1BHN_B_D	0	0.000718987
		1BHN_B_D	0	0.00122461
		1BHN_B_D	0	0.00194568
		1BHN_B_D	0	0.00139961
		1BHN_B_D	0	0.000782355
		1BHN_B_D	0	0.000405442
		1BHN_B_D	0	0.00055091
		1BHN_B_D	0	0.00066618
		1BHN_B_D	0	0.000436061
		1BHN_B_D	0	0.000894046
		1BHN_B_D	0	0.000621896
		1BHN_B_D	0	0.000667968
		1BHN_B_D	0	0.000629063
		1BHN_B_D	0	0.00054703
		1BHN_B_D	0	0.000532193
		1BHN_B_D	0	0.000556266
		1BHN_B_D	0	0.000537817
		1BHN_B_D	0	0.00069503
		1BHN_B_D	0	0.000444788
		1BHN_B_D	0	0.000323518
		1BHN_B_D	0	0.000499886
		1BHN_B_D	0	0.000697239
		1BHN_B_D	0	0.000273197
		1BHN_B_D	0	0.00130492
		1BHN_B_D	0	0.00762598
		1BHN_B_D	0	0.00115136
		1BHN_B_D	0	0.00177567
		1BHN_B_D	0	0.00204158
		1BHN_B_D	0	0.00025753
		1BHN_B_D	0	0.000993753
		1BHN_B_D	0	0.000186391
		1BHN_B_D	0	0.000247636
		1BHN_B_D	0	0.000212489
		1BHN_B_D	0	0.000132395
		1BHN_B_D	0	0.000828954
		1BHN_B_D	0	0.000261976
		1BHN_B_D	0	0.0015462
		1BHN_B_D	0	0.000357817
		1BHN_B_D	0	0.00170547
		1BHN_B_D	0	0.00126093
		1BHN_B_D	0	0.0001731
		1BHN_B_D	0	0.00267645
		1BHN_B_D	0	0.000880374
		1BHN_B_D	0	0.000452734
		1BHN_B_D	0	0.000146469
		1BHN_B_D	0	0.00994739
		1BHN_B_D	0	0.00121025
		1BHN_B_D	0	0.000421513
		1BHN_B_D	0	0.000786085
		1BHN_B_D	0	0.000391764
		1BHN_B_D	0	0.00115237
		1BHN_B_D	0	0.00150295
		1BHN_B_D	0	0.00149585
		1BHN_B_D	0	0.000989333
		1BHN_B_D	0	0.00415786
		1BHN_B_D	0	0.0015902
		1BHN_B_D	0	0.000631909
		1BHN_B_D	0	0.000966592
		1BHN_B_D	0	0.0024745
		1BHN_B_D	0	0.00244153
		1BHN_B_D	0	0.000893874
		1BHN_B_D	0	0.000201551
		1BHN_B_D	0	0.00163376
		1BHN_B_D	0	0.000669334
		1BHN_B_D	0	0.00229381
		1BHN_B_D	0	0.0018686
		1BHN_B_D	0	0.000882393
		1BHN_B_D	0	0.00267308
		1BHN_B_D	0	0.00313579
		1BHN_B_D	0	0.00123332
		1BHN_B_D	0	0.00051049
		1BHN_B_D	0	0.000878376
		1BHN_B_D	0	0.000118675
		1BHN_B_D	0	0.000145043
		1BHN_B_D	0	2.22132e-05
		1BHN_B_D	0	0.000239906
		1BHN_B_D	0	4.72415e-05
		1BHN_B_D	0	0.000233249
		1BHN_B_D	0	0.000753547
		1BHN_B_D	0	0.00029866
		1BHN_B_D	0	0.000988157
		1BHN_B_D	0	0.00153352
		1BHN_B_D	0	0.000626557
		1BHN_B_D	0	0.000649218
		1BHN_B_D	0	0.00395044
		1BHN_B_D	0	0.00245138
		1BHN_B_D	0	0.00166647
		1BHN_B_D	0	0.00232591
		1BHN_B_D	0	0.00492567
		1BHN_B_D	0	0.00391786
		1BHN_B_D	0	0.00579548
		1BHN_B_D	0	0.0065816
		1BHN_B_D	0	0.00807443
		1BHN_B_D	0	0.00413728
		1BHN_B_D	0	0.00599205
		1BHN_B_D	0	0.00907151
		1BHN_B_D	0	0.00680259
		1BHN_B_D	0	0.00505717
		1BHN_B_D	0	0.00644647
		1BHN_B_D	0	0.0104037
		1BHN_B_D	0	0.00960857
		1BHN_B_D	0	0.0109583
		1BHN_B_D	0	0.0143151
		1BHN_B_D	0	0.0142052
		1BHN_B_D	0	0.0139533
		1BHN_B_D	0	0.0156877
		1BHN_B_D	0	0.0228881
		1BHN_B_D	0	0.0154654
		1BHN_B_D	0	0.0190656
		1BHN_B_D	0	0.0204939
		1BHN_B_D	0	0.00123519
		1BHN_B_D	0	0.0028677
		1BHN_B_D	0	0.00170004
		1BHN_B_D	0	0.000780154
		1BHN_B_D	0	0.000464099
		1BHN_B_D	0	7.34244e-05
		1BHN_B_D	0	0.000336086
		1BHN_B_D	0	2.43689e-05
		1BHN_B_D	0	1.4528e-05
		1BHN_B_D	0	6.59399e-06
		1BHN_B_D	0	1.88647e-05
		1BHN_B_D	0	1.42241e-05
		1BHN_B_D	0	5.15215e-05
		1BHN_B_D	0	2.15693e-05
		1BHN_B_D	0	0.000193258
		1BHN_B_D	0	0.000402869
		1BHN_B_D	0	0.000810949
		1BHN_B_D	0	0.000125704
		1BHN_B_D	0	0.000151337
		1BHN_B_D	0	9.76318e-05
		1BHN_B_D	0	0.000318394
		1BHN_B_D	0	0.000141911
		1BHN_B_D	0	2.20217e-05
		1BHN_B_D	0	0.000196032
		1BHN_B_D	0	0.00164738
		1BHN_B_D	0	7.95694e-05
		1BHN_B_D	0	6.59601e-05
		1BHN_B_D	0	0.00192602
		1BHN_B_D	0	0.00105382
		1BHN_B_D	0	0.000292323
		1BHN_B_D	0	0.000140196
		1BHN_B_D	0	9.83161e-05
		1BHN_B_D	0	8.50254e-05
		1BHN_B_D	0	0.000101755
		1BHN_B_D	0	0.000173846
		1BHN_B_D	0	0.000271307
		1BHN_B_D	0	0.000253198
		1BHN_B_D	0	0.000141687
		1BHN_B_D	0	0.000455147
		1BHN_B_D	0	0.000214805
		1BHN_B_D	0	0.00050829
		1BHN_B_D	0	1.5601e-05
		1BHN_B_D	0	0.000109678
		1BHN_B_D	0	0.000272673
		1BHN_B_D	0	0.000228161
		1BHN_B_D	0	7.94605e-05
		1BHN_B_D	0	2.44125e-05
		1BHN_B_D	0	2.58496e-05
		1BHN_B_D	0	0.000103845
		1BHN_B_D	0	4.95172e-05
		1BHN_B_D	0	0.000213977
		1BHN_B_D	0	7.46556e-05
		1BHN_B_D	0	0.000119199
		1BHN_B_D	0	7.34294e-05
		1BHN_B_D	0	6.50034e-05
		1BHN_B_D	0	6.29367e-05
		1BHN_B_D	0	5.3716e-05
		1BHN_B_D	0	4.15065e-05
		1BHN_B_D	0	8.46147e-05
		1BHN_B_D	0	7.25917e-05
		1BHN_B_D	0	3.1912e-05
		1BHN_B_D	0	4.27609e-05
		1BHN_B_D	0	0.00014769
		1BHN_B_D	0	9.82223e-05
		1BHN_B_D	0	5.46671e-05
		1BHN_B_D	0	0.00117707
		1BHN_B_D	0	0.000439879
		1BHN_B_D	0	9.11165e-05
		1BHN_B_D	0	0.000152429
		1BHN_B_D	0	1.42321e-05
		1BHN_B_D	0	0.000206956
		1BHN_B_D	0	3.36423e-05
		1BHN_B_D	0	0.000250238
		1BHN_B_D	0	1.04684e-05
		1BHN_B_D	0	1.05894e-05
		1BHN_B_D	0	0.000102383
		1BHN_B_D	0	6.55276e-05
		1BHN_B_D	0	0.000191252
		1BHN_B_D	0	2.90242e-05
		1BHN_B_D	0	0.000433789
		1BHN_B_D	0	0.000245274
		1BHN_B_D	0	4.2267e-05
		1BHN_B_D	0	0.000566013
		1BHN_B_D	0	9.19724e-05
		1BHN_B_D	0	0.000189617
		1BHN_B_D	0	2.31585e-05
		1BHN_B_D	0	0.000463395
		1BHN_B_D	0	0.000204767
		1BHN_B_D	0	0.000247629
		1BHN_B_D	0	0.000880018
		1BHN_B_D	0	3.86557e-05
		1BHN_B_D	0	0.000256629
		1BHN_B_D	0	0.000463264
		1BHN_B_D	0	0.000357362
		1BHN_B_D	0	0.000657561
		1BHN_B_D	0	0.000785734
		1BHN_B_D	0	0.000257323
		1BHN_B_D	0	0.000348838
		1BHN_B_D	0	0.000166055
		1BHN_B_D	0	0.001808
		1BHN_B_D	0	0.00195988
		1BHN_B_D	0	0.000767801
		1BHN_B_D	0	0.000348996
		1BHN_B_D	0	0.00188161
		1BHN_B_D	0	0.000230214
		1BHN_B_D	0	0.000695724
		1BHN_B_D	0	0.00118014
		1BHN_B_D	0	0.000124218
		1BHN_B_D	0	0.000698994
		1BHN_B_D	0	0.000446713
		1BHN_B_D	0	0.000123093
		1BHN_B_D	0	8.80772e-05
		1BHN_B_D	0	0.000208142
		1BHN_B_D	0	6.40957e-05
		1BHN_B_D	0	0.00064491
		1BHN_B_D	0	3.3094e-05
		1BHN_B_D	0	0.000165768
		1BHN_B_D	0	8.61642e-06
		1BHN_B_D	0	0.000138834
		1BHN_B_D	0	0.00012548
		1BHN_B_D	0	1.99785e-05
		1BHN_B_D	0	6.41962e-05
		1BHN_B_D	0	0.000176909
		1BHN_B_D	0	4.27704e-05
		1BHN_B_D	0	2.30022e-05
		1BHN_B_D	0	0.000247837
		1BHN_B_D	0	0.000118779
		1BHN_B_D	0	8.61449e-05
		1BHN_B_D	0	0.000339576
		1BHN_B_D	0	0.000261797
		1BHN_B_D	0	0.000240999
		1BHN_B_D	0	0.000492245
		1BHN_B_D	0	0.0005496
		1BHN_B_D	0	0.000718929
		1BHN_B_D	0	0.000338314
		1BHN_B_D	0	0.000477211
		1BHN_B_D	0	0.00132574
		1BHN_B_D	0	0.000843616
		1BHN_B_D	0	0.000320821
		1BHN_B_D	0	0.000555199
		1BHN_B_D	0	0.00168424
		1BHN_B_D	0	0.00115628
		1BHN_B_D	0	0.000259793
		1BHN_B_D	0	0.00214971
		1BHN_B_D	0	0.00195097
		1BHN_B_D	0	0.000447251
		1BHN_B_D	0	0.000730835
		1BHN_B_D	0	0.0129445
		1BHN_B_D	0	0.00767466
		1BHN_B_D	0	0.00564654
		1BHN_B_D	0	0.00295743
		1BHN_B_D	0	0.000443778
		1BHN_B_D	0	0.000849041
		1BHN_B_D	0	0.000370761
		1BHN_B_D	0	0.000269596
		1BHN_B_D	0	0.000250439
		1BHN_B_D	0	9.53892e-05
		1BHN_B_D	0	0.000960622
		1BHN_B_D	0	6.88679e-05
		1BHN_B_D	0	3.46377e-05
		1BHN_B_D	0	2.84214e-05
		1BHN_B_D	0	3.08747e-05
		1BHN_B_D	0	3.24018e-05
		1BHN_B_D	0	8.26089e-05
		1BHN_B_D	0	6.20208e-05
		1BHN_B_D	0	0.000503941
		1BHN_B_D	0	0.000434086
		1BHN_B_D	0	0.0013882
		1BHN_B_D	0	0.000215925
		1BHN_B_D	0	0.000486789
		1BHN_B_D	0	0.000429387
		1BHN_B_D	0	0.00102824
		1BHN_B_D	0	0.000141865
		1BHN_B_D	0	0.000233639
		1BHN_B_D	0	0.00149132
		1BHN_B_D	0	0.0020432
		1BHN_B_D	0	8.33649e-05
		1BHN_B_D	0	0.000966826
		1BHN_B_D	0	0.00314735
		1BHN_B_D	0	0.00104988
		1BHN_B_D	0	0.000481433
		1BHN_B_D	0	0.000202359
		1BHN_B_D	0	8.77882e-05
		1BHN_B_D	0	6.85576e-05
		1BHN_B_D	0	0.000288167
		1BHN_B_D	0	0.00033727
		1BHN_B_D	0	0.000564087
		1BHN_B_D	0	0.000296383
		1BHN_B_D	0	0.000192426
		1BHN_B_D	0	0.000909078
		1BHN_B_D	0	0.00047397
		1BHN_B_D	0	0.000470174
		1BHN_B_D	0	4.87567e-05
		1BHN_B_D	0	0.000127529
		1BHN_B_D	0	0.000224945
		1BHN_B_D	0	0.000262689
		1BHN_B_D	0	0.000142823
		1BHN_B_D	0	0.000636631
		1BHN_B_D	0	8.62306e-05
		1BHN_B_D	0	0.000213425
		1BHN_B_D	0	0.000116562
		1BHN_B_D	0	0.0010476
		1BHN_B_D	0	0.000207349
		1BHN_B_D	0	0.00015317
		1BHN_B_D	0	5.723e-05
		1BHN_B_D	0	4.32316e-05
		1BHN_B_D	0	4.52257e-05
		1BHN_B_D	0	4.47078e-05
		1BHN_B_D	0	4.39617e-05
		1BHN_B_D	0	0.000114221
		1BHN_B_D	0	0.000644338
		1BHN_B_D	0	5.41292e-05
		1BHN_B_D	0	7.31554e-05
		1BHN_B_D	0	0.000756077
		1BHN_B_D	0	0.000839877
		1BHN_B_D	0	0.000102871
		1BHN_B_D	0	0.000980238
		1BHN_B_D	0	0.000433109
		1BHN_B_D	0	6.29711e-05
		1BHN_B_D	0	0.000129883
		1BHN_B_D	0	1.49707e-05
		1BHN_B_D	0	0.000193518
		1BHN_B_D	0	8.43096e-05
		1BHN_B_D	0	0.000795596
		1BHN_B_D	0	2.83498e-05
		1BHN_B_D	0	2.74366e-05
		1BHN_B_D	0	0.000170957
		1BHN_B_D	0	0.000235001
		1BHN_B_D	0	0.000190319
		1BHN_B_D	0	2.16978e-05
		1BHN_B_D	0	0.000239717
		1BHN_B_D	0	4.97468e-05
		1BHN_B_D	0	7.22805e-05
		1BHN_B_D	0	0.00128663
		1BHN_B_D	0	0.000130492
		1BHN_B_D	0	0.000725111
		1BHN_B_D	0	4.50829e-05
		1BHN_B_D	0	0.000622163
		1BHN_B_D	0	9.72367e-05
		1BHN_B_D	0	0.000307052
		1BHN_B_D	0	0.00155403
		1BHN_B_D	0	0.000130733
		1BHN_B_D	0	0.000338314
		1BHN_B_D	0	0.000801643
		1BHN_B_D	0	0.000396895
		1BHN_B_D	0	0.001929
		1BHN_B_D	0	0.00213079
		1BHN_B_D	0	0.00090687
		1BHN_B_D	0	0.0010964
		1BHN_B_D	0	0.000638532
		1BHN_B_D	0	0.00354437
		1BHN_B_D	0	0.00245481
		1BHN_B_D	0	0.000740693
		1BHN_B_D	0	0.00111759
		1BHN_B_D	0	0.0027751
		1BHN_B_D	0	0.000488914
		1BHN_B_D	0	0.000810894
		1BHN_B_D	0	0.00170788
		1BHN_B_D	0	0.000250915
		1BHN_B_D	0	0.000622147
		1BHN_B_D	0	0.000316307
		1BHN_B_D	0	0.000120074
		1BHN_B_D	0	8.50092e-05
		1BHN_B_D	0	0.000188932
		1BHN_B_D	0	0.000131857
		1BHN_B_D	0	0.00116857
		1BHN_B_D	0	0.000137399
		1BHN_B_D	0	0.000573234
		1BHN_B_D	0	3.00544e-05
		1BHN_B_D	0	0.000312558
		1BHN_B_D	0	0.000178842
		1BHN_B_D	0	1.24939e-05
		1BHN_B_D	0	3.99107e-05
		1BHN_B_D	0	0.00014262
		1BHN_B_D	0	3.8151e-05
		1BHN_B_D	0	0.000109642
		1BHN_B_D	0	0.000270061
		1BHN_B_D	0	0.000191288
		1BHN_B_D	0	0.000115063
		1BHN_B_D	0	0.000558706
		1BHN_B_D	0	0.000534168
		1BHN_B_D	0	0.000346983
		1BHN_B_D	0	0.000501222
		1BHN_B_D	0	0.000819768
		1BHN_B_D	0	0.000900096
		1BHN_B_D	0	0.000310955
		1BHN_B_D	0	0.000460808
		1BHN_B_D	0	0.000635088
		1BHN_B_D	0	0.000871621
		1BHN_B_D	0	0.000553078
		1BHN_B_D	0	0.000443038
		1BHN_B_D	0	0.00157712
		1BHN_B_D	0	0.000839642
		1BHN_B_D	0	0.000178999
		1BHN_B_D	0	0.0015371
		1BHN_B_D	0	0.0010882
		1BHN_B_D	0	0.000503141
		1BHN_B_D	0	0.000396258
		1BHN_B_D	0	0.0129405
		1BHN_B_D	0	0.0127168
		1BHN_B_D	0	0.00417739
		1BHN_B_D	0	0.00101482
		1BHN_B_D	0	0.000116527
		1BHN_B_D	0	0.000169799
		1BHN_B_D	0	5.776e-05
		1BHN_B_D	0	3.80074e-05
		1BHN_B_D	0	4.26963e-05
		1BHN_B_D	0	1.12873e-05
		1BHN_B_D	0	6.78707e-05
		1BHN_B_D	0	1.14674e-05
		1BHN_B_D	0	7.34002e-06
		1BHN_B_D	0	9.89721e-06
		1BHN_B_D	0	1.58511e-05
		1BHN_B_D	0	2.18273e-05
		1BHN_B_D	0	9.47641e-05
		1BHN_B_D	0	1.25071e-05
		1BHN_B_D	0	0.000128562
		1BHN_B_D	0	0.000188907
		1BHN_B_D	0	0.00108507
		1BHN_B_D	0	3.74608e-05
		1BHN_B_D	0	0.000194803
		1BHN_B_D	0	0.000848128
		1BHN_B_D	0	0.000764664
		1BHN_B_D	0	0.000137812
		1BHN_B_D	0	0.000524952
		1BHN_B_D	0	0.00141627
		1BHN_B_D	0	0.00109758
		1BHN_B_D	0	0.000283348
		1BHN_B_D	0	0.000645998
		1BHN_B_D	0	0.000310624
		1BHN_B_D	0	0.000177318
		1BHN_B_D	0	0.000165944
		1BHN_B_D	0	2.69117e-05
		1BHN_B_D	0	1.18516e-05
		1BHN_B_D	0	2.02284e-05
		1BHN_B_D	0	8.83597e-05
		1BHN_B_D	0	6.5067e-05
		1BHN_B_D	0	5.91148e-05
		1BHN_B_D	0	9.52021e-05
		1BHN_B_D	0	4.14049e-05
		1BHN_B_D	0	0.000407242
		1BHN_B_D	0	0.000208349
		1BHN_B_D	0	0.000203785
		1BHN_B_D	0	1.95907e-05
		1BHN_B_D	0	4.94745e-05
		1BHN_B_D	0	5.19785e-05
		1BHN_B_D	0	6.37527e-05
		1BHN_B_D	0	2.45753e-05
		1BHN_B_D	0	3.15114e-05
		1BHN_B_D	0	7.05381e-06
		1BHN_B_D	0	3.30892e-05
		1BHN_B_D	0	2.35976e-05
		1BHN_B_D	0	0.000265696
		1BHN_B_D	0	2.5022e-05
		1BHN_B_D	0	3.23275e-05
		1BHN_B_D	0	1.16475e-05
		1BHN_B_D	0	1.05112e-05
		1BHN_B_D	0	1.15359e-05
		1BHN_B_D	0	5.53908e-06
		1BHN_B_D	0	9.78294e-06
		1BHN_B_D	0	1.87744e-05
		1BHN_B_D	0	2.34117e-05
		1BHN_B_D	0	1.22341e-05
		1BHN_B_D	0	2.24729e-05
		1BHN_B_D	0	9.80425e-05
		1BHN_B_D	0	4.80165e-05
		1BHN_B_D	0	1.24535e-05
		1BHN_B_D	0	0.000276851
		1BHN_B_D	0	0.000124562
		1BHN_B_D	0	6.62962e-06
		1BHN_B_D	0	1.63381e-05
		1BHN_B_D	0	6.97141e-06
		1BHN_B_D	0	5.58269e-05
		1BHN_B_D	0	2.89718e-05
		1BHN_B_D	0	0.000379856
		1BHN_B_D	0	8.53995e-06
		1BHN_B_D	0	2.698e-05
		1BHN_B_D	0	2.53312e-05
		1BHN_B_D	0	6.56244e-05
		1BHN_B_D	0	4.58677e-05
		1BHN_B_D	0	5.09483e-06
		1BHN_B_D	0	2.79872e-05
		1BHN_B_D	0	9.45165e-06
		1BHN_B_D	0	3.3228e-06
		1BHN_B_D	0	5.28857e-05
		1BHN_B_D	0	1.19579e-05
		1BHN_B_D	0	4.57436e-05
		1BHN_B_D	0	1.44384e-05
		1BHN_B_D	0	6.6315e-05
		1BHN_B_D	0	3.58987e-05
		1BHN_B_D	0	6.60384e-05
		1BHN_B_D	0	0.000758098
		1BHN_B_D	0	4.42281e-05
		1BHN_B_D	0	6.85494e-05
		1BHN_B_D	0	0.000129208
		1BHN_B_D	0	5.75543e-05
		1BHN_B_D	0	0.00037261
		1BHN_B_D	0	0.000531216
		1BHN_B_D	0	0.00014821
		1BHN_B_D	0	0.00021539
		1BHN_B_D	0	7.52964e-05
		1BHN_B_D	0	0.00144203
		1BHN_B_D	0	0.000573455
		1BHN_B_D	0	0.00018985
		1BHN_B_D	0	0.000260201
		1BHN_B_D	0	0.00246943
		1BHN_B_D	0	0.000263639
		1BHN_B_D	0	0.000257618
		1BHN_B_D	0	0.00146946
		1BHN_B_D	0	0.000150406
		1BHN_B_D	0	0.00058296
		1BHN_B_D	0	0.000109557
		1BHN_B_D	0	2.30904e-05
		1BHN_B_D	0	1.5119e-05
		1BHN_B_D	0	5.15693e-05
		1BHN_B_D	0	2.63543e-05
		1BHN_B_D	0	0.00037996
		1BHN_B_D	0	2.48126e-05
		1BHN_B_D	0	7.49431e-05
		1BHN_B_D	0	4.92056e-06
		1BHN_B_D	0	2.5951e-05
		1BHN_B_D	0	6.42661e-05
		1BHN_B_D	0	2.49619e-06
		1BHN_B_D	0	4.99282e-06
		1BHN_B_D	0	2.7334e-05
		1BHN_B_D	0	5.8282e-06
		1BHN_B_D	0	4.57453e-06
		1BHN_B_D	0	1.68126e-05
		1BHN_B_D	0	2.60197e-05
		1BHN_B_D	0	1.89928e-05
		1BHN_B_D	0	0.000217788
		1BHN_B_D	0	7.12684e-05
		1BHN_B_D	0	0.000148746
		1BHN_B_D	0	0.000367949
		1BHN_B_D	0	0.00025278
		1BHN_B_D	0	0.000119377
		1BHN_B_D	0	3.28575e-05
		1BHN_B_D	0	6.79146e-05
		1BHN_B_D	0	8.3951e-05
		1BHN_B_D	0	0.000126735
		1BHN_B_D	0	5.66273e-05
		1BHN_B_D	0	0.000105179
		1BHN_B_D	0	0.000329412
		1BHN_B_D	0	0.000171058
		1BHN_B_D	0	5.20063e-05
		1BHN_B_D	0	0.000677918
		1BHN_B_D	0	0.00044203
		1BHN_B_D	0	0.000128589
		1BHN_B_D	0	0.00022154
		1BHN_B_D	0	0.00775178
		1BHN_B_D	0	0.00602641
		1BHN_B_D	0	0.00084517
		1BHN_B_D	0	0.000532138
		1BHN_B_D	0	0.000136116
		1BHN_B_D	0	0.000200016
		1BHN_B_D	0	4.32969e-05
		1BHN_B_D	0	2.09968e-05
		1BHN_B_D	0	1.96119e-05
		1BHN_B_D	0	4.17635e-06
		1BHN_B_D	0	1.97405e-05
		1BHN_B_D	0	5.01863e-06
		1BHN_B_D	0	8.78462e-06
		1BHN_B_D	0	1.24185e-05
		1BHN_B_D	0	1.89242e-05
		1BHN_B_D	0	2.02915e-05
		1BHN_B_D	0	0.000109392
		1BHN_B_D	0	1.98354e-05
		1BHN_B_D	0	0.000289977
		1BHN_B_D	0	0.000351424
		1BHN_B_D	0	0.00150766
		1BHN_B_D	0	4.73356e-05
		1BHN_B_D	0	0.000337324
		1BHN_B_D	0	0.0021252
		1BHN_B_D	0	0.00027355
		1BHN_B_D	0	6.45274e-05
		1BHN_B_D	0	0.00029396
		1BHN_B_D	0	0.000813791
		1BHN_B_D	0	0.000324846
		1BHN_B_D	0	0.000749578
		1BHN_B_D	0	0.000842606
		1BHN_B_D	0	0.000830366
		1BHN_B_D	0	0.000408426
		1BHN_B_D	0	0.000631972
		1BHN_B_D	0	1.94988e-05
		1BHN_B_D	0	1.41617e-05
		1BHN_B_D	0	7.7468e-06
		1BHN_B_D	0	3.26367e-05
		1BHN_B_D	0	7.70668e-06
		1BHN_B_D	0	1.67435e-05
		1BHN_B_D	0	0.000122082
		1BHN_B_D	0	8.77691e-05
		1BHN_B_D	0	0.000993537
		1BHN_B_D	0	0.000898349
		1BHN_B_D	0	0.00075112
		1BHN_B_D	0	4.82785e-05
		1BHN_B_D	0	0.000101066
		1BHN_B_D	0	0.000116666
		1BHN_B_D	0	0.00012612
		1BHN_B_D	0	5.39561e-05
		1BHN_B_D	0	3.11652e-05
		1BHN_B_D	0	1.97208e-05
		1BHN_B_D	0	0.000131696
		1BHN_B_D	0	2.32324e-05
		1BHN_B_D	0	3.9464e-05
		1BHN_B_D	0	1.94814e-05
		1BHN_B_D	0	3.52896e-05
		1BHN_B_D	0	7.99687e-06
		1BHN_B_D	0	7.39872e-06
		1BHN_B_D	0	1.13867e-05
		1BHN_B_D	0	6.2154e-06
		1BHN_B_D	0	1.1898e-05
		1BHN_B_D	0	1.93977e-05
		1BHN_B_D	0	7.93833e-06
		1BHN_B_D	0	1.51836e-05
		1BHN_B_D	0	2.39984e-05
		1BHN_B_D	0	1.59854e-05
		1BHN_B_D	0	7.05218e-06
		1BHN_B_D	0	1.05968e-05
		1BHN_B_D	0	0.000172702
		1BHN_B_D	0	7.41468e-05
		1BHN_B_D	0	8.09663e-06
		1BHN_B_D	0	2.32183e-05
		1BHN_B_D	0	1.03423e-05
		1BHN_B_D	0	6.44222e-05
		1BHN_B_D	0	3.35349e-05
		1BHN_B_D	0	0.000206617
		1BHN_B_D	0	1.82273e-05
		1BHN_B_D	0	5.95858e-05
		1BHN_B_D	0	1.31938e-05
		1BHN_B_D	0	4.73714e-05
		1BHN_B_D	0	2.1574e-05
		1BHN_B_D	0	2.60852e-06
		1BHN_B_D	0	1.433e-05
		1BHN_B_D	0	4.18469e-06
		1BHN_B_D	0	2.78874e-05
		1BHN_B_D	0	4.12966e-05
		1BHN_B_D	0	3.90255e-06
		1BHN_B_D	0	2.89528e-05
		1BHN_B_D	0	7.04025e-06
		1BHN_B_D	0	1.55233e-05
		1BHN_B_D	0	2.08841e-05
		1BHN_B_D	0	3.212e-05
		1BHN_B_D	0	0.000199486
		1BHN_B_D	0	1.11673e-05
		1BHN_B_D	0	3.95227e-05
		1BHN_B_D	0	8.74569e-05
		1BHN_B_D	0	4.77424e-05
		1BHN_B_D	0	0.00078215
		1BHN_B_D	0	0.000465302
		1BHN_B_D	0	0.0001195
		1BHN_B_D	0	0.000157846
		1BHN_B_D	0	3.70815e-05
		1BHN_B_D	0	0.000606997
		1BHN_B_D	0	0.000244446
		1BHN_B_D	0	9.03422e-05
		1BHN_B_D	0	0.000213739
		1BHN_B_D	0	0.00308541
		1BHN_B_D	0	0.000148075
		1BHN_B_D	0	0.000136101
		1BHN_B_D	0	0.000975343
		1BHN_B_D	0	0.000397552
		1BHN_B_D	0	0.000869805
		1BHN_B_D	0	0.000187026
		1BHN_B_D	0	2.09768e-05
		1BHN_B_D	0	1.27031e-05
		1BHN_B_D	0	4.10206e-05
		1BHN_B_D	0	3.65301e-05
		1BHN_B_D	0	0.000381817
		1BHN_B_D	0	2.08883e-05
		1BHN_B_D	0	3.95278e-05
		1BHN_B_D	0	1.87805e-06
		1BHN_B_D	0	7.2292e-06
		1BHN_B_D	0	7.79367e-05
		1BHN_B_D	0	3.12585e-06
		1BHN_B_D	0	4.87437e-06
		1BHN_B_D	0	6.60807e-05
		1BHN_B_D	0	1.55394e-05
		1BHN_B_D	0	7.62273e-06
		1BHN_B_D	0	6.66854e-05
		1BHN_B_D	0	0.000142422
		1BHN_B_D	0	6.70387e-05
		1BHN_B_D	0	3.54759e-05
		1BHN_B_D	0	0.000238829
		1BHN_B_D	0	0.000140467
		1BHN_B_D	0	0.00019548
		1BHN_B_D	0	0.000227787
		1BHN_B_D	0	0.000246246
		1BHN_B_D	0	3.93239e-05
		1BHN_B_D	0	9.67994e-05
		1BHN_B_D	0	2.44515e-05
		1BHN_B_D	0	8.0137e-05
		1BHN_B_D	0	3.31521e-05
		1BHN_B_D	0	9.77672e-05
		1BHN_B_D	0	0.000308388
		1BHN_B_D	0	0.000164207
		1BHN_B_D	0	5.07634e-05
		1BHN_B_D	0	0.000536116
		1BHN_B_D	0	0.000318409
		1BHN_B_D	0	8.21602e-05
		1BHN_B_D	0	0.000202405
		1BHN_B_D	0	0.00503835
		1BHN_B_D	0	0.00308297
		1BHN_B_D	0	0.000455793
		1BHN_B_D	0	0.00065102
		1BHN_B_D	0	7.08651e-05
		1BHN_B_D	0	7.18458e-05
		1BHN_B_D	0	2.1411e-05
		1BHN_B_D	0	7.40058e-06
		1BHN_B_D	0	5.40605e-06
		1BHN_B_D	0	1.00488e-06
		1BHN_B_D	0	1.02756e-05
		1BHN_B_D	0	5.56766e-06
		1BHN_B_D	0	8.40908e-06
		1BHN_B_D	0	9.93413e-05
		1BHN_B_D	0	2.8424e-05
		1BHN_B_D	0	2.84227e-05
		1BHN_B_D	0	0.000132032
		1BHN_B_D	0	5.59868e-05
		1BHN_B_D	0	0.000174713
		1BHN_B_D	0	0.000487127
		1BHN_B_D	0	0.00339352
		1BHN_B_D	0	0.00019745
		1BHN_B_D	0	0.00090591
		1BHN_B_D	0	0.00609406
		1BHN_B_D	0	0.000470752
		1BHN_B_D	0	0.0002344
		1BHN_B_D	0	0.00115685
		1BHN_B_D	0	0.00329962
		1BHN_B_D	0	0.000148172
		1BHN_B_D	0	0.000213644
		1BHN_B_D	0	0.000706
		1BHN_B_D	0	0.000846112
		1BHN_B_D	0	6.75231e-05
		1BHN_B_D	0	5.02091e-05
		1BHN_B_D	0	1.02483e-05
		1BHN_B_D	0	1.23495e-05
		1BHN_B_D	0	9.80696e-06
		1BHN_B_D	0	0.000167188
		1BHN_B_D	0	8.0554e-06
		1BHN_B_D	0	2.26402e-05
		1BHN_B_D	0	0.000199161
		1BHN_B_D	0	9.73176e-05
		1BHN_B_D	0	0.00150397
		1BHN_B_D	0	0.000948716
		1BHN_B_D	0	0.00147284
		1BHN_B_D	0	4.49744e-05
		1BHN_B_D	0	0.000164672
		1BHN_B_D	0	0.000128237
		1BHN_B_D	0	0.000167372
		1BHN_B_D	0	5.19838e-05
		1BHN_B_D	0	2.01634e-05
		1BHN_B_D	0	1.76583e-05
		1BHN_B_D	0	6.25454e-05
		1BHN_B_D	0	1.10031e-05
		1BHN_B_D	0	1.42004e-05
		1BHN_B_D	0	1.0736e-05
		1BHN_B_D	0	2.22289e-05
		1BHN_B_D	0	5.75856e-06
		1BHN_B_D	0	7.83461e-06
		1BHN_B_D	0	1.77586e-05
		1BHN_B_D	0	8.81102e-06
		1BHN_B_D	0	2.24417e-05
		1BHN_B_D	0	3.84e-05
		1BHN_B_D	0	5.26267e-06
		1BHN_B_D	0	1.93171e-05
		1BHN_B_D	0	3.19324e-05
		1BHN_B_D	0	1.41189e-05
		1BHN_B_D	0	4.09597e-06
		1BHN_B_D	0	1.85972e-05
		1BHN_B_D	0	0.000207577
		1BHN_B_D	0	0.000181915
		1BHN_B_D	0	1.04239e-05
		1BHN_B_D	0	4.57445e-05
		1BHN_B_D	0	2.73416e-05
		1BHN_B_D	0	5.98534e-05
		1BHN_B_D	0	3.07816e-05
		1BHN_B_D	0	0.000253327
		1BHN_B_D	0	7.33429e-06
		1BHN_B_D	0	4.01895e-05
		1BHN_B_D	0	5.55548e-06
		1BHN_B_D	0	4.36748e-05
		1BHN_B_D	0	1.10793e-05
		1BHN_B_D	0	1.0605e-06
		1BHN_B_D	0	9.42432e-06
		1BHN_B_D	0	4.66306e-06
		1BHN_B_D	0	1.35602e-05
		1BHN_B_D	0	8.75032e-06
		1BHN_B_D	0	6.16409e-06
		1BHN_B_D	0	2.04285e-05
		1BHN_B_D	0	7.68706e-06
		1BHN_B_D	0	6.32218e-06
		1BHN_B_D	0	3.80332e-05
		1BHN_B_D	0	7.76324e-05
		1BHN_B_D	0	0.000249611
		1BHN_B_D	0	7.29012e-06
		1BHN_B_D	0	4.50657e-05
		1BHN_B_D	0	5.33612e-05
		1BHN_B_D	0	3.85326e-05
		1BHN_B_D	0	0.000526771
		1BHN_B_D	0	0.000167385
		1BHN_B_D	0	5.79897e-05
		1BHN_B_D	0	0.000171015
		1BHN_B_D	0	3.21844e-05
		1BHN_B_D	0	0.000290762
		1BHN_B_D	0	7.85463e-05
		1BHN_B_D	0	3.94488e-05
		1BHN_B_D	0	0.000561276
		1BHN_B_D	0	0.000475276
		1BHN_B_D	0	9.94486e-05
		1BHN_B_D	0	0.000108954
		1BHN_B_D	0	0.0019932
		1BHN_B_D	0	0.000320389
		1BHN_B_D	0	0.00152925
		1BHN_B_D	0	0.000208668
		1BHN_B_D	0	4.22656e-05
		1BHN_B_D	0	2.57161e-05
		1BHN_B_D	0	3.48471e-05
		1BHN_B_D	0	1.53185e-05
		1BHN_B_D	0	0.000491673
		1BHN_B_D	0	1.80069e-05
		1BHN_B_D	0	6.94701e-06
		1BHN_B_D	0	7.50632e-07
		1BHN_B_D	0	1.82331e-06
		1BHN_B_D	0	4.30406e-05
		1BHN_B_D	0	2.53006e-06
		1BHN_B_D	0	4.68287e-06
		1BHN_B_D	0	4.83216e-05
		1BHN_B_D	0	1.25919e-05
		1BHN_B_D	0	2.00257e-06
		1BHN_B_D	0	1.52052e-05
		1BHN_B_D	0	2.41232e-05
		1BHN_B_D	0	1.05213e-05
		1BHN_B_D	0	1.62751e-05
		1BHN_B_D	0	4.25153e-05
		1BHN_B_D	0	2.5646e-05
		1BHN_B_D	0	9.60835e-05
		1BHN_B_D	0	2.1439e-05
		1BHN_B_D	0	6.5692e-05
		1BHN_B_D	0	1.3962e-05
		1BHN_B_D	0	3.56449e-05
		1BHN_B_D	0	1.06229e-05
		1BHN_B_D	0	2.23796e-05
		1BHN_B_D	0	1.41969e-05
		1BHN_B_D	0	7.3795e-05
		1BHN_B_D	0	0.000147788
		1BHN_B_D	0	6.49842e-05
		1BHN_B_D	0	1.74522e-05
		1BHN_B_D	0	0.0002708
		1BHN_B_D	0	0.000262489
		1BHN_B_D	0	6.4779e-05
		1BHN_B_D	0	0.000123457
		1BHN_B_D	0	0.00470809
		1BHN_B_D	0	0.00584915
		1BHN_B_D	0	0.000844502
		1BHN_B_D	0	0.000594025
		1BHN_B_D	0	0.000180271
		1BHN_B_D	0	0.000356813
		1BHN_B_D	0	5.71796e-05
		1BHN_B_D	0	3.85769e-05
		1BHN_B_D	0	3.33681e-05
		1BHN_B_D	0	2.23574e-05
		1BHN_B_D	0	9.42214e-06
		1BHN_B_D	0	2.06383e-06
		1BHN_B_D	0	1.2719e-05
		1BHN_B_D	0	1.10548e-05
		1BHN_B_D	0	0.00102067
		1BHN_B_D	0	0.000599948
		1BHN_B_D	0	0.00493041
		1BHN_B_D	0	0.000308486
		1BHN_B_D	0	0.00248587
		1BHN_B_D	0	0.0159053
		1BHN_B_D	0	0.0808378
		1BHN_B_D	0	0.00499906
		1BHN_B_D	0	0.014514
		1BHN_B_D	0	0.0219397
		1BHN_B_D	0	0.0154849
		1BHN_B_D	0	0.0245831
		1BHN_B_D	0	0.00217639
		1BHN_B_D	0	0.00349952
		1BHN_B_D	0	0.0164033
		1BHN_B_D	0	0.0426561
		1BHN_B_D	0	0.0011107
		1BHN_B_D	0	0.0100621
		1BHN_B_D	0	0.00487754
		1BHN_B_D	0	0.0048782
		1BHN_B_D	0	0.000372906
		1BHN_B_D	0	7.37258e-05
		1BHN_B_D	0	9.79313e-05
		1BHN_B_D	0	0.000160755
		1BHN_B_D	0	7.14719e-05
		1BHN_B_D	0	0.000224754
		1BHN_B_D	0	0.000992318
		1BHN_B_D	0	0.000566786
		1BHN_B_D	0	0.00774852
		1BHN_B_D	0	0.00365215
		1BHN_B_D	0	0.00619955
		1BHN_B_D	0	0.00023864
		1BHN_B_D	0	0.0010298
		1BHN_B_D	0	0.00088983
		1BHN_B_D	0	0.000665362
		1BHN_B_D	0	0.000232036
		1BHN_B_D	0	3.53546e-05
		1BHN_B_D	0	8.88198e-05
		1BHN_B_D	0	0.000294508
		1BHN_B_D	0	4.00867e-05
		1BHN_B_D	0	6.32713e-05
		1BHN_B_D	0	6.9574e-05
		1BHN_B_D	0	0.000131737
		1BHN_B_D	0	5.19109e-05
		1BHN_B_D	0	6.20767e-05
		1BHN_B_D	0	0.000111603
		1BHN_B_D	0	5.92296e-05
		1BHN_B_D	0	0.000122663
		1BHN_B_D	0	0.000247991
		1BHN_B_D	0	2.56037e-05
		1BHN_B_D	0	5.56029e-05
		1BHN_B_D	0	0.000125837
		1BHN_B_D	0	7.48481e-05
		1BHN_B_D	0	1.95191e-05
		1BHN_B_D	0	0.000123059
		1BHN_B_D	0	0.00131564
		1BHN_B_D	0	0.000193539
		1BHN_B_D	0	9.90954e-05
		1BHN_B_D	0	0.000839492
		1BHN_B_D	0	0.000410713
		1BHN_B_D	0	0.00372555
		1BHN_B_D	0	0.000866441
		1BHN_B_D	0	0.00342631
		1BHN_B_D	0	3.39691e-05
		1BHN_B_D	0	6.07092e-05
		1BHN_B_D	0	3.69635e-05
		1BHN_B_D	0	0.000146281
		1BHN_B_D	0	0.00022561
		1BHN_B_D	0	3.48986e-05
		1BHN_B_D	0	7.53809e-05
		1BHN_B_D	0	3.21076e-05
		1BHN_B_D	0	0.000163689
		1BHN_B_D	0	0.000107614
		1BHN_B_D	0	2.45544e-05
		1BHN_B_D	0	0.000225463
		1BHN_B_D	0	1.85645e-05
		1BHN_B_D	0	0.000178308
		1BHN_B_D	0	0.00015333
		1BHN_B_D	0	0.000651518
		1BHN_B_D	0	0.00080173
		1BHN_B_D	0	0.000125413
		1BHN_B_D	0	0.000432264
		1BHN_B_D	0	0.00100814
		1BHN_B_D	0	0.00142481
		1BHN_B_D	0	0.00524546
		1BHN_B_D	0	0.00361452
		1BHN_B_D	0	0.00193976
		1BHN_B_D	0	0.00261013
		1BHN_B_D	0	0.00132572
		1BHN_B_D	0	0.00881916
		1BHN_B_D	0	0.00281079
		1BHN_B_D	0	0.00102898
		1BHN_B_D	0	0.00194178
		1BHN_B_D	0	0.0125441
		1BHN_B_D	0	0.00108479
		1BHN_B_D	0	0.00200534
		1BHN_B_D	0	0.00733292
		1BHN_B_D	0	0.00491941
		1BHN_B_D	0	0.0138626
		1BHN_B_D	0	0.00628326
		1BHN_B_D	0	0.000973431
		1BHN_B_D	0	0.000574116
		1BHN_B_D	0	0.00235496
		1BHN_B_D	0	0.00128504
		1BHN_B_D	0	0.00407335
		1BHN_B_D	0	0.000113219
		1BHN_B_D	0	0.000768212
		1BHN_B_D	0	1.04814e-05
		1BHN_B_D	0	3.27663e-05
		1BHN_B_D	0	0.000159662
		1BHN_B_D	0	2.00871e-05
		1BHN_B_D	0	3.24907e-05
		1BHN_B_D	0	0.000171844
		1BHN_B_D	0	9.30459e-05
		1BHN_B_D	0	1.58612e-05
		1BHN_B_D	0	5.04462e-05
		1BHN_B_D	0	6.90094e-05
		1BHN_B_D	0	9.52962e-05
		1BHN_B_D	0	7.69576e-05
		1BHN_B_D	0	9.72498e-05
		1BHN_B_D	0	5.42029e-05
		1BHN_B_D	0	0.000112948
		1BHN_B_D	0	6.53111e-05
		1BHN_B_D	0	0.000335139
		1BHN_B_D	0	9.80913e-05
		1BHN_B_D	0	0.000184606
		1BHN_B_D	0	0.000186654
		1BHN_B_D	0	0.000173926
		1BHN_B_D	0	0.000179743
		1BHN_B_D	0	0.000350562
		1BHN_B_D	0	0.000885607
		1BHN_B_D	0	0.000470907
		1BHN_B_D	0	0.000359137
		1BHN_B_D	0	0.0116702
		1BHN_B_D	0	0.00680158
		1BHN_B_D	0	0.00287384
		1BHN_B_D	0	0.000826695
		1BHN_B_D	0	0.0458985
		1BHN_B_D	0	0.0165245
		1BHN_B_D	0	0.0308425
		1BHN_B_D	0	0.00711352
		1BHN_B_D	0	0.000233766
		1BHN_B_D	0	0.000437069
		1BHN_B_D	0	9.76264e-05
		1BHN_B_D	0	0.00012584
		1BHN_B_D	0	0.00013737
		1BHN_B_D	0	5.25992e-05
		1BHN_B_D	0	2.7204e-05
		1BHN_B_D	0	8.41858e-06
		1BHN_B_D	0	4.40673e-05
		1BHN_B_D	0	2.93723e-05
		1BHN_B_D	0	0.00190687
		1BHN_B_D	0	0.00364521
		1BHN_B_D	0	0.00802643
		1BHN_B_D	0	0.000713894
		1BHN_B_D	0	0.00179281
		1BHN_B_D	0	0.0167045
		1BHN_B_D	0	0.0759998
		1BHN_B_D	0	0.0111844
		1BHN_B_D	0	0.0789751
		1BHN_B_D	0	0.0677982
		1BHN_B_D	0	0.055163
		1BHN_B_D	0	0.252325
		1BHN_B_D	0	0.172348
		1BHN_B_D	0	0.0571776
		1BHN_B_D	0	0.106688
		1BHN_B_D	0	0.335796
		1BHN_B_D	0	0.0322738
		1BHN_B_D	0	0.0413975
		1BHN_B_D	0	0.0286303
		1BHN_B_D	0	0.0375463
		1BHN_B_D	0	0.00430122
		1BHN_B_D	0	0.000384258
		1BHN_B_D	0	0.000709853
		1BHN_B_D	0	0.0007548
		1BHN_B_D	0	0.000409802
		1BHN_B_D	0	0.00107642
		1BHN_B_D	0	0.0034127
		1BHN_B_D	0	0.00352392
		1BHN_B_D	0	0.0247878
		1BHN_B_D	0	0.0111569
		1BHN_B_D	0	0.0191391
		1BHN_B_D	0	0.000657374
		1BHN_B_D	0	0.0020946
		1BHN_B_D	0	0.00262143
		1BHN_B_D	0	0.00199336
		1BHN_B_D	0	0.000641502
		1BHN_B_D	0	6.27346e-05
		1BHN_B_D	0	0.000177885
		1BHN_B_D	0	0.000458975
		1BHN_B_D	0	4.75445e-05
		1BHN_B_D	0	4.39243e-05
		1BHN_B_D	0	5.05621e-05
		1BHN_B_D	0	0.000119935
		1BHN_B_D	0	8.41703e-05
		1BHN_B_D	0	0.000100905
		1BHN_B_D	0	0.000131246
		1BHN_B_D	0	0.00011021
		1BHN_B_D	0	0.000240971
		1BHN_B_D	0	0.000524084
		1BHN_B_D	0	7.56029e-05
		1BHN_B_D	0	0.000124572
		1BHN_B_D	0	0.000266985
		1BHN_B_D	0	0.0001703
		1BHN_B_D	0	4.39677e-05
		1BHN_B_D	0	0.000338607
		1BHN_B_D	0	0.00267119
		1BHN_B_D	0	0.00118912
		1BHN_B_D	0	0.000635809
		1BHN_B_D	0	0.00470832
		1BHN_B_D	0	0.00499623
		1BHN_B_D	0	0.0279274
		1BHN_B_D	0	0.014239
		1BHN_B_D	0	0.0104666
		1BHN_B_D	0	0.000168982
		1BHN_B_D	0	0.000126079
		1BHN_B_D	0	9.73638e-05
		1BHN_B_D	0	0.000178286
		1BHN_B_D	0	0.000271389
		1BHN_B_D	0	2.75396e-05
		1BHN_B_D	0	0.000114737
		1BHN_B_D	0	4.59453e-05
		1BHN_B_D	0	0.000106949
		1BHN_B_D	0	0.000122681
		1BHN_B_D	0	3.63261e-05
		1BHN_B_D	0	0.000201321
		1BHN_B_D	0	2.81442e-05
		1BHN_B_D	0	0.000149539
		1BHN_B_D	0	0.000188753
		1BHN_B_D	0	0.00079496
		1BHN_B_D	0	0.00182561
		1BHN_B_D	0	0.000316193
		1BHN_B_D	0	0.00101673
		1BHN_B_D	0	0.0011064
		1BHN_B_D	0	0.00216342
		1BHN_B_D	0	0.00879234
		1BHN_B_D	0	0.00467706
		1BHN_B_D	0	0.00356054
		1BHN_B_D	0	0.00334937
		1BHN_B_D	0	0.00309296
		1BHN_B_D	0	0.0182231
		1BHN_B_D	0	0.00714137
		1BHN_B_D	0	0.00312001
		1BHN_B_D	0	0.00490621
		1BHN_B_D	0	0.0324844
		1BHN_B_D	0	0.00469947
		1BHN_B_D	0	0.00622693
		1BHN_B_D	0	0.0277426
		1BHN_B_D	0	0.0194852
		1BHN_B_D	0	0.0638701
		1BHN_B_D	0	0.0330717
		1BHN_B_D	0	0.00553182
		1BHN_B_D	0	0.00140766
		1BHN_B_D	0	0.00550953
		1BHN_B_D	0	0.00651054
		1BHN_B_D	0	0.012922
		1BHN_B_D	0	0.000414262
		1BHN_B_D	0	0.00267031
		1BHN_B_D	0	3.22609e-05
		1BHN_B_D	0	5.82617e-05
		1BHN_B_D	0	0.000205977
		1BHN_B_D	0	3.77397e-05
		1BHN_B_D	0	5.34796e-05
		1BHN_B_D	0	0.000229533
		1BHN_B_D	0	0.000103884
		1BHN_B_D	0	7.1282e-05
		1BHN_B_D	0	6.63869e-05
		1BHN_B_D	0	9.91105e-05
		1BHN_B_D	0	0.000219113
		1BHN_B_D	0	0.000216848
		1BHN_B_D	0	8.01608e-05
		1BHN_B_D	0	0.000114902
		1BHN_B_D	0	0.000251944
		1BHN_B_D	0	0.000103467
		1BHN_B_D	0	0.000441207
		1BHN_B_D	0	0.000150619
		1BHN_B_D	0	0.000335805
		1BHN_B_D	0	0.000283106
		1BHN_B_D	0	0.000471737
		1BHN_B_D	0	0.000405368
		1BHN_B_D	0	0.000836572
		1BHN_B_D	0	0.00261719
		1BHN_B_D	0	0.00184079
		1BHN_B_D	0	0.0044937
		1BHN_B_D	0	0.0395384
		1BHN_B_D	0	0.0470062
		1BHN_B_D	0	0.0034967
		1BHN_B_D	0	0.00326347
		1BHN_B_D	0	0.113126
		1BHN_B_D	0	0.0737214
		1BHN_B_D	0	0.0343008
		1BHN_B_D	0	0.00826618
		1BHN_B_D	0	0.000338192
		1BHN_B_D	0	0.00153125
		1BHN_B_D	0	0.000192967
		1BHN_B_D	0	0.000473148
		1BHN_B_D	0	0.000302704
		1BHN_B_D	0	3.84951e-05
		1BHN_B_D	0	7.6441e-05
		1BHN_B_D	0	1.59869e-05
		1BHN_B_D	0	0.000106544
		1BHN_B_D	0	6.9743e-05
		1BHN_B_D	0	0.00414432
		1BHN_B_D	0	0.00924845
		1BHN_B_D	0	0.0709086
		1BHN_B_D	0	0.00447923
		1BHN_B_D	0	0.00622966
		1BHN_B_D	0	0.0400324
		1BHN_B_D	0	0.199125
		1BHN_B_D	0	0.0293617
		1BHN_B_D	0	0.104295
		1BHN_B_D	0	0.138132
		1BHN_B_D	0	0.0554603
		1BHN_B_D	0	0.146207
		1BHN_B_D	0	0.204652
		1BHN_B_D	0	0.148342
		1BHN_B_D	0	0.237615
		1BHN_B_D	0	0.392534
		1BHN_B_D	0	0.0224292
		1BHN_B_D	0	0.0413597
		1BHN_B_D	0	0.0488056
		1BHN_B_D	0	0.123352
		1BHN_B_D	0	0.00857685
		1BHN_B_D	0	0.000508818
		1BHN_B_D	0	0.00223912
		1BHN_B_D	0	0.00108207
		1BHN_B_D	0	0.00124192
		1BHN_B_D	0	0.002279
		1BHN_B_D	0	0.00725953
		1BHN_B_D	0	0.00528789
		1BHN_B_D	0	0.0241957
		1BHN_B_D	0	0.00665345
		1BHN_B_D	0	0.0166566
		1BHN_B_D	0	0.000543956
		1BHN_B_D	0	0.00225518
		1BHN_B_D	0	0.00408149
		1BHN_B_D	0	0.00297411
		1BHN_B_D	0	0.000841739
		1BHN_B_D	0	0.000131946
		1BHN_B_D	0	0.000414406
		1BHN_B_D	0	0.000570265
		1BHN_B_D	0	0.000122266
		1BHN_B_D	0	8.26901e-05
		1BHN_B_D	0	9.66396e-05
		1BHN_B_D	0	0.000152446
		1BHN_B_D	0	0.000171389
		1BHN_B_D	0	0.000159306
		1BHN_B_D	0	0.000229414
		1BHN_B_D	0	0.000203702
		1BHN_B_D	0	0.000353202
		1BHN_B_D	0	0.000668462
		1BHN_B_D	0	0.000275978
		1BHN_B_D	0	0.000174357
		1BHN_B_D	0	0.000498659
		1BHN_B_D	0	0.000313184
		1BHN_B_D	0	0.000104623
		1BHN_B_D	0	0.000678444
		1BHN_B_D	0	0.00717902
		1BHN_B_D	0	0.00389337
		1BHN_B_D	0	0.0033704
		1BHN_B_D	0	0.0506897
		1BHN_B_D	0	0.0370566
		1BHN_B_D	0	0.231341
		1BHN_B_D	0	0.165566
		1BHN_B_D	0	0.247267
		1BHN_B_D	0	0.00215547
		1BHN_B_D	0	0.00104148
		1BHN_B_D	0	0.00022972
		1BHN_B_D	0	0.000747281
		1BHN_B_D	0	0.000560739
		1BHN_B_D	0	7.03838e-05
		1BHN_B_D	0	0.000268805
		1BHN_B_D	0	0.000115227
		1BHN_B_D	0	0.000239705
		1BHN_B_D	0	0.00022446
		1BHN_B_D	0	6.3898e-05
		1BHN_B_D	0	0.000708417
		1BHN_B_D	0	0.000151876
		1BHN_B_D	0	0.00192163
		1BHN_B_D	0	0.000839424
		1BHN_B_D	0	0.00457073
		1BHN_B_D	0	0.0128626
		1BHN_B_D	0	0.00582114
		1BHN_B_D	0	0.00567648
		1BHN_B_D	0	0.00654706
		1BHN_B_D	0	0.00888954
		1BHN_B_D	0	0.0452204
		1BHN_B_D	0	0.0553268
		1BHN_B_D	0	0.0375784
		1BHN_B_D	0	0.0486046
		1BHN_B_D	0	0.0235004
		1BHN_B_D	0	0.108262
		1BHN_B_D	0	0.0630341
		1BHN_B_D	0	0.0218483
		1BHN_B_D	0	0.0170015
		1BHN_B_D	0	0.115405
		1BHN_B_D	0	0.0332548
		1BHN_B_D	0	0.0449239
		1BHN_B_D	0	0.0729655
		1BHN_B_D	0	0.0666914
		1BHN_B_D	0	0.142979
		1BHN_B_D	0	0.16115
		1BHN_B_D	0	0.0417112
		1BHN_B_D	0	0.010853
		1BHN_B_D	0	0.0436543
		1BHN_B_D	0	0.0397193
		1BHN_B_D	0	0.112905
		1BHN_B_D	0	0.00507972
		1BHN_B_D	0	0.0100912
		1BHN_B_D	0	0.000106168
		1BHN_B_D	0	0.00023704
		1BHN_B_D	0	0.000283344
		1BHN_B_D	0	9.58036e-05
		1BHN_B_D	0	9.64946e-05
		1BHN_B_D	0	0.000260601
		1BHN_B_D	0	0.000123096
		1BHN_B_D	0	5.27032e-05
		1BHN_B_D	0	0.00013377
		1BHN_B_D	0	0.000161462
		1BHN_B_D	0	0.000618832
		1BHN_B_D	0	0.00050666
		1BHN_B_D	0	0.000118584
		1BHN_B_D	0	0.000160164
		1BHN_B_D	0	0.000491199
		1BHN_B_D	0	0.000249002
		1BHN_B_D	0	0.000544147
		1BHN_B_D	0	0.000352991
		1BHN_B_D	0	0.000578757
		1BHN_B_D	0	0.000689728
		1BHN_B_D	0	0.000877398
		1BHN_B_D	0	0.00151403
		1BHN_B_D	0	0.00244624
		1BHN_B_D	0	0.00593796
		1BHN_B_D	0	0.00371431
		1BHN_B_D	0	0.00885417
		1BHN_B_D	0	0.041245
		1BHN_B_D	0	0.0538677
		1BHN_B_D	0	0.00563883
		1BHN_B_D	0	0.00381723
		1BHN_B_D	0	0.107203
		1BHN_B_D	0	0.0838391
		1BHN_B_D	0	0.0220666
		1BHN_B_D	0	0.00847304
		1BHN_B_D	0	0.000133901
		1BHN_B_D	0	0.000212252
		1BHN_B_D	0	0.000134791
		1BHN_B_D	0	9.65088e-05
		1BHN_B_D	0	7.44839e-05
		1BHN_B_D	0	5.99701e-06
		1BHN_B_D	0	1.13154e-05
		1BHN_B_D	0	3.23909e-06
		1BHN_B_D	0	1.72125e-05
		1BHN_B_D	0	3.3201e-05
		1BHN_B_D	0	0.000281928
		1BHN_B_D	0	0.00152725
		1BHN_B_D	0	0.00740503
		1BHN_B_D	0	0.00426649
		1BHN_B_D	0	0.00694656
		1BHN_B_D	0	0.0252362
		1BHN_B_D	0	0.0562837
		1BHN_B_D	0	0.00509056
		1BHN_B_D	0	0.0255162
		1BHN_B_D	0	0.0446527
		1BHN_B_D	0	0.0116301
		1BHN_B_D	0	0.00481558
		1BHN_B_D	0	0.0518842
		1BHN_B_D	0	0.0134384
		1BHN_B_D	0	0.00989278
		1BHN_B_D	0	0.0242495
		1BHN_B_D	0	0.00191049
		1BHN_B_D	1	0.00932212
		1BHN_B_D	0	0.00221499
		1BHN_B_D	0	0.0061213
		1BHN_B_D	0	0.000436963
		1BHN_B_D	0	0.000236921
		1BHN_B_D	0	0.000489663
		1BHN_B_D	0	0.00153163
		1BHN_B_D	0	0.000860255
[truncated: 724,022+ more rows]

## Sheet: figure 3b
			Protein inter-chain contact Prediction
			PDB	label	MUSE
			1UZN_A_B	0	0.0708737
			1UZN_A_B	0	0.0583082
			1UZN_A_B	0	0.0376032
			1UZN_A_B	0	0.0115082
			1UZN_A_B	0	0.00394172
			1UZN_A_B	0	0.00253412
			1UZN_A_B	0	0.00062542
			1UZN_A_B	0	0.000547491
			1UZN_A_B	0	0.000212203
			1UZN_A_B	0	1.78872e-05
			1UZN_A_B	0	5.81903e-06
			1UZN_A_B	0	4.21978e-06
			1UZN_A_B	0	2.76255e-05
			1UZN_A_B	0	0.000565094
			1UZN_A_B	0	9.89595e-05
			1UZN_A_B	0	0.000209684
			1UZN_A_B	0	0.000577291
			1UZN_A_B	0	2.26397e-05
			1UZN_A_B	0	9.81006e-05
			1UZN_A_B	0	8.11663e-06
			1UZN_A_B	0	5.41546e-05
			1UZN_A_B	1	0.00064417
			1UZN_A_B	0	7.5535e-05
			1UZN_A_B	0	7.00102e-06
			1UZN_A_B	0	0.00302286
			1UZN_A_B	1	0.285019
			1UZN_A_B	0	0.000114977
			1UZN_A_B	0	0.000121298
			1UZN_A_B	0	0.00710384
			1UZN_A_B	0	0.0974647
			1UZN_A_B	0	0.00058078
			1UZN_A_B	0	0.000223727
			1UZN_A_B	0	0.0004256
			1UZN_A_B	0	1.25114e-05
			1UZN_A_B	0	6.7725e-06
			1UZN_A_B	0	5.61413e-06
			1UZN_A_B	0	4.91205e-06
			1UZN_A_B	0	7.10846e-05
			1UZN_A_B	0	0.000291345
			1UZN_A_B	0	3.87922e-05
			1UZN_A_B	0	3.85226e-05
			1UZN_A_B	0	7.28919e-06
			1UZN_A_B	0	7.40523e-06
			1UZN_A_B	0	2.35262e-05
			1UZN_A_B	0	7.15789e-05
			1UZN_A_B	0	5.19935e-05
			1UZN_A_B	0	5.53488e-05
			1UZN_A_B	0	6.27564e-05
			1UZN_A_B	0	1.03377e-05
			1UZN_A_B	0	4.72799e-06
			1UZN_A_B	0	0.000130502
			1UZN_A_B	0	0.000118686
			1UZN_A_B	0	0.000306048
			1UZN_A_B	0	5.06128e-05
			1UZN_A_B	0	0.000127452
			1UZN_A_B	0	3.52022e-05
			1UZN_A_B	0	2.10119e-05
			1UZN_A_B	0	1.4681e-05
			1UZN_A_B	0	5.70852e-06
			1UZN_A_B	0	2.56806e-06
			1UZN_A_B	0	2.05964e-05
			1UZN_A_B	0	2.31213e-05
			1UZN_A_B	0	7.46449e-06
			1UZN_A_B	0	4.96127e-05
			1UZN_A_B	0	0.000260023
			1UZN_A_B	0	0.000125418
			1UZN_A_B	0	8.60085e-05
			1UZN_A_B	0	0.0039254
			1UZN_A_B	0	0.00169002
			1UZN_A_B	0	0.00348461
			1UZN_A_B	0	0.00704065
			1UZN_A_B	0	0.00474653
			1UZN_A_B	0	0.00315473
			1UZN_A_B	0	0.000137623
			1UZN_A_B	0	0.00547128
			1UZN_A_B	0	1.81354e-05
			1UZN_A_B	0	5.3796e-06
			1UZN_A_B	0	1.81571e-06
			1UZN_A_B	0	8.96781e-06
			1UZN_A_B	0	1.84229e-05
			1UZN_A_B	0	7.46722e-05
			1UZN_A_B	0	7.43303e-05
			1UZN_A_B	0	0.00030699
			1UZN_A_B	0	8.84115e-05
			1UZN_A_B	0	6.94515e-05
			1UZN_A_B	0	0.000102936
			1UZN_A_B	0	2.75415e-05
			1UZN_A_B	0	6.49312e-05
			1UZN_A_B	0	4.52341e-05
			1UZN_A_B	0	0.000364416
			1UZN_A_B	0	0.00148465
			1UZN_A_B	0	9.10484e-05
			1UZN_A_B	0	5.8932e-05
			1UZN_A_B	0	0.000110534
			1UZN_A_B	0	0.000142579
			1UZN_A_B	0	0.000170139
			1UZN_A_B	0	3.12321e-05
			1UZN_A_B	0	0.000135187
			1UZN_A_B	0	0.000527847
			1UZN_A_B	0	1.99447e-05
			1UZN_A_B	0	1.64362e-05
			1UZN_A_B	0	3.90243e-05
			1UZN_A_B	0	1.85557e-05
			1UZN_A_B	0	7.45667e-05
			1UZN_A_B	0	2.60382e-05
			1UZN_A_B	0	1.77706e-05
			1UZN_A_B	0	8.88918e-06
			1UZN_A_B	0	1.29261e-05
			1UZN_A_B	0	3.207e-05
			1UZN_A_B	0	4.00028e-05
			1UZN_A_B	0	5.23618e-06
			1UZN_A_B	0	2.05744e-05
			1UZN_A_B	0	8.39102e-05
			1UZN_A_B	0	5.05198e-05
			1UZN_A_B	0	8.04701e-06
			1UZN_A_B	0	0.000265161
			1UZN_A_B	0	0.00115626
			1UZN_A_B	0	0.000149915
			1UZN_A_B	0	0.000159387
			1UZN_A_B	0	0.00889414
			1UZN_A_B	0	0.0108646
			1UZN_A_B	0	0.00423201
			1UZN_A_B	0	0.00741849
			1UZN_A_B	0	0.00145151
			1UZN_A_B	0	0.000101628
			1UZN_A_B	0	0.0005553
			1UZN_A_B	0	1.11583e-05
			1UZN_A_B	0	2.64673e-06
			1UZN_A_B	0	1.12152e-05
			1UZN_A_B	0	1.74699e-05
			1UZN_A_B	0	1.16121e-05
			1UZN_A_B	0	0.000124867
			1UZN_A_B	0	0.000242994
			1UZN_A_B	0	5.03264e-05
			1UZN_A_B	0	5.12898e-05
			1UZN_A_B	0	0.000522059
			1UZN_A_B	0	0.0012392
			1UZN_A_B	0	0.000378992
			1UZN_A_B	0	0.000228784
			1UZN_A_B	0	6.28844e-05
			1UZN_A_B	0	0.000136238
			1UZN_A_B	0	0.000152909
			1UZN_A_B	0	1.91827e-05
			1UZN_A_B	0	1.85588e-05
			1UZN_A_B	0	0.00010666
			1UZN_A_B	0	8.6644e-05
			1UZN_A_B	0	2.63392e-05
			1UZN_A_B	0	8.1858e-06
			1UZN_A_B	0	0.000199326
			1UZN_A_B	0	6.35373e-05
			1UZN_A_B	0	1.71131e-05
			1UZN_A_B	0	3.75954e-05
			1UZN_A_B	0	0.000605717
			1UZN_A_B	0	0.000469778
			1UZN_A_B	0	9.02947e-05
			1UZN_A_B	0	9.13529e-05
			1UZN_A_B	0	0.0200303
			1UZN_A_B	0	0.00168534
			1UZN_A_B	0	0.000220595
			1UZN_A_B	0	0.000900995
			1UZN_A_B	0	0.0234827
			1UZN_A_B	0	0.0378488
			1UZN_A_B	0	0.00261124
			1UZN_A_B	0	0.00841297
			1UZN_A_B	0	0.0255619
			1UZN_A_B	0	0.00970476
			1UZN_A_B	0	0.0107842
			1UZN_A_B	0	0.000160877
			1UZN_A_B	0	0.000194243
			1UZN_A_B	0	1.21944e-05
			1UZN_A_B	0	4.97523e-05
			1UZN_A_B	0	8.29478e-06
			1UZN_A_B	0	3.8004e-06
			1UZN_A_B	0	3.84825e-05
			1UZN_A_B	0	1.05633e-05
			1UZN_A_B	0	1.49254e-05
			1UZN_A_B	0	0.00031827
			1UZN_A_B	0	9.66215e-05
			1UZN_A_B	0	0.000187688
			1UZN_A_B	0	0.000372617
			1UZN_A_B	0	0.000131306
			1UZN_A_B	0	0.000419664
			1UZN_A_B	0	0.00232632
			1UZN_A_B	0	0.000762825
			1UZN_A_B	0	0.000192831
			1UZN_A_B	0	0.00565374
			1UZN_A_B	0	0.00421004
			1UZN_A_B	0	0.0427137
			1UZN_A_B	0	0.0231967
			1UZN_A_B	0	0.000891342
			1UZN_A_B	0	0.000239894
			1UZN_A_B	0	0.0448036
			1UZN_A_B	0	0.00249496
			1UZN_A_B	1	0.111151
			1UZN_A_B	0	0.281868
			1UZN_A_B	0	0.000465785
			1UZN_A_B	0	0.0143752
			1UZN_A_B	0	0.167398
			1UZN_A_B	0	0.000598543
			1UZN_A_B	0	4.27821e-05
			1UZN_A_B	0	0.0786177
			1UZN_A_B	0	0.0356016
			1UZN_A_B	0	0.000164392
			1UZN_A_B	0	9.85293e-05
			1UZN_A_B	0	0.0110511
			1UZN_A_B	0	0.0540722
			1UZN_A_B	0	0.0132485
			1UZN_A_B	0	0.00128825
			1UZN_A_B	0	0.00916496
			1UZN_A_B	0	0.00502044
			1UZN_A_B	0	0.000198747
			1UZN_A_B	0	0.000202332
			1UZN_A_B	0	0.000145372
			1UZN_A_B	0	6.78551e-05
			1UZN_A_B	0	0.000160791
			1UZN_A_B	0	1.73949e-05
			1UZN_A_B	0	4.5338e-05
			1UZN_A_B	0	1.61774e-05
			1UZN_A_B	0	5.31236e-05
			1UZN_A_B	0	6.16828e-05
			1UZN_A_B	0	5.90751e-05
			1UZN_A_B	0	0.000212552
			1UZN_A_B	0	0.000248337
			1UZN_A_B	0	0.00113375
			1UZN_A_B	0	0.00306281
			1UZN_A_B	0	0.0118504
			1UZN_A_B	0	0.0638946
			1UZN_A_B	0	0.0768065
			1UZN_A_B	0	0.0732683
			1UZN_A_B	0	0.0202044
			1UZN_A_B	0	0.015762
			1UZN_A_B	0	0.00964437
			1UZN_A_B	0	0.00116093
			1UZN_A_B	0	0.00112023
			1UZN_A_B	0	0.000243559
			1UZN_A_B	0	3.60134e-05
			1UZN_A_B	0	1.71113e-05
			1UZN_A_B	0	7.70469e-06
			1UZN_A_B	0	5.46857e-05
			1UZN_A_B	0	0.000617959
			1UZN_A_B	0	0.000181799
			1UZN_A_B	0	0.000495034
			1UZN_A_B	0	0.000653275
			1UZN_A_B	0	5.42969e-05
			1UZN_A_B	0	0.00116891
			1UZN_A_B	0	1.83721e-05
			1UZN_A_B	0	0.000269278
			1UZN_A_B	0	0.0028174
			1UZN_A_B	0	0.0011579
			1UZN_A_B	0	1.00928e-05
			1UZN_A_B	0	0.00315382
			1UZN_A_B	1	0.333859
			1UZN_A_B	0	0.00119638
			1UZN_A_B	0	0.000204736
			1UZN_A_B	1	0.00917298
			1UZN_A_B	1	0.158366
			1UZN_A_B	0	0.00165294
			1UZN_A_B	0	0.0004357
			1UZN_A_B	0	0.000244368
			1UZN_A_B	0	1.6998e-05
			1UZN_A_B	0	6.10008e-06
			1UZN_A_B	0	6.7222e-06
			1UZN_A_B	0	8.47229e-06
			1UZN_A_B	0	0.000136042
			1UZN_A_B	0	0.000323289
			1UZN_A_B	0	4.63059e-05
			1UZN_A_B	0	8.01707e-05
			1UZN_A_B	0	1.33248e-05
			1UZN_A_B	0	1.4723e-05
			1UZN_A_B	0	4.15292e-05
			1UZN_A_B	0	5.78285e-05
			1UZN_A_B	0	4.17643e-05
			1UZN_A_B	0	5.41911e-05
			1UZN_A_B	0	9.90898e-05
			1UZN_A_B	0	1.33289e-05
			1UZN_A_B	0	1.02862e-05
			1UZN_A_B	0	0.000156947
			1UZN_A_B	0	0.000108776
			1UZN_A_B	0	0.000271754
			1UZN_A_B	0	6.7276e-05
			1UZN_A_B	0	0.00028429
			1UZN_A_B	0	6.15761e-05
			1UZN_A_B	0	4.24948e-05
			1UZN_A_B	0	4.35091e-05
			1UZN_A_B	0	1.80318e-05
			1UZN_A_B	0	7.6689e-06
			1UZN_A_B	0	3.02001e-05
			1UZN_A_B	0	3.04267e-05
			1UZN_A_B	0	1.18842e-05
			1UZN_A_B	0	6.97963e-05
			1UZN_A_B	0	0.000251396
			1UZN_A_B	0	0.000110137
			1UZN_A_B	0	7.12693e-05
			1UZN_A_B	0	0.0028324
			1UZN_A_B	0	0.00126484
			1UZN_A_B	0	0.00356444
			1UZN_A_B	0	0.00768082
			1UZN_A_B	0	0.0046374
			1UZN_A_B	0	0.00343852
			1UZN_A_B	0	0.000218168
			1UZN_A_B	0	0.00596218
			1UZN_A_B	0	4.33909e-05
			1UZN_A_B	0	1.26218e-05
			1UZN_A_B	0	4.76572e-06
			1UZN_A_B	0	1.34516e-05
			1UZN_A_B	0	3.22487e-05
			1UZN_A_B	0	7.86803e-05
			1UZN_A_B	0	6.61827e-05
			1UZN_A_B	0	0.000269323
			1UZN_A_B	0	0.000100704
			1UZN_A_B	0	5.14291e-05
			1UZN_A_B	0	8.87545e-05
			1UZN_A_B	0	3.24932e-05
			1UZN_A_B	0	5.86585e-05
			1UZN_A_B	0	5.016e-05
			1UZN_A_B	0	0.000427988
			1UZN_A_B	0	0.000917283
			1UZN_A_B	0	0.000136296
			1UZN_A_B	0	4.34401e-05
			1UZN_A_B	0	5.35115e-05
			1UZN_A_B	0	0.000125942
			1UZN_A_B	0	0.00020985
			1UZN_A_B	0	3.60372e-05
			1UZN_A_B	0	9.44381e-05
			1UZN_A_B	0	0.0003318
			1UZN_A_B	0	4.12759e-05
			1UZN_A_B	0	3.69414e-05
			1UZN_A_B	0	0.000102752
			1UZN_A_B	0	3.77163e-05
			1UZN_A_B	0	0.000158105
			1UZN_A_B	0	3.51587e-05
			1UZN_A_B	0	3.40722e-05
			1UZN_A_B	0	1.8999e-05
			1UZN_A_B	0	1.32067e-05
			1UZN_A_B	0	3.51366e-05
			1UZN_A_B	0	9.33218e-05
			1UZN_A_B	0	1.31144e-05
			1UZN_A_B	0	2.36005e-05
			1UZN_A_B	0	8.61791e-05
			1UZN_A_B	0	7.53506e-05
			1UZN_A_B	0	1.00515e-05
			1UZN_A_B	0	0.000251832
			1UZN_A_B	0	0.000840098
			1UZN_A_B	0	0.000103454
			1UZN_A_B	0	0.000251977
			1UZN_A_B	0	0.011749
			1UZN_A_B	0	0.0123438
			1UZN_A_B	0	0.00472233
			1UZN_A_B	0	0.00700525
			1UZN_A_B	0	0.00260811
			1UZN_A_B	0	0.000247753
			1UZN_A_B	0	0.00134108
			1UZN_A_B	0	2.42123e-05
			1UZN_A_B	0	1.32036e-05
			1UZN_A_B	0	3.60689e-05
			1UZN_A_B	0	3.65865e-05
			1UZN_A_B	0	1.33968e-05
			1UZN_A_B	0	3.65606e-05
			1UZN_A_B	0	0.00015531
			1UZN_A_B	0	3.59044e-05
			1UZN_A_B	0	3.30173e-05
			1UZN_A_B	0	0.000399566
			1UZN_A_B	0	0.0014242
			1UZN_A_B	0	0.00036865
			1UZN_A_B	0	0.000368503
			1UZN_A_B	0	9.59502e-05
			1UZN_A_B	0	0.000183158
			1UZN_A_B	0	0.000182709
			1UZN_A_B	0	3.22925e-05
			1UZN_A_B	0	4.48444e-05
			1UZN_A_B	0	0.000131367
			1UZN_A_B	0	0.000132798
			1UZN_A_B	0	4.12089e-05
			1UZN_A_B	0	1.44491e-05
			1UZN_A_B	0	0.000358701
			1UZN_A_B	0	0.000107271
			1UZN_A_B	0	2.88436e-05
			1UZN_A_B	0	4.00082e-05
			1UZN_A_B	0	0.000681938
			1UZN_A_B	0	0.00108519
			1UZN_A_B	0	0.000173644
			1UZN_A_B	0	0.000103841
			1UZN_A_B	0	0.00972688
			1UZN_A_B	0	0.00378083
			1UZN_A_B	0	0.000600353
			1UZN_A_B	0	0.00192159
			1UZN_A_B	0	0.0254766
			1UZN_A_B	0	0.0176662
			1UZN_A_B	0	0.00437774
			1UZN_A_B	0	0.00726437
			1UZN_A_B	0	0.021636
			1UZN_A_B	0	0.00904102
			1UZN_A_B	0	0.0125719
			1UZN_A_B	0	0.000289251
			1UZN_A_B	0	0.000687218
			1UZN_A_B	0	3.21924e-05
			1UZN_A_B	0	0.00011622
			1UZN_A_B	0	1.82733e-05
			1UZN_A_B	0	1.25141e-05
			1UZN_A_B	0	3.31569e-05
			1UZN_A_B	0	4.57363e-05
			1UZN_A_B	0	5.29274e-05
			1UZN_A_B	0	0.000500928
			1UZN_A_B	0	0.00177602
			1UZN_A_B	0	0.000266964
			1UZN_A_B	0	0.000428243
			1UZN_A_B	0	0.000159995
			1UZN_A_B	0	0.000410759
			1UZN_A_B	0	0.0018598
			1UZN_A_B	0	0.00148704
			1UZN_A_B	0	0.000623951
			1UZN_A_B	0	0.00866533
			1UZN_A_B	0	0.0068717
			1UZN_A_B	0	0.0262581
			1UZN_A_B	0	0.0278966
			1UZN_A_B	0	0.00236585
			1UZN_A_B	0	0.014355
			1UZN_A_B	0	0.112651
			1UZN_A_B	0	0.0153697
			1UZN_A_B	0	0.267242
			1UZN_A_B	0	0.619543
			1UZN_A_B	0	0.0147873
			1UZN_A_B	0	0.084194
			1UZN_A_B	0	0.357101
			1UZN_A_B	0	0.035161
			1UZN_A_B	0	0.00106411
			1UZN_A_B	1	0.187808
			1UZN_A_B	0	0.245225
			1UZN_A_B	0	0.0020479
			1UZN_A_B	0	0.000991494
			1UZN_A_B	0	0.098759
			1UZN_A_B	0	0.0740585
			1UZN_A_B	0	0.0355464
			1UZN_A_B	0	0.0216138
			1UZN_A_B	0	0.0248294
			1UZN_A_B	0	0.0066526
			1UZN_A_B	0	0.00112047
			1UZN_A_B	0	0.000765087
			1UZN_A_B	0	0.000512253
			1UZN_A_B	0	0.000272193
			1UZN_A_B	0	0.000491063
			1UZN_A_B	0	0.000100207
			1UZN_A_B	0	0.000146274
			1UZN_A_B	0	0.000431149
			1UZN_A_B	0	0.000281055
			1UZN_A_B	0	0.000381629
			1UZN_A_B	0	0.000259705
			1UZN_A_B	0	0.000638928
			1UZN_A_B	0	0.000444199
			1UZN_A_B	0	0.00219597
			1UZN_A_B	0	0.00516882
			1UZN_A_B	0	0.0100951
			1UZN_A_B	0	0.0518143
			1UZN_A_B	0	0.0509251
			1UZN_A_B	0	0.0186248
			1UZN_A_B	0	0.00263773
			1UZN_A_B	0	0.00130397
			1UZN_A_B	0	0.000303725
			1UZN_A_B	0	4.75454e-05
			1UZN_A_B	0	0.000125831
			1UZN_A_B	0	3.04547e-05
			1UZN_A_B	0	3.0238e-06
			1UZN_A_B	0	2.03197e-06
			1UZN_A_B	0	6.85647e-07
			1UZN_A_B	0	2.4298e-06
			1UZN_A_B	0	2.06946e-05
			1UZN_A_B	0	9.68873e-06
			1UZN_A_B	0	6.2873e-05
			1UZN_A_B	0	3.1954e-05
			1UZN_A_B	0	2.43434e-06
			1UZN_A_B	0	1.16585e-05
			1UZN_A_B	0	2.71499e-06
			1UZN_A_B	0	1.72902e-05
			1UZN_A_B	0	6.23803e-05
			1UZN_A_B	0	3.74789e-05
			1UZN_A_B	0	9.80519e-07
			1UZN_A_B	0	8.75423e-05
			1UZN_A_B	1	0.178687
			1UZN_A_B	0	2.22894e-05
			1UZN_A_B	0	9.11446e-06
			1UZN_A_B	0	0.00037924
			1UZN_A_B	0	0.0289559
			1UZN_A_B	0	4.92169e-05
			1UZN_A_B	0	2.93008e-05
			1UZN_A_B	0	5.18958e-05
			1UZN_A_B	0	1.43134e-06
			1UZN_A_B	0	4.96052e-07
			1UZN_A_B	0	3.91115e-07
			1UZN_A_B	0	7.1589e-07
			1UZN_A_B	0	6.61421e-06
			1UZN_A_B	0	2.18503e-05
			1UZN_A_B	0	1.28808e-06
			1UZN_A_B	0	3.49823e-06
			1UZN_A_B	0	5.23022e-07
			1UZN_A_B	0	9.93209e-07
			1UZN_A_B	0	3.48547e-06
			1UZN_A_B	0	5.42714e-07
			1UZN_A_B	0	8.55501e-07
			1UZN_A_B	0	3.92066e-06
			1UZN_A_B	0	6.77565e-06
			1UZN_A_B	0	1.59905e-06
			1UZN_A_B	0	6.02358e-07
			1UZN_A_B	0	3.87612e-06
			1UZN_A_B	0	1.88369e-06
			1UZN_A_B	0	1.18804e-05
			1UZN_A_B	0	1.27508e-05
			1UZN_A_B	0	4.84192e-05
			1UZN_A_B	0	4.23698e-06
			1UZN_A_B	0	3.44289e-06
			1UZN_A_B	0	1.67627e-06
			1UZN_A_B	0	1.83921e-06
			1UZN_A_B	0	9.1225e-07
			1UZN_A_B	0	1.48877e-06
			1UZN_A_B	0	1.08547e-06
			1UZN_A_B	0	6.77357e-07
			1UZN_A_B	0	4.98442e-06
			1UZN_A_B	0	5.57319e-06
			1UZN_A_B	0	3.97218e-06
			1UZN_A_B	0	2.65263e-06
			1UZN_A_B	0	0.000163779
			1UZN_A_B	0	5.62688e-05
			1UZN_A_B	0	0.000335569
			1UZN_A_B	0	0.000650939
			1UZN_A_B	0	0.000318301
			1UZN_A_B	0	0.000468407
			1UZN_A_B	0	4.65969e-05
			1UZN_A_B	0	0.000849579
			1UZN_A_B	0	3.26824e-06
			1UZN_A_B	0	2.36961e-06
			1UZN_A_B	0	3.79603e-07
			1UZN_A_B	0	1.34755e-06
			1UZN_A_B	0	2.20759e-06
			1UZN_A_B	0	4.94897e-06
			1UZN_A_B	0	3.85989e-06
			1UZN_A_B	0	2.23433e-05
			1UZN_A_B	0	3.92993e-06
			1UZN_A_B	0	2.98389e-06
			1UZN_A_B	0	8.48781e-06
			1UZN_A_B	0	4.14628e-06
			1UZN_A_B	0	3.79827e-06
			1UZN_A_B	0	1.7873e-06
			1UZN_A_B	0	1.63617e-05
			1UZN_A_B	0	0.00010988
			1UZN_A_B	0	4.78433e-06
			1UZN_A_B	0	1.73157e-06
			1UZN_A_B	0	1.29962e-06
			1UZN_A_B	0	1.74631e-06
			1UZN_A_B	0	5.1418e-06
			1UZN_A_B	0	1.90982e-06
			1UZN_A_B	0	2.90312e-06
			1UZN_A_B	0	2.37272e-05
			1UZN_A_B	0	4.43251e-06
			1UZN_A_B	0	7.15601e-06
			1UZN_A_B	0	1.21424e-05
			1UZN_A_B	0	3.56012e-06
			1UZN_A_B	0	1.79133e-05
			1UZN_A_B	0	3.61518e-06
			1UZN_A_B	0	3.46726e-06
			1UZN_A_B	0	2.41974e-06
			1UZN_A_B	0	1.94778e-06
			1UZN_A_B	0	2.29357e-06
			1UZN_A_B	0	1.59474e-05
			1UZN_A_B	0	5.79386e-07
			1UZN_A_B	0	1.05227e-06
			1UZN_A_B	0	3.32491e-06
			1UZN_A_B	0	4.10739e-06
			1UZN_A_B	0	4.04123e-07
			1UZN_A_B	0	1.0968e-05
			1UZN_A_B	0	3.9206e-05
			1UZN_A_B	0	4.97828e-06
			1UZN_A_B	0	1.30904e-05
			1UZN_A_B	0	0.00236424
			1UZN_A_B	0	0.00179976
			1UZN_A_B	0	0.000464535
			1UZN_A_B	0	0.000453128
			1UZN_A_B	0	0.000358414
			1UZN_A_B	0	2.77242e-05
			1UZN_A_B	0	0.00016928
			1UZN_A_B	0	2.70645e-06
			1UZN_A_B	0	1.11844e-06
			1UZN_A_B	0	4.12152e-06
			1UZN_A_B	0	2.42569e-06
			1UZN_A_B	0	4.07917e-07
			1UZN_A_B	0	1.16522e-06
			1UZN_A_B	0	1.01606e-05
			1UZN_A_B	0	3.62597e-06
			1UZN_A_B	0	1.35825e-06
			1UZN_A_B	0	7.42279e-05
			1UZN_A_B	0	0.000202132
			1UZN_A_B	0	1.72061e-05
			1UZN_A_B	0	5.48187e-05
			1UZN_A_B	0	3.46309e-06
			1UZN_A_B	0	7.88848e-06
			1UZN_A_B	0	1.38037e-05
			1UZN_A_B	0	1.83281e-06
			1UZN_A_B	0	5.34605e-06
			1UZN_A_B	0	1.53748e-05
			1UZN_A_B	0	1.5195e-05
			1UZN_A_B	0	2.47528e-06
			1UZN_A_B	0	1.32685e-06
			1UZN_A_B	0	7.99449e-05
			1UZN_A_B	0	7.30277e-06
			1UZN_A_B	0	1.69546e-06
			1UZN_A_B	0	5.91573e-06
			1UZN_A_B	0	0.000108217
			1UZN_A_B	0	4.2572e-05
			1UZN_A_B	0	7.57228e-06
			1UZN_A_B	0	1.0547e-05
			1UZN_A_B	0	0.00971688
			1UZN_A_B	0	8.97896e-05
			1UZN_A_B	0	1.75289e-05
			1UZN_A_B	0	0.000225726
			1UZN_A_B	0	0.0170579
			1UZN_A_B	0	0.00124115
			1UZN_A_B	0	0.000175682
			1UZN_A_B	0	0.00148357
			1UZN_A_B	0	0.0120951
			1UZN_A_B	0	0.000576522
			1UZN_A_B	0	0.002147
			1UZN_A_B	0	2.88447e-05
			1UZN_A_B	0	5.42149e-05
			1UZN_A_B	0	2.88365e-06
			1UZN_A_B	0	1.34117e-05
			1UZN_A_B	0	2.82796e-06
			1UZN_A_B	0	1.14112e-06
			1UZN_A_B	0	1.86554e-06
			1UZN_A_B	0	1.34717e-06
			1UZN_A_B	0	1.59903e-06
			1UZN_A_B	0	0.000193979
			1UZN_A_B	0	1.75413e-05
			1UZN_A_B	0	1.22827e-05
			1UZN_A_B	0	9.18532e-06
			1UZN_A_B	0	1.90476e-05
			1UZN_A_B	0	5.14464e-05
			1UZN_A_B	0	0.00048005
			1UZN_A_B	0	0.000315329
			1UZN_A_B	0	8.50482e-05
			1UZN_A_B	0	0.0100266
			1UZN_A_B	0	0.00478844
			1UZN_A_B	0	0.0249317
			1UZN_A_B	0	0.0399384
			1UZN_A_B	0	0.000141746
			1UZN_A_B	0	0.000259339
			1UZN_A_B	0	0.0109518
			1UZN_A_B	0	0.000280265
			1UZN_A_B	1	0.0839051
			1UZN_A_B	0	0.323689
			1UZN_A_B	0	0.000495406
			1UZN_A_B	0	0.00655738
			1UZN_A_B	0	0.21505
			1UZN_A_B	0	0.00407025
			1UZN_A_B	0	1.78825e-05
			1UZN_A_B	0	0.0198165
			1UZN_A_B	0	0.0728086
			1UZN_A_B	0	6.42067e-05
			1UZN_A_B	0	2.01899e-05
			1UZN_A_B	0	0.00236068
			1UZN_A_B	0	0.0124623
			1UZN_A_B	0	0.00869167
			1UZN_A_B	0	0.00118631
			1UZN_A_B	0	0.00210375
			1UZN_A_B	0	0.00241601
			1UZN_A_B	0	0.000201184
			1UZN_A_B	0	0.000168879
			1UZN_A_B	0	0.000128794
			1UZN_A_B	0	6.03972e-05
			1UZN_A_B	0	8.67499e-05
			1UZN_A_B	0	3.21681e-05
			1UZN_A_B	0	1.66218e-05
			1UZN_A_B	0	3.71168e-05
			1UZN_A_B	0	3.00334e-05
			1UZN_A_B	0	0.00010042
			1UZN_A_B	0	4.40867e-05
			1UZN_A_B	0	0.000217508
			1UZN_A_B	0	0.000163163
			1UZN_A_B	0	0.00133995
			1UZN_A_B	0	0.000264975
			1UZN_A_B	0	0.00156912
			1UZN_A_B	0	0.0138394
			1UZN_A_B	0	0.0124534
			1UZN_A_B	0	0.00159597
			1UZN_A_B	0	0.00175445
			1UZN_A_B	0	0.000456044
			1UZN_A_B	0	0.00114348
			1UZN_A_B	0	0.000128816
			1UZN_A_B	0	3.83099e-05
			1UZN_A_B	0	7.27668e-06
			1UZN_A_B	0	2.55533e-07
			1UZN_A_B	0	2.25945e-07
			1UZN_A_B	0	1.08408e-07
			1UZN_A_B	0	4.78732e-07
			1UZN_A_B	0	2.03218e-06
			1UZN_A_B	0	5.77807e-07
			1UZN_A_B	0	8.27392e-06
			1UZN_A_B	0	4.91684e-06
			1UZN_A_B	0	5.88236e-07
			1UZN_A_B	0	7.56402e-07
			1UZN_A_B	0	1.3431e-07
			1UZN_A_B	0	1.65713e-06
			1UZN_A_B	0	2.82312e-06
			1UZN_A_B	0	3.6786e-07
			1UZN_A_B	0	1.1401e-07
			1UZN_A_B	0	3.73978e-05
			1UZN_A_B	0	0.00985691
			1UZN_A_B	0	7.0228e-07
			1UZN_A_B	0	2.64394e-06
			1UZN_A_B	0	0.000598154
			1UZN_A_B	0	0.00225772
			1UZN_A_B	0	0.000217676
			1UZN_A_B	0	5.86968e-06
			1UZN_A_B	0	2.05697e-05
			1UZN_A_B	0	2.42533e-07
			1UZN_A_B	0	1.81606e-07
			1UZN_A_B	0	7.3034e-08
			1UZN_A_B	0	9.45681e-08
			1UZN_A_B	0	8.74356e-07
			1UZN_A_B	0	5.91972e-06
			1UZN_A_B	0	9.33778e-07
			1UZN_A_B	0	1.41634e-06
			1UZN_A_B	0	2.86795e-07
			1UZN_A_B	0	7.45426e-07
			1UZN_A_B	0	1.59639e-06
			1UZN_A_B	0	6.54009e-07
			1UZN_A_B	0	8.15683e-07
			1UZN_A_B	0	1.92044e-06
			1UZN_A_B	0	4.90219e-06
			1UZN_A_B	0	5.81532e-07
			1UZN_A_B	0	1.7609e-07
			1UZN_A_B	0	1.67174e-06
			1UZN_A_B	0	2.90486e-07
			1UZN_A_B	0	3.32056e-06
			1UZN_A_B	0	1.40796e-06
			1UZN_A_B	0	2.11343e-05
			1UZN_A_B	0	1.95072e-06
			1UZN_A_B	0	1.60407e-06
			1UZN_A_B	0	1.37778e-06
			1UZN_A_B	0	7.20022e-07
			1UZN_A_B	0	2.65125e-07
			1UZN_A_B	0	7.90115e-07
			1UZN_A_B	0	1.13582e-06
			1UZN_A_B	0	2.13206e-07
			1UZN_A_B	0	1.19446e-06
			1UZN_A_B	0	2.69468e-06
			1UZN_A_B	0	1.98551e-06
			1UZN_A_B	0	5.1845e-07
			1UZN_A_B	0	6.60713e-05
			1UZN_A_B	0	2.35575e-05
			1UZN_A_B	0	0.000107585
			1UZN_A_B	0	9.3668e-05
			1UZN_A_B	0	4.73431e-05
			1UZN_A_B	0	7.78869e-05
			1UZN_A_B	0	3.0268e-06
			1UZN_A_B	0	8.03932e-05
			1UZN_A_B	0	1.7214e-07
			1UZN_A_B	0	1.67743e-07
			1UZN_A_B	0	5.57803e-08
			1UZN_A_B	0	1.6151e-07
			1UZN_A_B	0	4.45323e-07
			1UZN_A_B	0	4.02509e-07
			1UZN_A_B	0	5.69527e-07
			1UZN_A_B	0	1.30096e-05
			1UZN_A_B	0	4.35352e-06
			1UZN_A_B	0	1.28333e-06
			1UZN_A_B	0	6.56677e-06
			1UZN_A_B	0	1.24736e-06
			1UZN_A_B	0	5.46849e-06
			1UZN_A_B	0	4.40158e-06
			1UZN_A_B	0	0.000159516
			1UZN_A_B	0	0.000284292
			1UZN_A_B	0	1.57725e-06
			1UZN_A_B	0	1.27198e-06
			1UZN_A_B	0	2.56851e-06
			1UZN_A_B	0	2.61908e-06
			1UZN_A_B	0	3.81423e-06
			1UZN_A_B	0	7.98823e-07
			1UZN_A_B	0	4.11389e-06
			1UZN_A_B	0	1.12003e-05
			1UZN_A_B	0	7.72691e-07
			1UZN_A_B	0	1.04913e-06
			1UZN_A_B	0	4.98305e-06
			1UZN_A_B	0	7.31576e-07
			1UZN_A_B	0	3.1499e-06
			1UZN_A_B	0	1.00925e-06
			1UZN_A_B	0	1.56957e-06
			1UZN_A_B	0	3.84503e-07
			1UZN_A_B	0	2.32943e-07
			1UZN_A_B	0	1.05452e-06
			1UZN_A_B	0	4.15068e-06
			1UZN_A_B	0	6.36815e-08
			1UZN_A_B	0	1.13767e-07
			1UZN_A_B	0	1.30601e-06
			1UZN_A_B	0	1.13812e-06
			1UZN_A_B	0	4.25865e-08
			1UZN_A_B	0	6.82753e-07
			1UZN_A_B	0	2.69477e-05
			1UZN_A_B	0	7.38577e-07
			1UZN_A_B	0	8.49935e-07
			1UZN_A_B	0	0.000495025
			1UZN_A_B	0	0.000447182
			1UZN_A_B	0	7.82614e-05
			1UZN_A_B	0	0.000225262
			1UZN_A_B	0	3.14844e-05
			1UZN_A_B	0	1.09544e-06
			1UZN_A_B	0	9.50853e-06
			1UZN_A_B	0	1.33659e-07
			1UZN_A_B	0	7.46106e-08
			1UZN_A_B	0	2.13656e-07
			1UZN_A_B	0	2.53446e-07
			1UZN_A_B	0	8.19433e-08
			1UZN_A_B	0	2.97427e-07
			1UZN_A_B	0	1.0539e-06
			1UZN_A_B	0	2.8204e-07
			1UZN_A_B	0	1.76e-07
			1UZN_A_B	0	5.02853e-05
			1UZN_A_B	0	4.90716e-05
			1UZN_A_B	0	1.07855e-05
			1UZN_A_B	0	8.45852e-06
			1UZN_A_B	0	4.98291e-06
			1UZN_A_B	0	6.39778e-06
			1UZN_A_B	0	1.10448e-06
			1UZN_A_B	0	5.18263e-07
			1UZN_A_B	0	4.58735e-07
			1UZN_A_B	0	1.63249e-06
			1UZN_A_B	0	1.18756e-06
			1UZN_A_B	0	9.19786e-07
			1UZN_A_B	0	1.8317e-07
			1UZN_A_B	0	8.00634e-06
			1UZN_A_B	0	1.35175e-06
			1UZN_A_B	0	5.19943e-07
			1UZN_A_B	0	4.02359e-07
			1UZN_A_B	0	1.05742e-05
			1UZN_A_B	0	6.17039e-05
			1UZN_A_B	0	2.48448e-06
			1UZN_A_B	0	7.06121e-07
			1UZN_A_B	0	0.00211279
			1UZN_A_B	0	0.000103952
			1UZN_A_B	0	2.81748e-06
			1UZN_A_B	0	7.32636e-06
			1UZN_A_B	0	0.00396111
			1UZN_A_B	0	0.00070999
			1UZN_A_B	0	1.32542e-05
			1UZN_A_B	0	8.88938e-05
			1UZN_A_B	0	0.00191358
			1UZN_A_B	0	8.32392e-05
			1UZN_A_B	0	0.000210175
			1UZN_A_B	0	1.04281e-06
			1UZN_A_B	0	2.54699e-06
			1UZN_A_B	0	1.42752e-07
			1UZN_A_B	0	3.83695e-07
			1UZN_A_B	0	1.74476e-07
			1UZN_A_B	0	8.67244e-08
			1UZN_A_B	0	3.35969e-07
			1UZN_A_B	0	1.70315e-07
			1UZN_A_B	0	1.81868e-07
			1UZN_A_B	0	1.30431e-05
			1UZN_A_B	0	3.711e-07
			1UZN_A_B	0	3.59501e-06
			1UZN_A_B	0	7.87551e-06
			1UZN_A_B	0	6.30246e-06
			1UZN_A_B	0	1.03925e-05
			1UZN_A_B	0	0.000254754
			1UZN_A_B	0	8.04567e-05
			1UZN_A_B	0	8.85197e-07
			1UZN_A_B	0	9.97e-05
			1UZN_A_B	0	4.10195e-05
			1UZN_A_B	0	0.00102125
			1UZN_A_B	0	0.00151378
			1UZN_A_B	0	4.43562e-06
			1UZN_A_B	0	1.02004e-06
			1UZN_A_B	0	0.000302311
			1UZN_A_B	0	5.51118e-06
			1UZN_A_B	0	0.000876428
			1UZN_A_B	0	0.00246776
			1UZN_A_B	0	5.88212e-07
			1UZN_A_B	0	3.55988e-06
			1UZN_A_B	0	0.000528801
			1UZN_A_B	0	3.44226e-06
			1UZN_A_B	0	2.78863e-07
			1UZN_A_B	0	4.5608e-05
			1UZN_A_B	0	0.000142073
			1UZN_A_B	0	1.79772e-06
			1UZN_A_B	0	9.27062e-07
			1UZN_A_B	0	1.25178e-05
			1UZN_A_B	0	0.000786807
			1UZN_A_B	0	0.000260279
			1UZN_A_B	0	2.3649e-06
			1UZN_A_B	0	2.43822e-05
			1UZN_A_B	0	9.59308e-05
			1UZN_A_B	0	1.68448e-06
			1UZN_A_B	0	2.40677e-06
			1UZN_A_B	0	5.54055e-06
			1UZN_A_B	0	2.10648e-06
			1UZN_A_B	0	2.14717e-05
			1UZN_A_B	0	5.53182e-07
			1UZN_A_B	0	1.17042e-06
			1UZN_A_B	0	3.3399e-07
			1UZN_A_B	0	1.09385e-06
			1UZN_A_B	0	1.03931e-06
			1UZN_A_B	0	1.68333e-06
			1UZN_A_B	0	8.0258e-06
			1UZN_A_B	0	1.6519e-05
			1UZN_A_B	0	0.000487292
			1UZN_A_B	0	0.000586885
			1UZN_A_B	0	0.00308209
			1UZN_A_B	0	0.00501927
			1UZN_A_B	0	0.00527293
			1UZN_A_B	0	0.000856171
			1UZN_A_B	0	0.000307864
			1UZN_A_B	0	0.000668838
			1UZN_A_B	0	0.000607042
			1UZN_A_B	0	0.000131006
			1UZN_A_B	0	4.23905e-05
			1UZN_A_B	0	9.97806e-06
			1UZN_A_B	0	1.34114e-06
			1UZN_A_B	0	8.44185e-07
			1UZN_A_B	0	1.89851e-07
			1UZN_A_B	0	4.14088e-07
			1UZN_A_B	0	3.02884e-06
			1UZN_A_B	0	1.19428e-06
			1UZN_A_B	0	8.02872e-06
			1UZN_A_B	0	5.70913e-06
			1UZN_A_B	0	3.87623e-07
			1UZN_A_B	0	2.12336e-06
			1UZN_A_B	0	8.74021e-07
			1UZN_A_B	0	8.50875e-06
			1UZN_A_B	0	8.2971e-06
			1UZN_A_B	0	3.67539e-06
			1UZN_A_B	0	8.33325e-07
			1UZN_A_B	0	3.67648e-05
			1UZN_A_B	0	0.0225223
			1UZN_A_B	0	1.52224e-05
			1UZN_A_B	0	2.2308e-05
			1UZN_A_B	0	0.000602675
			1UZN_A_B	0	0.00863652
			1UZN_A_B	0	0.000265947
			1UZN_A_B	0	5.85556e-05
			1UZN_A_B	0	6.90838e-05
			1UZN_A_B	0	1.38028e-06
			1UZN_A_B	0	4.16888e-07
			1UZN_A_B	0	2.48069e-07
			1UZN_A_B	0	2.24731e-07
			1UZN_A_B	0	1.79233e-06
			1UZN_A_B	0	5.59512e-06
			1UZN_A_B	0	6.97402e-07
			1UZN_A_B	0	2.29698e-06
			1UZN_A_B	0	6.74268e-07
			1UZN_A_B	0	2.84158e-06
			1UZN_A_B	0	4.69589e-06
			1UZN_A_B	0	5.30745e-07
			1UZN_A_B	0	1.09471e-06
			1UZN_A_B	0	3.34819e-06
			1UZN_A_B	0	3.74042e-06
			1UZN_A_B	0	4.19827e-07
			1UZN_A_B	0	2.39847e-07
			1UZN_A_B	0	1.59928e-06
			1UZN_A_B	0	4.23502e-07
			1UZN_A_B	0	2.61222e-06
			1UZN_A_B	0	1.83177e-06
			1UZN_A_B	0	1.23484e-05
			1UZN_A_B	0	7.26509e-07
			1UZN_A_B	0	9.7247e-07
			1UZN_A_B	0	6.06116e-07
			1UZN_A_B	0	9.46163e-07
			1UZN_A_B	0	8.81502e-07
			1UZN_A_B	0	8.92651e-07
			1UZN_A_B	0	6.14045e-07
			1UZN_A_B	0	5.19221e-07
			1UZN_A_B	0	2.99457e-06
			1UZN_A_B	0	2.98129e-06
			1UZN_A_B	0	1.74724e-06
			1UZN_A_B	0	8.64638e-07
			1UZN_A_B	0	8.69884e-05
			1UZN_A_B	0	2.48586e-05
			1UZN_A_B	0	0.000127557
			1UZN_A_B	0	0.00022517
			1UZN_A_B	0	0.000128733
			1UZN_A_B	0	0.000201301
			1UZN_A_B	0	8.70504e-06
			1UZN_A_B	0	0.000120066
			1UZN_A_B	0	8.87244e-07
			1UZN_A_B	0	6.87914e-07
			1UZN_A_B	0	1.5598e-07
			1UZN_A_B	0	5.45678e-07
			1UZN_A_B	0	1.66087e-06
			1UZN_A_B	0	7.9556e-07
			1UZN_A_B	0	1.00678e-06
			1UZN_A_B	0	1.90537e-05
			1UZN_A_B	0	2.61101e-06
			1UZN_A_B	0	9.522e-07
			1UZN_A_B	0	4.64702e-06
			1UZN_A_B	0	1.00945e-06
			1UZN_A_B	0	2.21147e-06
			1UZN_A_B	0	1.58215e-06
			1UZN_A_B	0	1.29609e-05
			1UZN_A_B	0	5.36637e-05
			1UZN_A_B	0	1.53464e-06
			1UZN_A_B	0	4.18256e-07
			1UZN_A_B	0	6.97322e-07
			1UZN_A_B	0	7.34493e-07
			1UZN_A_B	0	2.0674e-06
			1UZN_A_B	0	5.60368e-07
			1UZN_A_B	0	8.09266e-07
			1UZN_A_B	0	4.32589e-06
			1UZN_A_B	0	7.28374e-07
			1UZN_A_B	0	5.6231e-07
			1UZN_A_B	0	9.80733e-07
			1UZN_A_B	0	3.29672e-07
			1UZN_A_B	0	1.52056e-06
			1UZN_A_B	0	6.36841e-07
			1UZN_A_B	0	1.42143e-06
			1UZN_A_B	0	2.04927e-07
			1UZN_A_B	0	1.04504e-07
			1UZN_A_B	0	1.23536e-06
			1UZN_A_B	0	3.69168e-06
			1UZN_A_B	0	1.13731e-07
			1UZN_A_B	0	2.54924e-07
			1UZN_A_B	0	3.59657e-06
			1UZN_A_B	0	1.4865e-06
			1UZN_A_B	0	5.58711e-08
			1UZN_A_B	0	1.42919e-06
			1UZN_A_B	0	3.44476e-05
			1UZN_A_B	0	1.60563e-06
			1UZN_A_B	0	2.98676e-06
			1UZN_A_B	0	0.000757283
			1UZN_A_B	0	0.000407552
			1UZN_A_B	0	5.96261e-05
			1UZN_A_B	0	8.27843e-05
			1UZN_A_B	0	7.00468e-05
			1UZN_A_B	0	2.67994e-06
			1UZN_A_B	0	2.24995e-05
			1UZN_A_B	0	5.84893e-07
			1UZN_A_B	0	4.05577e-07
			1UZN_A_B	0	1.24589e-06
			1UZN_A_B	0	1.1853e-06
			1UZN_A_B	0	9.75579e-08
			1UZN_A_B	0	5.28641e-07
			1UZN_A_B	0	1.69022e-06
			1UZN_A_B	0	9.92355e-07
			1UZN_A_B	0	2.15878e-07
			1UZN_A_B	0	5.82123e-05
			1UZN_A_B	0	0.000324276
			1UZN_A_B	0	2.09173e-05
			1UZN_A_B	0	2.87751e-05
			1UZN_A_B	0	7.0131e-06
			1UZN_A_B	0	9.76589e-06
			1UZN_A_B	0	2.51861e-06
			1UZN_A_B	0	7.40184e-07
			1UZN_A_B	0	4.68295e-07
			1UZN_A_B	0	3.14126e-06
			1UZN_A_B	0	1.13168e-06
			1UZN_A_B	0	4.97574e-07
			1UZN_A_B	0	1.98379e-07
			1UZN_A_B	0	1.18105e-05
			1UZN_A_B	0	1.68366e-06
			1UZN_A_B	0	3.57069e-07
			1UZN_A_B	0	6.50911e-07
			1UZN_A_B	0	3.13774e-05
			1UZN_A_B	0	0.000183111
			1UZN_A_B	0	2.636e-06
			1UZN_A_B	0	1.87566e-06
			1UZN_A_B	0	0.00255685
			1UZN_A_B	0	4.7207e-05
			1UZN_A_B	0	3.05257e-06
			1UZN_A_B	0	2.86497e-05
			1UZN_A_B	0	0.00498635
			1UZN_A_B	0	0.000191864
			1UZN_A_B	0	2.43462e-05
			1UZN_A_B	0	0.000319953
			1UZN_A_B	0	0.00151559
			1UZN_A_B	0	0.000116007
			1UZN_A_B	0	0.000149057
			1UZN_A_B	0	5.54606e-06
			1UZN_A_B	0	1.21879e-05
			1UZN_A_B	0	4.60466e-07
			1UZN_A_B	0	2.2993e-06
			1UZN_A_B	0	6.01143e-07
			1UZN_A_B	0	1.93879e-07
			1UZN_A_B	0	1.08951e-06
			1UZN_A_B	0	4.41753e-07
			1UZN_A_B	0	3.0736e-07
			1UZN_A_B	0	2.94313e-05
			1UZN_A_B	0	5.88762e-07
			1UZN_A_B	0	3.20996e-06
			1UZN_A_B	0	2.15043e-06
			1UZN_A_B	0	4.85323e-06
			1UZN_A_B	0	8.78919e-06
			1UZN_A_B	0	0.000254759
			1UZN_A_B	0	0.000787256
			1UZN_A_B	0	2.07114e-05
			1UZN_A_B	0	0.00394625
			1UZN_A_B	0	0.00175985
			1UZN_A_B	0	0.00155668
			1UZN_A_B	0	0.00822627
			1UZN_A_B	0	4.82286e-06
			1UZN_A_B	0	4.90902e-06
			1UZN_A_B	0	0.000191765
			1UZN_A_B	0	4.06933e-06
			1UZN_A_B	0	0.004209
			1UZN_A_B	0	0.00595922
			1UZN_A_B	0	1.90794e-06
			1UZN_A_B	0	0.000128679
			1UZN_A_B	0	0.00289152
			1UZN_A_B	0	7.28766e-05
			1UZN_A_B	0	8.17642e-07
			1UZN_A_B	0	0.000338307
			1UZN_A_B	0	0.00145204
			1UZN_A_B	0	6.03772e-06
			1UZN_A_B	0	2.50526e-06
			1UZN_A_B	0	3.70832e-05
			1UZN_A_B	0	0.000530978
			1UZN_A_B	0	0.000425101
			1UZN_A_B	0	1.90998e-05
			1UZN_A_B	0	8.28652e-05
			1UZN_A_B	0	0.00040708
			1UZN_A_B	0	1.75298e-05
			1UZN_A_B	0	1.82615e-05
			1UZN_A_B	0	3.12663e-05
			1UZN_A_B	0	3.47252e-05
			1UZN_A_B	0	0.000159122
			1UZN_A_B	0	2.03092e-05
			1UZN_A_B	0	2.42125e-05
			1UZN_A_B	0	3.75787e-06
			1UZN_A_B	0	6.04658e-06
			1UZN_A_B	0	2.85561e-05
			1UZN_A_B	0	6.39428e-05
			1UZN_A_B	0	0.000188315
			1UZN_A_B	0	5.63993e-05
			1UZN_A_B	0	0.0138966
			1UZN_A_B	0	0.00296783
			1UZN_A_B	0	0.00783822
			1UZN_A_B	0	0.00225383
			1UZN_A_B	0	0.00270076
			1UZN_A_B	0	0.000552932
			1UZN_A_B	0	0.000672009
			1UZN_A_B	0	0.00119661
			1UZN_A_B	0	0.00107363
			1UZN_A_B	0	0.000227262
			1UZN_A_B	0	6.96588e-05
			1UZN_A_B	0	1.13492e-05
			1UZN_A_B	0	1.49189e-06
			1UZN_A_B	0	1.1429e-06
			1UZN_A_B	0	1.15343e-07
			1UZN_A_B	0	4.7864e-07
			1UZN_A_B	0	1.39479e-06
			1UZN_A_B	0	3.38245e-07
			1UZN_A_B	0	2.57457e-06
			1UZN_A_B	0	5.42134e-06
			1UZN_A_B	0	2.75294e-07
			1UZN_A_B	0	7.221e-07
			1UZN_A_B	0	2.58873e-07
			1UZN_A_B	0	1.46171e-06
			1UZN_A_B	0	2.40485e-06
			1UZN_A_B	0	7.92447e-07
			1UZN_A_B	0	1.5769e-07
			1UZN_A_B	0	2.19854e-05
			1UZN_A_B	0	0.00294991
			1UZN_A_B	0	2.97114e-06
			1UZN_A_B	0	5.68991e-06
			1UZN_A_B	0	0.000441788
			1UZN_A_B	0	0.00210355
			1UZN_A_B	0	0.000266005
			1UZN_A_B	0	2.41854e-05
			1UZN_A_B	0	5.30534e-05
			1UZN_A_B	0	4.36453e-07
			1UZN_A_B	0	1.42444e-07
			1UZN_A_B	0	1.60194e-07
			1UZN_A_B	0	6.87543e-08
			1UZN_A_B	0	6.09453e-07
			1UZN_A_B	0	4.75206e-06
			1UZN_A_B	0	7.62806e-07
			1UZN_A_B	0	2.34009e-06
			1UZN_A_B	0	5.93772e-07
			1UZN_A_B	0	2.81966e-06
			1UZN_A_B	0	2.47425e-06
			1UZN_A_B	0	4.84293e-07
			1UZN_A_B	0	9.11623e-07
			1UZN_A_B	0	2.26659e-06
			1UZN_A_B	0	2.05823e-06
			1UZN_A_B	0	3.87639e-07
			1UZN_A_B	0	1.1503e-07
			1UZN_A_B	0	1.49321e-06
			1UZN_A_B	0	1.69301e-07
			1UZN_A_B	0	1.34304e-06
			1UZN_A_B	0	1.10432e-06
			1UZN_A_B	0	8.87221e-06
			1UZN_A_B	0	6.0802e-07
			1UZN_A_B	0	7.00294e-07
			1UZN_A_B	0	3.87401e-07
			1UZN_A_B	0	1.31046e-07
			1UZN_A_B	0	1.89043e-07
			1UZN_A_B	0	3.76037e-07
			1UZN_A_B	0	2.23659e-07
			1UZN_A_B	0	8.75296e-08
			1UZN_A_B	0	1.99691e-06
			1UZN_A_B	0	2.15481e-06
			1UZN_A_B	0	4.9049e-07
			1UZN_A_B	0	2.38524e-07
			1UZN_A_B	0	5.76827e-05
			1UZN_A_B	0	1.85407e-05
			1UZN_A_B	0	5.72563e-05
			1UZN_A_B	0	8.75068e-05
			1UZN_A_B	0	5.59766e-05
			1UZN_A_B	0	6.04711e-05
			1UZN_A_B	0	4.85037e-06
			1UZN_A_B	0	0.000124962
			1UZN_A_B	0	9.95742e-07
			1UZN_A_B	0	5.71333e-07
			1UZN_A_B	0	1.17899e-07
			1UZN_A_B	0	3.65976e-07
			1UZN_A_B	0	1.62721e-06
			1UZN_A_B	0	4.32433e-07
			1UZN_A_B	0	4.11192e-07
			1UZN_A_B	0	1.78607e-05
			1UZN_A_B	0	2.32893e-06
			1UZN_A_B	0	4.10639e-07
			1UZN_A_B	0	3.23135e-06
			1UZN_A_B	0	5.02695e-07
			1UZN_A_B	0	1.52192e-06
			1UZN_A_B	0	1.54459e-06
			1UZN_A_B	0	2.67338e-05
			1UZN_A_B	0	0.000101055
			1UZN_A_B	0	8.92514e-07
			1UZN_A_B	0	2.53644e-07
			1UZN_A_B	0	8.49618e-07
			1UZN_A_B	0	5.98083e-07
			1UZN_A_B	0	1.68655e-06
			1UZN_A_B	0	5.50086e-07
			1UZN_A_B	0	1.45804e-06
			1UZN_A_B	0	3.52413e-06
			1UZN_A_B	0	2.50837e-07
			1UZN_A_B	0	2.37343e-07
			1UZN_A_B	0	3.0491e-07
			1UZN_A_B	0	1.59961e-07
			1UZN_A_B	0	7.03245e-07
			1UZN_A_B	0	4.01852e-07
			1UZN_A_B	0	6.79885e-07
			1UZN_A_B	0	1.28675e-07
			1UZN_A_B	0	6.13179e-08
			1UZN_A_B	0	6.2248e-07
			1UZN_A_B	0	1.09555e-06
			1UZN_A_B	0	4.98197e-08
			1UZN_A_B	0	1.62949e-07
			1UZN_A_B	0	1.92964e-06
			1UZN_A_B	0	3.54867e-07
			1UZN_A_B	0	2.64026e-08
			1UZN_A_B	0	6.0306e-07
			1UZN_A_B	0	4.03474e-05
			1UZN_A_B	0	3.45273e-07
			1UZN_A_B	0	7.07942e-07
			1UZN_A_B	0	0.000304384
			1UZN_A_B	0	0.000239447
			1UZN_A_B	0	2.88952e-05
			1UZN_A_B	0	0.000119622
			1UZN_A_B	0	3.84764e-05
			1UZN_A_B	0	2.56932e-06
			1UZN_A_B	0	5.83985e-05
			1UZN_A_B	0	8.52114e-07
			1UZN_A_B	0	2.85596e-07
			1UZN_A_B	0	3.3756e-07
			1UZN_A_B	0	4.87283e-07
			1UZN_A_B	0	5.18653e-08
			1UZN_A_B	0	2.42298e-07
			1UZN_A_B	0	6.81434e-07
			1UZN_A_B	0	5.02223e-07
			1UZN_A_B	0	1.54256e-07
			1UZN_A_B	0	3.03455e-05
			1UZN_A_B	0	6.82404e-05
			1UZN_A_B	0	1.21542e-05
			1UZN_A_B	0	3.90432e-06
			1UZN_A_B	0	1.99386e-06
			1UZN_A_B	0	4.67695e-06
			1UZN_A_B	0	1.27449e-06
			1UZN_A_B	0	3.0652e-07
			1UZN_A_B	0	1.99226e-07
			1UZN_A_B	0	1.21049e-06
			1UZN_A_B	0	9.84208e-07
			1UZN_A_B	0	4.44364e-07
			1UZN_A_B	0	1.07557e-07
			1UZN_A_B	0	7.54146e-06
			1UZN_A_B	0	2.31022e-06
			1UZN_A_B	0	3.70511e-07
			1UZN_A_B	0	2.38165e-07
			1UZN_A_B	0	3.77666e-05
			1UZN_A_B	0	8.99266e-05
			1UZN_A_B	0	1.59413e-06
			1UZN_A_B	0	9.01251e-07
			1UZN_A_B	0	0.00182403
			1UZN_A_B	0	2.13678e-05
			1UZN_A_B	0	4.58653e-07
			1UZN_A_B	0	3.79741e-06
			1UZN_A_B	0	0.00119624
			1UZN_A_B	0	8.94318e-05
			1UZN_A_B	0	4.07964e-06
			1UZN_A_B	0	0.00010219
			1UZN_A_B	0	0.000604658
			1UZN_A_B	0	4.79415e-05
			1UZN_A_B	0	9.63052e-05
			1UZN_A_B	0	5.28385e-06
			1UZN_A_B	0	2.61586e-05
			1UZN_A_B	0	4.75379e-07
			1UZN_A_B	0	1.54849e-06
			1UZN_A_B	0	5.26107e-07
			1UZN_A_B	0	9.29593e-08
			1UZN_A_B	0	6.37895e-07
			1UZN_A_B	0	4.38647e-07
			1UZN_A_B	0	3.61476e-07
			1UZN_A_B	0	2.11667e-05
			1UZN_A_B	0	5.07245e-07
			1UZN_A_B	0	4.68438e-06
			1UZN_A_B	0	2.53535e-06
			1UZN_A_B	0	3.17902e-06
			1UZN_A_B	0	6.44796e-06
			1UZN_A_B	0	0.000168216
			1UZN_A_B	0	9.23739e-05
			1UZN_A_B	0	1.0064e-06
			1UZN_A_B	0	3.1762e-05
			1UZN_A_B	0	3.20923e-05
			1UZN_A_B	0	0.000227521
			1UZN_A_B	0	0.00122002
			1UZN_A_B	0	3.24223e-06
			1UZN_A_B	0	1.16168e-06
			1UZN_A_B	0	0.000111244
			1UZN_A_B	0	3.59149e-06
			1UZN_A_B	0	0.000727898
			1UZN_A_B	0	0.000645842
			1UZN_A_B	0	3.67789e-07
			1UZN_A_B	0	8.24032e-06
			1UZN_A_B	0	7.31354e-05
			1UZN_A_B	0	5.36615e-06
			1UZN_A_B	0	2.34365e-07
			1UZN_A_B	0	2.01557e-05
			1UZN_A_B	0	0.000140759
			1UZN_A_B	0	3.94076e-06
			1UZN_A_B	0	6.37792e-07
			1UZN_A_B	0	8.52554e-06
			1UZN_A_B	0	0.000234096
			1UZN_A_B	0	8.89924e-05
			1UZN_A_B	0	2.15481e-06
			1UZN_A_B	0	3.48551e-05
			1UZN_A_B	0	0.000122267
			1UZN_A_B	0	7.09017e-06
			1UZN_A_B	0	4.8085e-06
			1UZN_A_B	0	2.00748e-05
			1UZN_A_B	0	3.2719e-06
			1UZN_A_B	0	5.28905e-05
			1UZN_A_B	0	1.03644e-06
			1UZN_A_B	0	6.18861e-06
			1UZN_A_B	0	6.29664e-07
			1UZN_A_B	0	4.85287e-06
			1UZN_A_B	0	2.01342e-06
			1UZN_A_B	0	5.20519e-06
			1UZN_A_B	0	6.11608e-05
			1UZN_A_B	0	4.04766e-05
			1UZN_A_B	0	0.000389027
			1UZN_A_B	0	0.00031283
			1UZN_A_B	0	0.002336
			1UZN_A_B	0	0.000516859
			1UZN_A_B	0	0.000520582
			1UZN_A_B	0	7.77553e-05
			1UZN_A_B	0	3.35663e-05
			1UZN_A_B	0	0.000109915
			1UZN_A_B	0	0.000144186
			1UZN_A_B	0	5.66184e-05
			1UZN_A_B	0	5.39857e-05
			1UZN_A_B	0	8.11035e-06
			1UZN_A_B	0	8.72817e-07
			1UZN_A_B	0	2.76315e-07
			1UZN_A_B	0	6.12648e-08
			1UZN_A_B	0	2.40391e-07
			1UZN_A_B	0	7.3492e-07
			1UZN_A_B	0	1.72638e-07
			1UZN_A_B	0	1.88835e-06
			1UZN_A_B	0	7.67539e-07
			1UZN_A_B	0	7.59169e-08
			1UZN_A_B	0	1.15018e-07
			1UZN_A_B	0	9.59383e-08
			1UZN_A_B	0	5.62726e-07
			1UZN_A_B	0	2.48153e-07
			1UZN_A_B	0	6.72407e-08
			1UZN_A_B	0	3.55875e-08
			1UZN_A_B	0	2.76766e-06
			1UZN_A_B	0	6.61338e-05
			1UZN_A_B	0	2.20695e-07
			1UZN_A_B	0	2.76128e-06
			1UZN_A_B	0	3.84994e-05
			1UZN_A_B	0	7.96763e-05
			1UZN_A_B	0	1.38563e-05
			1UZN_A_B	0	7.00657e-06
			1UZN_A_B	0	4.02948e-05
			1UZN_A_B	0	3.62981e-07
			1UZN_A_B	0	1.54084e-07
			1UZN_A_B	0	1.2205e-07
			1UZN_A_B	0	3.49587e-08
			1UZN_A_B	0	4.17535e-07
			1UZN_A_B	0	5.1188e-06
			1UZN_A_B	0	9.00953e-07
			1UZN_A_B	0	4.37379e-06
			1UZN_A_B	0	8.03898e-07
			1UZN_A_B	0	4.9659e-06
			1UZN_A_B	0	3.08355e-06
			1UZN_A_B	0	7.88064e-07
			1UZN_A_B	0	1.18305e-06
			1UZN_A_B	0	4.42706e-06
			1UZN_A_B	0	3.29479e-06
			1UZN_A_B	0	3.86963e-07
			1UZN_A_B	0	1.10903e-07
			1UZN_A_B	0	1.45233e-06
			1UZN_A_B	0	4.88934e-08
			1UZN_A_B	0	8.57141e-07
			1UZN_A_B	0	1.02633e-06
			1UZN_A_B	0	2.7221e-06
			1UZN_A_B	0	2.79733e-07
			1UZN_A_B	0	4.58837e-07
			1UZN_A_B	0	1.06921e-07
			1UZN_A_B	0	2.80587e-08
			1UZN_A_B	0	4.46866e-08
			1UZN_A_B	0	1.82887e-07
			1UZN_A_B	0	9.07955e-08
			1UZN_A_B	0	3.47906e-08
			1UZN_A_B	0	1.58302e-06
			1UZN_A_B	0	1.06208e-06
			1UZN_A_B	0	3.44554e-07
			1UZN_A_B	0	2.52379e-07
			1UZN_A_B	0	9.26456e-05
			1UZN_A_B	0	1.07024e-05
			1UZN_A_B	0	9.4648e-05
			1UZN_A_B	0	8.10612e-05
			1UZN_A_B	0	3.23907e-05
			1UZN_A_B	0	2.88406e-05
			1UZN_A_B	0	6.97865e-06
			1UZN_A_B	0	0.000141186
			1UZN_A_B	0	1.62279e-06
			1UZN_A_B	0	5.35891e-07
			1UZN_A_B	0	1.35506e-07
			1UZN_A_B	0	3.42243e-07
			1UZN_A_B	0	1.56048e-06
			1UZN_A_B	0	2.64079e-07
			1UZN_A_B	0	1.89086e-07
			1UZN_A_B	0	2.46097e-06
			1UZN_A_B	0	6.3288e-07
			1UZN_A_B	0	2.10213e-07
			1UZN_A_B	0	1.39141e-06
			1UZN_A_B	0	2.25901e-07
			1UZN_A_B	0	9.74266e-07
			1UZN_A_B	0	9.95926e-07
			1UZN_A_B	0	5.4642e-06
			1UZN_A_B	0	1.7824e-05
			1UZN_A_B	0	3.05415e-07
			1UZN_A_B	0	1.42638e-07
			1UZN_A_B	0	3.21161e-07
			1UZN_A_B	0	2.88568e-07
			1UZN_A_B	0	7.87151e-07
			1UZN_A_B	0	4.40683e-07
			1UZN_A_B	0	4.46445e-07
			1UZN_A_B	0	6.63062e-07
			1UZN_A_B	0	1.87394e-07
			1UZN_A_B	0	1.96197e-07
			1UZN_A_B	0	2.30726e-07
			1UZN_A_B	0	1.28992e-07
			1UZN_A_B	0	8.88644e-07
			1UZN_A_B	0	3.53249e-07
			1UZN_A_B	0	4.62614e-07
			1UZN_A_B	0	9.3909e-08
			1UZN_A_B	0	8.73513e-08
			1UZN_A_B	0	9.42506e-07
			1UZN_A_B	0	8.05429e-07
			1UZN_A_B	0	2.1234e-08
			1UZN_A_B	0	1.70911e-07
			1UZN_A_B	0	8.16331e-07
			1UZN_A_B	0	1.42747e-07
			1UZN_A_B	0	2.14883e-08
			1UZN_A_B	0	5.60946e-07
			1UZN_A_B	0	5.68234e-06
			1UZN_A_B	0	1.42018e-07
			1UZN_A_B	0	2.49674e-07
			1UZN_A_B	0	0.000112175
			1UZN_A_B	0	6.69578e-05
			1UZN_A_B	0	1.57048e-05
			1UZN_A_B	0	9.28253e-05
			1UZN_A_B	0	1.27815e-05
			1UZN_A_B	0	3.83319e-06
			1UZN_A_B	0	7.01616e-05
			1UZN_A_B	0	5.24314e-07
			1UZN_A_B	0	1.59281e-07
			1UZN_A_B	0	1.53866e-07
			1UZN_A_B	0	3.43382e-07
			1UZN_A_B	0	3.26293e-08
			1UZN_A_B	0	2.38945e-07
			1UZN_A_B	0	3.65474e-07
			1UZN_A_B	0	2.93292e-07
			1UZN_A_B	0	9.5079e-08
			1UZN_A_B	0	1.48347e-05
			1UZN_A_B	0	1.47384e-05
			1UZN_A_B	0	3.82189e-06
			1UZN_A_B	0	1.38269e-06
			1UZN_A_B	0	1.41511e-06
			1UZN_A_B	0	6.90695e-06
			1UZN_A_B	0	5.48242e-07
			1UZN_A_B	0	2.26178e-07
			1UZN_A_B	0	1.3254e-07
			1UZN_A_B	0	8.29361e-07
			1UZN_A_B	0	5.04932e-07
			1UZN_A_B	0	1.85216e-07
			1UZN_A_B	0	4.53762e-08
			1UZN_A_B	0	5.26152e-06
			1UZN_A_B	0	1.23461e-06
			1UZN_A_B	0	1.0479e-07
			1UZN_A_B	0	1.17763e-07
			1UZN_A_B	0	6.02559e-05
			1UZN_A_B	0	1.13085e-05
			1UZN_A_B	0	3.81056e-07
			1UZN_A_B	0	9.17343e-07
			1UZN_A_B	0	0.000844576
			1UZN_A_B	0	2.90938e-06
			1UZN_A_B	0	1.4075e-07
			1UZN_A_B	0	2.07344e-06
			1UZN_A_B	0	0.000252985
			1UZN_A_B	0	1.07221e-05
			1UZN_A_B	0	1.69719e-06
			1UZN_A_B	0	2.37731e-05
			1UZN_A_B	0	0.000175581
			1UZN_A_B	0	1.58803e-05
			1UZN_A_B	0	3.74983e-05
			1UZN_A_B	0	1.47842e-06
			1UZN_A_B	0	9.10982e-06
			1UZN_A_B	0	2.14674e-07
			1UZN_A_B	0	3.8247e-07
			1UZN_A_B	0	1.38623e-07
			1UZN_A_B	0	4.54773e-08
			1UZN_A_B	0	3.45049e-07
			1UZN_A_B	0	3.44465e-07
			1UZN_A_B	0	3.64417e-07
			1UZN_A_B	0	2.09493e-05
			1UZN_A_B	0	3.2839e-07
			1UZN_A_B	0	4.54557e-06
			1UZN_A_B	0	7.06957e-07
			1UZN_A_B	0	3.9327e-07
			1UZN_A_B	0	1.9837e-06
			1UZN_A_B	0	7.11279e-06
			1UZN_A_B	0	2.65436e-06
			1UZN_A_B	0	1.69966e-07
			1UZN_A_B	0	1.83066e-06
			1UZN_A_B	0	6.03749e-06
			1UZN_A_B	0	1.27109e-05
			1UZN_A_B	0	1.57008e-05
			1UZN_A_B	0	1.29902e-06
			1UZN_A_B	0	4.33516e-07
			1UZN_A_B	0	9.97283e-07
			1UZN_A_B	0	2.92641e-07
			1UZN_A_B	0	2.7222e-06
			1UZN_A_B	0	1.25634e-05
			1UZN_A_B	0	8.25593e-08
			1UZN_A_B	0	7.2896e-08
			1UZN_A_B	0	1.83012e-06
			1UZN_A_B	0	3.01097e-06
			1UZN_A_B	0	6.2913e-08
			1UZN_A_B	0	1.60608e-07
			1UZN_A_B	0	4.56587e-05
			1UZN_A_B	0	1.11902e-06
			1UZN_A_B	0	1.15389e-07
			1UZN_A_B	0	3.65988e-07
			1UZN_A_B	0	3.09599e-05
			1UZN_A_B	0	8.70646e-06
			1UZN_A_B	0	4.84833e-07
			1UZN_A_B	0	1.19837e-05
			1UZN_A_B	0	6.24183e-05
			1UZN_A_B	0	2.32129e-06
			1UZN_A_B	0	4.79063e-06
			1UZN_A_B	0	1.53973e-05
			1UZN_A_B	0	5.06248e-07
			1UZN_A_B	0	1.22327e-06
			1UZN_A_B	0	1.83305e-07
			1UZN_A_B	0	2.2641e-06
			1UZN_A_B	0	2.17051e-07
			1UZN_A_B	0	2.11296e-06
			1UZN_A_B	0	6.98803e-07
			1UZN_A_B	0	1.77737e-06
			1UZN_A_B	0	2.49833e-05
			1UZN_A_B	0	3.071e-05
			1UZN_A_B	0	0.000123571
			1UZN_A_B	0	0.000122143
			1UZN_A_B	0	0.00153294
			1UZN_A_B	0	0.000528093
			1UZN_A_B	0	0.000510703
			1UZN_A_B	0	0.000147097
			1UZN_A_B	0	2.94791e-05
			1UZN_A_B	0	4.31619e-05
			1UZN_A_B	0	4.76455e-05
			1UZN_A_B	0	5.40724e-05
			1UZN_A_B	0	0.000137078
			1UZN_A_B	0	4.29378e-05
			1UZN_A_B	0	4.36581e-06
			1UZN_A_B	0	1.08969e-06
			1UZN_A_B	0	1.48525e-07
			1UZN_A_B	0	1.04322e-06
			1UZN_A_B	0	8.12077e-07
			1UZN_A_B	0	6.33508e-07
			1UZN_A_B	0	3.07289e-06
			1UZN_A_B	0	7.91119e-07
			1UZN_A_B	0	8.52449e-08
			1UZN_A_B	0	1.29433e-07
			1UZN_A_B	0	1.69803e-07
			1UZN_A_B	0	6.63255e-07
			1UZN_A_B	0	3.10495e-07
			1UZN_A_B	0	4.64007e-08
			1UZN_A_B	0	5.23791e-08
			1UZN_A_B	0	8.77057e-07
			1UZN_A_B	0	2.04994e-05
			1UZN_A_B	0	3.2106e-07
			1UZN_A_B	0	4.96657e-06
			1UZN_A_B	0	6.5946e-06
			1UZN_A_B	0	5.86326e-05
			1UZN_A_B	0	1.59499e-06
			1UZN_A_B	0	1.69547e-05
			1UZN_A_B	0	3.63214e-05
			1UZN_A_B	0	1.3726e-06
			1UZN_A_B	0	3.9451e-07
			1UZN_A_B	0	2.39417e-07
			1UZN_A_B	0	1.06255e-07
			1UZN_A_B	0	6.41624e-07
			1UZN_A_B	0	7.79959e-06
			1UZN_A_B	0	2.27119e-06
			1UZN_A_B	0	6.605e-06
			1UZN_A_B	0	1.14196e-06
			1UZN_A_B	0	5.71166e-06
			1UZN_A_B	0	5.23294e-06
			1UZN_A_B	0	6.79278e-07
			1UZN_A_B	0	7.10706e-07
			1UZN_A_B	0	1.32106e-05
			1UZN_A_B	0	4.14408e-06
			1UZN_A_B	0	7.2442e-07
			1UZN_A_B	0	1.7135e-07
			1UZN_A_B	0	1.83325e-06
			1UZN_A_B	0	1.86179e-07
			1UZN_A_B	0	2.03583e-06
			1UZN_A_B	0	4.04652e-06
			1UZN_A_B	0	2.85834e-06
			1UZN_A_B	0	3.83785e-07
			1UZN_A_B	0	7.60229e-07
			1UZN_A_B	0	1.34517e-07
			1UZN_A_B	0	5.43682e-08
			1UZN_A_B	0	1.87083e-07
			1UZN_A_B	0	1.72352e-07
			1UZN_A_B	0	7.64874e-08
			1UZN_A_B	0	7.88372e-08
			1UZN_A_B	0	3.447e-06
			1UZN_A_B	0	7.95702e-07
			1UZN_A_B	0	3.07123e-07
			1UZN_A_B	0	1.08018e-06
			1UZN_A_B	0	4.0392e-05
			1UZN_A_B	0	4.27776e-06
			1UZN_A_B	0	8.32832e-05
			1UZN_A_B	0	0.000129271
			1UZN_A_B	0	3.7662e-05
			1UZN_A_B	0	4.41296e-05
			1UZN_A_B	0	3.25451e-05
			1UZN_A_B	0	0.000441144
			1UZN_A_B	0	1.43331e-05
			1UZN_A_B	0	6.34719e-06
			1UZN_A_B	0	9.04736e-07
			1UZN_A_B	0	1.50767e-06
			1UZN_A_B	0	5.02835e-06
			1UZN_A_B	0	7.21716e-07
			1UZN_A_B	0	2.38954e-07
			1UZN_A_B	0	1.31291e-06
			1UZN_A_B	0	4.04196e-07
			1UZN_A_B	0	1.81646e-07
			1UZN_A_B	0	8.93858e-07
			1UZN_A_B	0	4.2856e-07
			1UZN_A_B	0	1.22494e-06
			1UZN_A_B	0	3.26323e-07
			1UZN_A_B	0	2.11795e-07
			1UZN_A_B	0	2.20117e-06
			1UZN_A_B	0	7.55624e-07
			1UZN_A_B	0	6.19298e-07
			1UZN_A_B	0	7.5405e-07
			1UZN_A_B	0	6.74146e-07
			1UZN_A_B	0	1.78241e-06
			1UZN_A_B	0	1.48456e-06
			1UZN_A_B	0	7.06411e-07
			1UZN_A_B	0	7.69597e-07
			1UZN_A_B	0	5.31443e-07
			1UZN_A_B	0	1.45474e-06
			1UZN_A_B	0	5.80223e-07
			1UZN_A_B	0	2.69447e-07
			1UZN_A_B	0	6.15848e-06
			1UZN_A_B	0	1.2429e-06
			1UZN_A_B	0	4.82895e-07
			1UZN_A_B	0	2.02692e-07
			1UZN_A_B	0	2.22425e-07
			1UZN_A_B	0	1.10501e-06
			1UZN_A_B	0	8.86544e-07
			1UZN_A_B	0	5.38569e-08
			1UZN_A_B	0	7.32816e-07
			1UZN_A_B	0	7.62071e-07
			1UZN_A_B	0	5.60239e-07
			1UZN_A_B	0	3.44227e-07
			1UZN_A_B	0	4.11711e-06
			1UZN_A_B	0	4.81679e-06
			1UZN_A_B	0	5.74495e-07
			1UZN_A_B	0	3.85875e-06
			1UZN_A_B	0	0.000144435
			1UZN_A_B	0	4.79958e-05
			1UZN_A_B	0	1.86498e-05
			1UZN_A_B	0	8.99069e-05
			1UZN_A_B	0	0.000105069
			1UZN_A_B	0	4.38164e-05
			1UZN_A_B	0	0.00243888
			1UZN_A_B	0	9.54571e-06
			1UZN_A_B	0	2.84993e-06
			1UZN_A_B	0	1.49917e-06
			1UZN_A_B	0	1.57569e-06
			1UZN_A_B	0	2.29691e-07
			1UZN_A_B	0	3.13476e-06
			1UZN_A_B	0	6.61319e-06
			1UZN_A_B	0	5.23618e-06
			1UZN_A_B	0	5.66054e-07
			1UZN_A_B	0	2.36379e-05
			1UZN_A_B	0	2.68727e-05
			1UZN_A_B	0	2.2067e-06
			1UZN_A_B	0	1.85695e-06
			1UZN_A_B	0	8.25575e-08
			1UZN_A_B	0	4.22664e-07
			1UZN_A_B	0	2.30749e-06
			1UZN_A_B	0	4.08475e-07
			1UZN_A_B	0	1.12298e-06
			1UZN_A_B	0	3.54736e-06
			1UZN_A_B	0	4.0977e-06
			1UZN_A_B	0	1.49511e-07
			1UZN_A_B	0	1.766e-07
			1UZN_A_B	0	3.08186e-05
			1UZN_A_B	0	2.8408e-06
			1UZN_A_B	0	1.13507e-07
			1UZN_A_B	0	7.92102e-07
			1UZN_A_B	0	0.000334517
			1UZN_A_B	0	1.08136e-05
			1UZN_A_B	0	1.23899e-06
			1UZN_A_B	0	9.31513e-06
			1UZN_A_B	0	0.00432954
			1UZN_A_B	0	6.36406e-06
			1UZN_A_B	0	1.52214e-06
			1UZN_A_B	0	3.91306e-05
			1UZN_A_B	0	0.000245079
			1UZN_A_B	0	1.35744e-05
			1UZN_A_B	0	8.68979e-06
			1UZN_A_B	0	7.33686e-05
			1UZN_A_B	0	0.000108309
			1UZN_A_B	0	1.83683e-05
			1UZN_A_B	0	4.80944e-05
			1UZN_A_B	0	5.44489e-06
			1UZN_A_B	0	0.000124391
			1UZN_A_B	0	2.12687e-06
			1UZN_A_B	0	4.27537e-06
			1UZN_A_B	0	8.45542e-07
			1UZN_A_B	0	1.39036e-07
			1UZN_A_B	0	8.78581e-07
			1UZN_A_B	0	2.83256e-06
			1UZN_A_B	0	3.79792e-06
			1UZN_A_B	0	4.99913e-05
			1UZN_A_B	0	2.35276e-06
			1UZN_A_B	0	8.31024e-06
			1UZN_A_B	0	8.02228e-07
			1UZN_A_B	0	6.65209e-07
			1UZN_A_B	0	2.73519e-06
			1UZN_A_B	0	6.72169e-06
			1UZN_A_B	0	2.26349e-06
			1UZN_A_B	0	7.65774e-07
			1UZN_A_B	0	7.43387e-06
			1UZN_A_B	0	1.91987e-05
			1UZN_A_B	0	1.3269e-05
			1UZN_A_B	0	1.69528e-05
			1UZN_A_B	0	1.85796e-06
			1UZN_A_B	0	3.92669e-07
			1UZN_A_B	0	9.34809e-07
			1UZN_A_B	0	2.85509e-07
			1UZN_A_B	0	1.40376e-06
			1UZN_A_B	0	8.0667e-06
			1UZN_A_B	0	1.78803e-07
			1UZN_A_B	0	2.29656e-08
			1UZN_A_B	0	1.00422e-06
			1UZN_A_B	0	5.50811e-06
			1UZN_A_B	0	2.43026e-07
			1UZN_A_B	0	1.20101e-07
			1UZN_A_B	0	7.9302e-05
			1UZN_A_B	0	1.13169e-05
			1UZN_A_B	0	4.50179e-07
			1UZN_A_B	0	1.18781e-06
			1UZN_A_B	0	6.5145e-05
			1UZN_A_B	0	1.7997e-05
			1UZN_A_B	0	3.49003e-06
			1UZN_A_B	0	4.43293e-05
			1UZN_A_B	0	0.000155283
			1UZN_A_B	0	1.8192e-05
			1UZN_A_B	0	5.52057e-05
			1UZN_A_B	0	7.55849e-05
			1UZN_A_B	0	6.49403e-06
			1UZN_A_B	0	2.31527e-06
			1UZN_A_B	0	7.87887e-07
			1UZN_A_B	0	1.41256e-05
			1UZN_A_B	0	1.59698e-06
			1UZN_A_B	0	2.18436e-05
			1UZN_A_B	0	4.83011e-06
			1UZN_A_B	0	1.10371e-05
			1UZN_A_B	0	0.000195325
			1UZN_A_B	0	0.000185569
			1UZN_A_B	0	0.000568142
			1UZN_A_B	0	0.000227312
			1UZN_A_B	0	0.00160166
			1UZN_A_B	0	0.000262831
			1UZN_A_B	0	0.000154472
			1UZN_A_B	0	3.15625e-05
			1UZN_A_B	0	6.99483e-06
			1UZN_A_B	0	1.06097e-05
			1UZN_A_B	0	4.83686e-06
			1UZN_A_B	0	3.1978e-06
			1UZN_A_B	0	1.74525e-05
			1UZN_A_B	0	1.64255e-06
			1UZN_A_B	0	3.17733e-07
			1UZN_A_B	0	7.71044e-08
			1UZN_A_B	0	3.6276e-08
			1UZN_A_B	0	2.31462e-07
			1UZN_A_B	0	3.21173e-07
			1UZN_A_B	0	1.02147e-06
			1UZN_A_B	0	3.75924e-06
			1UZN_A_B	0	4.01217e-07
			1UZN_A_B	0	1.15052e-07
			1UZN_A_B	0	2.93915e-07
			1UZN_A_B	0	1.47318e-07
			1UZN_A_B	0	2.72426e-07
			1UZN_A_B	0	1.80841e-07
			1UZN_A_B	0	4.48507e-08
			1UZN_A_B	0	2.04081e-08
			1UZN_A_B	0	3.04927e-07
			1UZN_A_B	0	5.95267e-06
			1UZN_A_B	0	7.12993e-08
			1UZN_A_B	0	2.87158e-07
			1UZN_A_B	0	7.2019e-07
			1UZN_A_B	0	5.32767e-06
			1UZN_A_B	0	1.05843e-07
			1UZN_A_B	0	1.46609e-06
			1UZN_A_B	0	3.87075e-06
			1UZN_A_B	0	9.92947e-08
			1UZN_A_B	0	3.37129e-08
			1UZN_A_B	0	3.31536e-08
			1UZN_A_B	0	2.06628e-08
			1UZN_A_B	0	1.03986e-07
			1UZN_A_B	0	1.64553e-06
			1UZN_A_B	0	2.88238e-07
			1UZN_A_B	0	1.14899e-06
			1UZN_A_B	0	9.45635e-07
			1UZN_A_B	0	1.85815e-06
			1UZN_A_B	0	1.16592e-06
			1UZN_A_B	0	1.35104e-07
			1UZN_A_B	0	1.42964e-07
			1UZN_A_B	0	1.71687e-06
			1UZN_A_B	0	8.32593e-07
			1UZN_A_B	0	7.15536e-08
			1UZN_A_B	0	2.95396e-08
			1UZN_A_B	0	2.20072e-07
			1UZN_A_B	0	1.21169e-07
			1UZN_A_B	0	1.25737e-06
			1UZN_A_B	0	3.68749e-06
			1UZN_A_B	0	1.64461e-06
			1UZN_A_B	0	1.69475e-07
			1UZN_A_B	0	1.88593e-07
			1UZN_A_B	0	2.44406e-08
			1UZN_A_B	0	9.11184e-09
			1UZN_A_B	0	2.27893e-08
			1UZN_A_B	0	1.27953e-08
			1UZN_A_B	0	9.74315e-09
			1UZN_A_B	0	1.09083e-08
			1UZN_A_B	0	4.21426e-07
			1UZN_A_B	0	1.29008e-07
			1UZN_A_B	0	9.86377e-08
			1UZN_A_B	0	2.2645e-07
			1UZN_A_B	0	4.093e-06
			1UZN_A_B	0	2.47279e-07
			1UZN_A_B	0	6.08246e-06
			1UZN_A_B	0	2.49131e-05
			1UZN_A_B	0	2.06214e-06
			1UZN_A_B	0	2.75514e-06
			1UZN_A_B	0	1.93621e-06
			1UZN_A_B	0	9.25025e-06
			1UZN_A_B	0	6.21864e-07
			1UZN_A_B	0	2.7789e-07
			1UZN_A_B	0	2.09141e-07
			1UZN_A_B	0	3.20074e-07
			1UZN_A_B	0	1.22232e-06
			1UZN_A_B	0	4.06062e-07
			1UZN_A_B	0	1.71024e-07
			1UZN_A_B	0	7.30299e-07
			1UZN_A_B	0	3.01953e-07
			1UZN_A_B	0	2.14871e-07
			1UZN_A_B	0	7.11141e-07
			1UZN_A_B	0	2.99538e-07
			1UZN_A_B	0	8.7137e-07
			1UZN_A_B	0	2.84947e-07
			1UZN_A_B	0	9.74608e-08
			1UZN_A_B	0	3.44216e-07
			1UZN_A_B	0	1.89365e-07
			1UZN_A_B	0	1.3143e-07
			1UZN_A_B	0	1.81006e-07
			1UZN_A_B	0	1.10676e-07
			1UZN_A_B	0	2.99076e-07
			1UZN_A_B	0	1.00404e-06
			1UZN_A_B	0	2.23291e-07
			1UZN_A_B	0	5.134e-07
			1UZN_A_B	0	6.50819e-07
			1UZN_A_B	0	5.19292e-07
			1UZN_A_B	0	1.10634e-07
			1UZN_A_B	0	1.15976e-07
			1UZN_A_B	0	4.0403e-06
			1UZN_A_B	0	2.44578e-07
			1UZN_A_B	0	7.81034e-08
			1UZN_A_B	0	1.3487e-07
			1UZN_A_B	0	8.75905e-08
			1UZN_A_B	0	2.65263e-07
			1UZN_A_B	0	2.59105e-07
			1UZN_A_B	0	1.3899e-08
			1UZN_A_B	0	5.48093e-08
			1UZN_A_B	0	1.5153e-07
			1UZN_A_B	0	1.20076e-07
			1UZN_A_B	0	2.40649e-08
			1UZN_A_B	0	2.25429e-07
			1UZN_A_B	0	4.77757e-07
			1UZN_A_B	0	1.2063e-07
			1UZN_A_B	0	5.40808e-07
			1UZN_A_B	0	3.00091e-06
			1UZN_A_B	0	6.40232e-06
			1UZN_A_B	0	2.46597e-06
			1UZN_A_B	0	6.79538e-06
			1UZN_A_B	0	3.1075e-06
			1UZN_A_B	0	5.86574e-07
			1UZN_A_B	0	2.03187e-05
			1UZN_A_B	0	4.35221e-07
			1UZN_A_B	0	3.19695e-07
			1UZN_A_B	0	1.145e-07
			1UZN_A_B	0	3.11293e-07
			1UZN_A_B	0	5.27852e-08
			1UZN_A_B	0	3.67888e-07
			1UZN_A_B	0	7.56496e-07
			1UZN_A_B	0	3.38027e-06
			1UZN_A_B	0	3.31917e-07
			1UZN_A_B	0	1.3731e-05
			1UZN_A_B	0	1.98419e-05
			1UZN_A_B	0	3.24966e-07
			1UZN_A_B	0	4.8351e-07
			1UZN_A_B	0	3.68511e-08
			1UZN_A_B	0	1.8642e-07
			1UZN_A_B	0	6.88214e-07
			1UZN_A_B	0	1.26088e-07
			1UZN_A_B	0	4.85795e-07
			1UZN_A_B	0	2.25361e-06
			1UZN_A_B	0	1.56072e-06
			1UZN_A_B	0	1.5232e-07
			1UZN_A_B	0	1.15756e-07
			1UZN_A_B	0	1.23235e-05
			1UZN_A_B	0	5.02073e-07
			1UZN_A_B	0	4.01756e-08
			1UZN_A_B	0	1.74693e-07
			1UZN_A_B	0	3.49679e-05
			1UZN_A_B	0	1.231e-06
			1UZN_A_B	0	3.31906e-07
			1UZN_A_B	0	4.59734e-07
			1UZN_A_B	0	0.000121626
			1UZN_A_B	0	7.30242e-07
			1UZN_A_B	0	4.44326e-07
			1UZN_A_B	0	1.96144e-06
			1UZN_A_B	0	1.42079e-05
			1UZN_A_B	0	2.80934e-06
			1UZN_A_B	0	2.67594e-06
			1UZN_A_B	0	9.17353e-06
			1UZN_A_B	0	1.95821e-05
			1UZN_A_B	0	3.05052e-06
			1UZN_A_B	0	6.42037e-06
			1UZN_A_B	0	6.57236e-07
			1UZN_A_B	0	3.33805e-06
			1UZN_A_B	0	4.12056e-07
			1UZN_A_B	0	1.10582e-06
			1UZN_A_B	0	3.11717e-07
			1UZN_A_B	0	1.54886e-07
			1UZN_A_B	0	2.92168e-07
			1UZN_A_B	0	1.38666e-06
			1UZN_A_B	0	4.87018e-07
			1UZN_A_B	0	1.3771e-05
			1UZN_A_B	0	9.36581e-07
			1UZN_A_B	0	1.96814e-06
			1UZN_A_B	0	2.51264e-07
			1UZN_A_B	0	1.64104e-07
			1UZN_A_B	0	8.70626e-07
			1UZN_A_B	0	1.0353e-06
			1UZN_A_B	0	5.46147e-07
			1UZN_A_B	0	5.09356e-07
			1UZN_A_B	0	2.19991e-06
			1UZN_A_B	0	4.2429e-06
			1UZN_A_B	0	3.8287e-06
			1UZN_A_B	0	3.94141e-06
			1UZN_A_B	0	1.23239e-06
[truncated: 52,016 more rows]

## Sheet: figure 3c
			Protein-Protein Binding Sites Benchmark
				Test (70)		Test (Homology)		Test (Topology)		Test (None)		Test (All)
			Model	AUPRC	AUROC	AUPRC	AUROC	AUPRC	AUROC	AUPRC	AUROC	AUPRC	AUROC
			ScanNet	0.78	0.89	0.69	0.89	0.8	0.92	0.51	0.85	0.72	0.9
			PeSTo	0.79	0.91	0.75	0.91	0.9	0.97	0.59	0.84	0.8	0.93
			MUSE	0.82	0.93	0.8	0.94	0.89	0.97	0.68	0.89	0.81	0.94
			Masif-site Benchmark
			Model	AUROC
			PSIVER	0.64
			SPPIDER	0.73
			MaSIF-site	0.809
			ScanNet	0.87
			PeSTo	0.92
			MUSE-Joint	0.928
			MUSE	0.941

## Sheet: figure 4a
			Utilization Rate Estimation
				inter-molecular utilization	intra-molecular utilization
			Fusion	0.140 ± 0.03	-0.055 ± 0.02
			HIGH-PPI	0.191 ± 0.03	0.009 ± 0.04
			MIRACLE	0.091 ± 0.05	-0.075 ± 0.03
			MUSE	0.318 ± 0.03	0.103 ± 0.04

## Sheet: figure 4b
			Iterative optimization
			Iteration	MUSE-joint	MUSE
			1	0.741805	0.847608
			2	0.794398	0.864984
			3	0.816599	0.887358
			4	0.843012	0.908079
			5	0.851192	0.913807
			6	0.87074	0.921673
			7	0.89362	0.932848
			8	0.907188	0.941971
			9	0.896287	0.955134
			10	0.881893	0.953139

## Sheet: figure 5a
		3CQQ-A Predictions
		Model	Chain	Residue Index	Sequence	Binding site label	Binding site probability
		0	A	2	T	0	0.262
		0	A	3	K	0	0.193
		0	A	4	A	0	0.016
		0	A	5	V	1	0.593
		0	A	6	C	0	0.146
		0	A	7	V	1	0.575
		0	A	8	L	0	0.06
		0	A	9	K	1	0.447
		0	A	10	G	0	0.026
		0	A	11	D	0	0.046
		0	A	12	G	0	0.026
		0	A	13	P	0	0.029
		0	A	14	V	0	0.003
		0	A	15	Q	0	0.332
		0	A	16	G	0	0.238
		0	A	17	I	1	0.603
		0	A	18	I	0	0.002
		0	A	19	N	0	0.306
		0	A	20	F	0	0.005
		0	A	21	E	0	0.091
		0	A	22	Q	0	0.013
		0	A	23	K	0	0.082
		0	A	24	E	0	0.074
		0	A	25	S	0	0.127
		0	A	26	N	0	0.065
		0	A	27	G	0	0.029
		0	A	28	P	0	0.019
		0	A	29	V	0	0.001
		0	A	30	K	0	0.031
		0	A	31	V	0	0.004
		0	A	32	W	0	0.137
		0	A	33	G	0	0.156
		0	A	34	S	0	0.256
		0	A	35	I	0	0.008
		0	A	36	K	0	0.182
		0	A	37	G	0	0.015
		0	A	38	L	0	0.002
		0	A	39	T	0	0.004
		0	A	40	E	0	0.01
		0	A	41	G	0	0.004
		0	A	42	L	0	0.011
		0	A	43	H	0	0.001
		0	A	44	G	0	0.001
		0	A	45	F	0	0.001
		0	A	46	H	0	0.002
		0	A	47	V	0	0.001
		0	A	48	H	0	0.006
		0	A	49	E	0	0.43
		0	A	50	F	1	0.712
		0	A	51	G	1	0.788
		0	A	52	D	1	0.691
		0	A	53	N	1	0.422
		0	A	54	T	1	0.671
		0	A	55	A	0	0.054
		0	A	56	G	0	0.029
		0	A	57	C	0	0.004
		0	A	58	T	0	0.052
		0	A	59	S	0	0.096
		0	A	60	A	0	0.006
		0	A	61	G	0	0.079
		0	A	62	P	0	0.075
		0	A	63	H	0	0.026
		0	A	64	F	0	0.055
		0	A	65	N	0	0.035
		0	A	66	P	0	0.105
		0	A	67	L	0	0.059
		0	A	68	S	0	0.053
		0	A	69	R	0	0.035
		0	A	70	K	0	0.034
		0	A	71	H	0	0.014
		0	A	72	G	0	0.006
		0	A	73	G	0	0.009
		0	A	79	R	0	0.01
		0	A	80	H	0	0.03
		0	A	81	V	0	0.006
		0	A	82	G	0	0.001
		0	A	83	D	0	0.004
		0	A	84	L	0	0.005
		0	A	85	R	0	0.016
		0	A	86	N	0	0.006
		0	A	87	V	0	0.006
		0	A	88	T	0	0.009
		0	A	89	A	0	0.001
		0	A	90	D	0	0.024
		0	A	91	K	0	0.016
		0	A	92	D	0	0.051
		0	A	93	G	0	0.005
		0	A	94	V	0	0.05
		0	A	95	A	0	0.004
		0	A	96	D	0	0.052
		0	A	97	V	0	0.04
		0	A	98	S	0	0.049
		0	A	99	I	0	0.023
		0	A	100	E	0	0.046
		0	A	101	D	0	0.016
		0	A	102	S	0	0.031
		0	A	103	V	0	0.022
		0	A	104	I	0	0.004
		0	A	105	S	0	0.013
		0	A	106	L	0	0.259
		0	A	107	S	0	0.221
		0	A	108	G	0	0.291
		0	A	109	D	0	0.168
		0	A	110	H	0	0.036
		0	A	112	I	0	0.004
		0	A	113	I	1	0.795
		0	A	114	G	1	0.735
		0	A	115	R	1	0.687
		0	A	116	T	0	0.001
		0	A	117	L	0	0.001
		0	A	118	V	0	0.001
		0	A	119	V	0	0.001
		0	A	120	H	0	0.012
		0	A	121	E	0	0.01
		0	A	122	K	0	0.007
		0	A	123	A	0	0.003
		0	A	124	D	0	0.002
		0	A	125	D	0	0.007
		0	A	126	L	0	0.007
		0	A	139	N	0	0.014
		0	A	140	A	0	0.006
		0	A	141	G	0	0.011
		0	A	142	S	0	0.018
		0	A	143	R	0	0.047
		0	A	144	L	0	0.003
		0	A	145	A	0	0.002
		0	A	146	C	0	0.033
		0	A	147	G	0	0.105
		0	A	148	V	1	0.801
		0	A	149	I	0	0.54
		0	A	150	G	1	0.671
		0	A	151	I	1	0.822
		0	A	152	A	1	0.694
		0	A	153	Q	1	0.822

## Sheet: figure 5b
		Best-F1 of MUSE with the different threshold of pseudo labels
		threshold	Best-F1
		0	0.908 ± 0.03
		0.1	0.924 ± 0.03
		0.2	0.949 ± 0.05
		0.3	0.953 ± 0.04
		0.4	0.947 ± 0.04
		0.5	0.933 ± 0.03

## Sheet: suppl. figure 1a
			Protein-Protein Interactions (DFS split)
			Labels							MUSE Predictions
		sample	reaction	binding	ptmod	activation	inhibition	catalysis	expression	reaction	binding	ptmod	activation	inhibition	catalysis	expression
		1	1	1	0	1	0	0	0	0.191832	0.460062	0.343261	0.442111	0.416521	0.117966	0.144146
		2	1	1	0	1	0	0	0	0.202368	0.648323	0.553273	0.739138	0.200136	0.059889	0.043441
		3	1	1	0	1	0	0	0	0.183532	0.553413	0.462767	0.428562	0.483481	0.113015	0.0700985
		4	0	0	0	1	0	0	0	0.939905	0.972264	0.122005	0.716704	0.218144	0.807046	0.00256084
		5	1	1	0	1	0	0	0	0.0634453	0.183915	0.488824	0.618176	0.459864	0.0391299	0.103438
		6	1	1	0	1	0	0	0	0.0527023	0.215902	0.37263	0.627545	0.271043	0.0561544	0.106835
		7	0	0	1	0	1	0	0	0.13871	0.193974	0.699088	0.282477	0.180843	0.518362	0.045712
		8	1	1	0	1	0	0	0	0.244796	0.489847	0.224434	0.730299	0.366704	0.119203	0.0798642
		9	1	1	0	1	0	0	0	0.100424	0.257332	0.4473	0.350162	0.307273	0.073362	0.127361
		10	1	1	0	1	0	0	0	0.0635949	0.141217	0.301547	0.630208	0.210047	0.0747384	0.211481
		11	1	1	0	1	0	0	0	0.0688125	0.236688	0.482745	0.533746	0.344896	0.0678624	0.118681
		12	1	1	0	1	0	0	0	0.0468358	0.186037	0.543958	0.488917	0.307482	0.0540615	0.0989332
		13	1	1	0	1	0	0	0	0.0418359	0.16187	0.584254	0.484147	0.408705	0.0546013	0.0557165
		14	1	1	0	1	0	0	0	0.0527019	0.192264	0.623116	0.5811	0.313843	0.0555592	0.073289
		15	1	1	0	1	0	0	0	0.0767929	0.225626	0.540789	0.535984	0.444538	0.0878032	0.0729909
		16	1	1	0	1	0	0	0	0.0356846	0.133352	0.459112	0.529309	0.294194	0.0542429	0.153265
		17	0	0	0	1	0	0	0	0.985557	0.99096	0.131348	0.76194	0.276651	0.90864	0.00162956
		18	1	1	0	1	0	0	0	0.0579612	0.352108	0.345281	0.604184	0.246244	0.0781509	0.0529998
		19	1	1	0	1	0	0	0	0.0546306	0.136685	0.375384	0.744781	0.213199	0.0879028	0.112917
		20	1	1	0	1	0	0	0	0.123726	0.273705	0.489621	0.715901	0.44511	0.0690771	0.0620938
		21	1	1	0	1	0	0	0	0.39159	0.547558	0.495473	0.736758	0.476916	0.173383	0.0505966
		22	1	1	0	1	0	0	0	0.0765139	0.221793	0.230421	0.550727	0.180555	0.079529	0.26393
		23	1	1	0	1	0	0	0	0.0891621	0.206717	0.473127	0.71551	0.456249	0.063202	0.0386025
		24	0	0	0	1	0	0	0	0.99309	0.995039	0.162663	0.868352	0.223641	0.936292	0.00114361
		25	1	1	0	1	0	0	0	0.136799	0.407168	0.593206	0.745858	0.245679	0.0415745	0.0425594
		26	1	1	0	1	0	0	0	0.079908	0.286674	0.466969	0.404547	0.545633	0.0696602	0.058013
		27	1	1	0	1	0	0	0	0.336454	0.767934	0.399921	0.402771	0.370913	0.240458	0.0187194
		28	1	1	0	1	0	0	0	0.0821019	0.278737	0.195294	0.811273	0.0713729	0.0778212	0.347793
		29	1	1	0	1	0	0	0	0.105814	0.239861	0.3667	0.575406	0.357131	0.14431	0.127336
		30	0	1	0	0	0	0	0	0.000848289	0.12802	0.00951315	0.351043	0.00774834	0.000329251	0.208419
		31	0	1	0	0	0	0	0	0.00524947	0.629805	0.0078145	0.105764	0.00458742	0.00144709	0.0354956
		32	0	1	0	0	0	0	0	0.000945743	0.151481	0.0204507	0.358986	0.0679306	0.0212666	0.105985
		33	1	0	0	0	0	0	0	0.00792398	0.306012	0.0228848	0.0798211	0.113052	0.00562762	0.468587
		34	1	0	0	0	0	0	0	0.00122795	0.0132447	0.0163452	0.802359	0.0145126	0.00114409	0.353806
		35	0	0	0	0	0	1	0	0.000286384	0.922497	0.000306541	0.0466586	1.22209e-05	3.37509e-05	0.00177121
		36	0	0	0	1	0	0	0	0.000372955	0.0118601	0.00323274	0.881971	0.00464635	0.000124801	0.165432
		37	0	1	0	0	0	0	0	0.000171422	0.211124	0.00215781	0.105838	0.00225956	1.97054e-05	0.428335
		38	0	0	0	0	0	0	1	0.00282041	0.350806	0.247094	0.0954034	0.038027	0.0110045	0.346613
		39	0	0	0	1	0	0	0	3.14968e-05	0.00160946	0.00172778	0.775023	0.0578531	0.000467099	0.0824092
		40	0	0	1	0	0	0	0	0.0791411	0.899907	0.00631718	0.0410112	0.0748513	0.0018146	0.0197342
		41	0	0	0	1	0	0	0	0.000126709	0.00930443	0.00416704	0.846431	0.00619434	0.00027688	0.66038
		42	0	0	0	0	0	0	1	0.0106663	0.897673	0.00643893	0.00149308	0.370741	0.00556361	0.214117
		43	0	0	1	0	0	0	0	0.0471776	0.0711658	0.0371814	0.147157	0.105869	0.00101084	0.470592
		44	0	0	1	0	0	0	0	0.000301265	0.104237	0.00352386	0.0578433	0.0160235	6.60455e-05	0.571168
		45	0	0	1	0	0	0	0	0.0974499	0.227031	0.812346	0.28159	0.047847	0.0598442	0.066199
		46	0	1	0	0	0	0	1	0.00132418	0.0162319	0.0132143	0.901342	0.0117371	0.000801864	0.172709
		47	0	0	0	1	0	0	1	4.01304e-05	0.0106177	0.000325479	0.908704	0.00856505	3.16413e-05	0.398298
		48	0	0	0	0	0	0	1	0.000124892	0.0965419	9.54764e-05	0.998926	0.000563651	0.000168753	0.00153319
		49	0	0	0	0	0	0	1	8.61878e-05	0.0362192	0.000449419	0.981708	0.00595993	5.3759e-05	0.0197783
		50	0	0	0	1	0	0	0	0.00373833	0.00523713	0.00443728	0.971782	0.00667733	0.00185283	0.0349029
		51	0	0	0	1	0	0	0	0.00844843	0.00791958	0.00777973	0.96256	0.0021489	0.00185998	0.10835
		52	0	0	0	0	0	0	1	9.30393e-06	0.00248328	0.000346184	0.980674	0.000692588	1.15659e-05	0.045971
		53	0	0	0	1	0	0	0	0.000407771	0.00218459	0.00305429	0.952109	0.00228173	0.000224091	0.125991
		54	0	1	0	0	0	0	0	1.33129e-06	0.000234555	1.08705e-05	0.998702	9.92402e-06	1.88738e-06	0.015969
		55	0	0	0	0	0	0	1	0.000115997	0.017017	0.00066377	0.997598	0.00598015	3.80783e-05	0.000442513
		56	0	0	0	1	1	0	1	0.000605582	0.0160474	0.0048783	0.665127	0.0108889	0.000295086	0.509271
		57	0	0	0	1	0	0	0	0.000223891	0.010003	0.00326544	0.73338	0.00756599	8.82646e-05	0.451291
		58	0	1	0	1	0	0	0	0.0497883	0.111532	0.110194	0.786904	0.0269507	0.0132206	0.279223
		59	0	0	0	0	0	0	1	0.006182	0.0558723	0.00969232	0.948021	0.0185435	0.000953323	0.115565
		60	0	0	0	1	0	0	0	0.000280238	0.00214437	0.00449784	0.868441	0.00773782	0.000100476	0.35106
		61	0	0	0	1	0	0	1	0.0432699	0.0140936	0.0711413	0.753261	0.0267174	0.00972162	0.46903
		62	0	0	0	1	0	0	0	0.0562362	0.0156494	0.0667954	0.748064	0.0216035	0.00981666	0.473073
		63	0	0	0	1	0	0	0	0.000116755	0.00150395	0.0141907	0.563022	0.00120193	0.000118943	0.66488
		64	0	0	0	0	0	0	1	0.0181469	0.0366603	0.0177895	0.749834	0.134451	0.0041572	0.685029
		65	0	0	1	1	0	0	0	0.0180045	0.0411574	0.917714	0.196397	0.0627733	0.121096	0.0222579
		66	0	0	0	1	0	0	0	0.021187	0.06546	0.149647	0.627828	0.076811	0.00700928	0.645476
		67	0	0	0	1	0	0	0	0.059417	0.128965	0.35905	0.581053	0.0545689	0.0554272	0.112989
		68	0	0	0	1	0	0	1	5.7935e-05	0.00115109	0.00077979	0.992763	0.0516362	4.49655e-05	0.0176588
		69	0	0	0	1	0	0	0	0.27162	0.125349	0.342432	0.586919	0.0348962	0.0279768	0.0222085
		70	0	0	0	1	0	0	0	3.06925e-05	0.0145257	0.00101479	0.856208	0.000998279	0.000111229	0.628082
		71	0	0	0	1	0	0	0	0.00124314	0.00680785	0.00178151	0.998779	0.00301551	0.000345832	0.00579528
		72	0	0	0	1	1	0	0	0.00122787	0.0365408	0.0457962	0.550115	0.0118744	0.00136317	0.394408
		73	0	0	0	0	0	0	1	3.93241e-05	0.00102992	0.0121664	0.0719701	0.00153741	2.51098e-05	0.972302
		74	0	0	0	0	0	0	1	0.0250124	0.195582	0.0261844	0.157045	0.0685165	0.00348971	0.635035
		75	0	0	0	0	0	0	1	0.0483967	0.114323	0.1917	0.329906	0.0789564	0.0282568	0.617424
		76	0	0	0	1	0	0	1	0.000663121	0.0311708	0.00544678	0.68042	0.000676116	0.000124744	0.940582
		77	0	1	0	1	1	0	1	0.00850049	0.0487769	0.0754729	0.170364	0.0324234	0.00328573	0.880876
		78	0	1	0	0	0	0	0	0.863397	0.938587	0.0392465	0.768945	0.0191027	0.849992	0.0018074
		79	0	1	0	0	0	0	0	0.0428753	0.224488	0.0025598	0.951638	0.00032575	0.0148547	0.00114356
		80	1	1	0	0	0	1	0	1	1	9.87945e-05	0.000110041	1.16856e-05	0.999997	5.38023e-09
		81	1	1	0	0	0	1	0	1	0.999999	0.000175258	0.000207716	2.76101e-06	0.999999	1.4976e-09
		82	0	1	0	0	0	0	0	0.872497	0.826803	0.00448828	0.927974	0.00068664	0.058176	0.000153298
		83	1	1	0	0	0	1	0	0.359814	0.226383	0.00182905	0.994504	7.05917e-05	0.0934219	0.000414189
		84	0	0	0	0	0	1	0	0.430307	0.816868	0.00648437	0.94254	0.00261605	0.419581	0.000908515
		85	1	1	0	0	0	1	0	0.999461	0.998794	0.0970825	0.0863677	0.0643488	0.989797	1.71967e-05
		86	1	1	0	0	0	1	0	0.983356	0.992632	0.0343087	0.803224	0.037169	0.929805	0.000323267
		87	0	1	0	0	0	0	0	0.124256	0.621015	0.00308661	0.315429	0.00305135	0.0422453	0.001185
		88	0	1	0	0	0	0	0	0.631415	0.806863	0.0287027	0.100379	0.000995517	0.485811	0.000691438
		89	1	1	0	0	0	1	0	0.961184	0.98053	0.0323022	0.880226	0.010013	0.906088	0.000397918
		90	1	1	0	0	0	1	0	0.994529	0.996672	0.0271563	0.795147	0.0267253	0.978742	0.000136745
		91	1	1	0	0	0	1	0	0.991465	0.994907	0.015669	0.316788	0.0100603	0.95507	0.00110816
		92	1	1	0	0	0	1	0	0.543224	0.327884	0.00637834	0.980572	0.000152011	0.158842	0.00161226
		93	1	1	0	0	0	1	0	0.291427	0.844633	0.00503858	0.911715	0.00147774	0.10743	0.00019395
		94	1	1	0	0	0	1	0	0.999626	0.999549	0.00747161	0.863448	0.000963028	0.998826	6.36326e-06
		95	1	1	0	0	0	1	0	0.20803	0.644849	0.0115623	0.0588182	0.0295454	0.216242	0.035348
		96	1	1	0	0	0	1	0	0.981833	0.993603	0.00386859	0.742835	0.00111538	0.927477	0.000236592
		97	0	1	0	0	0	0	0	0.137904	0.25015	0.00365063	0.942923	0.00156091	0.0148762	0.00695964
		98	0	1	0	0	0	0	0	0.109952	0.332207	0.00813094	0.456863	0.00108205	0.0392204	0.0209696
		99	1	1	0	0	0	1	0	0.0487156	0.494047	0.00620295	0.624079	0.0051489	0.0708963	0.00608275
		100	1	1	0	0	0	1	0	0.972397	0.997825	0.385627	0.162964	0.00107656	0.908086	3.29013e-06
		101	1	1	0	0	0	1	0	0.970713	0.997696	0.384882	0.162384	0.0010984	0.903702	3.64547e-06
		102	1	1	0	0	0	1	0	0.937092	0.995471	0.056529	0.117228	0.0598109	0.92991	1.59958e-05
		103	0	0	0	0	0	1	0	0.102959	0.4508	0.00744715	0.912913	0.000582651	0.222095	0.00107168
		104	1	1	0	0	0	1	0	0.982984	0.995387	0.18288	0.267807	0.0032955	0.793383	9.47778e-05
		105	1	1	0	0	0	1	0	0.51454	0.904813	0.00336245	0.578089	0.00137173	0.109418	0.00173449
		106	0	0	0	0	0	1	0	0.531701	0.500518	0.00384347	0.982409	0.000218723	0.243351	0.000545957
		107	0	0	0	0	0	1	0	0.253596	0.947863	0.000561356	0.137224	0.000285107	0.972804	7.80543e-05
		108	0	1	0	0	0	0	0	0.961284	0.996425	0.00310396	0.229246	0.14099	0.982397	0.000359477
		109	0	0	0	1	0	0	0	0.274184	0.277175	0.0335782	0.977477	0.0090807	0.332627	0.00716683
		110	0	0	0	0	0	0	1	3.47348e-06	0.000262776	0.00691425	0.0739547	0.0570888	0.00113734	0.954877
		111	0	1	0	0	0	0	0	0.00225161	0.424456	0.00795882	0.0568526	0.0132111	0.0196828	0.136872
		112	0	1	0	0	0	0	0	0.9791	0.99964	5.57225e-05	0.97137	0.976905	0.975396	1.23731e-07
		113	0	0	0	1	0	0	0	0.015565	0.376663	0.00955398	0.641934	0.00207857	0.0607234	0.00476453
		114	0	1	0	0	0	0	0	0.0673578	0.590504	0.0204669	0.232672	0.000529681	0.320572	0.212881
		115	1	1	0	0	0	0	0	0.00346064	0.0663085	1.30783e-05	0.887043	8.51455e-05	0.437486	0.0016679
		116	0	1	0	0	0	0	0	9.0205e-05	0.0424513	0.00444289	0.794274	0.000163227	0.00170423	0.160603
		117	0	1	0	0	0	0	0	0.0299635	0.138866	0.000193511	0.469036	0.00529765	0.384921	0.0588138
		118	1	1	0	0	0	0	0	0.00651941	0.0417968	4.77692e-05	0.967952	0.000121808	0.0781725	0.00434902
		119	0	1	0	0	0	1	0	0.197864	0.998529	0.000946691	0.000889682	0.00106326	0.0860022	0.00126366
		120	0	1	0	0	0	0	0	7.84679e-05	0.00964742	0.626955	0.0116136	0.00434275	0.00557038	0.147634
		121	0	1	0	0	0	0	0	0.00303382	0.13283	0.0085945	0.0015689	0.076994	0.0204642	0.72696
		122	0	1	0	0	0	0	0	0.994275	0.995846	0.000393992	0.965347	0.00429556	0.989179	4.16352e-05
		123	0	1	0	0	0	1	0	0.783358	0.975302	8.31184e-05	0.00364886	0.432096	0.992578	1.64871e-05
		124	1	1	0	0	0	0	0	0.00122948	0.0100701	4.4034e-05	0.992393	0.00015922	0.102892	0.00230273
		125	0	0	0	0	0	1	0	0.0309162	0.927302	0.0294809	0.00634049	0.00068876	0.338652	0.00013083
		126	0	0	0	1	0	0	0	0.214457	0.473395	0.00018405	0.0463257	6.69301e-05	0.464559	6.6928e-05
		127	1	1	0	0	0	1	0	0.971122	0.999602	1.19269e-05	0.00115291	0.00145525	0.970013	4.03601e-06
		128	0	0	0	1	0	0	0	0.821872	0.980307	6.17313e-05	0.901172	1.68527e-05	0.218027	1.2491e-05
		129	0	1	0	0	0	0	0	0.994976	0.997442	7.36476e-05	0.974865	0.000178521	0.329377	6.90951e-06
		130	0	1	0	0	0	1	0	0.998935	0.999838	0.0028414	0.0249055	0.685461	0.999971	5.24951e-07
		131	0	1	0	0	0	0	0	0.0166241	0.29066	0.000129208	0.940778	0.000537382	0.133266	0.00381318
		132	0	1	0	0	0	0	0	0.13485	0.73631	0.0120505	0.132244	0.12645	0.388361	0.0056901
		133	0	1	0	0	0	0	0	0.334305	0.99169	8.72701e-05	0.0304631	0.00030927	0.0714244	0.000585096
		134	0	1	0	0	0	0	0	0.486036	0.85145	0.00272301	0.853655	0.016639	0.706078	0.00266523
		135	0	0	0	0	0	1	0	0.90756	0.989739	0.006401	0.00190602	0.00396974	0.930987	0.000300218
		136	0	1	0	0	0	0	0	0.0443435	0.565913	0.000894022	0.666962	0.0153861	0.189684	0.00584635
		137	1	1	0	0	0	0	0	0.00610308	0.0856371	0.00153178	0.0237552	0.747246	0.674329	0.000550236
		138	1	1	0	0	0	0	0	0.999166	0.999456	0.00131237	0.0916397	0.0255018	0.997463	6.59959e-05
		139	0	1	0	0	0	0	0	0.0616171	0.978988	8.73488e-05	0.000213951	0.317337	0.198752	1.68567e-05
		140	0	0	0	1	0	0	0	0.000208492	0.0345981	0.0172984	0.300272	0.0356656	0.000965218	0.457373
		141	0	0	0	1	0	0	0	2.5388e-05	0.0818759	0.0192497	0.274368	0.0252748	0.000374069	0.0879006
		142	0	0	0	0	1	0	0	0.000258822	0.0461537	0.0420376	0.0918638	0.175993	0.00122223	0.175295
		143	0	0	0	0	0	0	1	1.83064e-05	0.00329206	0.00237733	0.320719	0.00581324	0.000181249	0.774547
		144	0	0	1	0	1	1	0	0.238891	0.150239	0.901173	0.0603513	0.990758	0.987462	0.000569329
		145	0	1	0	0	0	0	0	0.000550976	0.0545004	0.0699343	0.197463	0.710764	0.00105262	0.0283249
		146	0	0	0	1	0	0	0	7.17585e-05	0.00352619	0.000840722	0.784546	0.284462	0.000234387	0.0023934
		147	0	0	1	0	1	1	0	0.00116604	0.000787833	0.51292	0.0183955	0.946638	0.547972	0.010015
		148	0	1	0	0	0	0	0	6.04923e-06	0.00121528	0.000503848	0.1686	0.0144656	6.9213e-05	0.396058
		149	0	0	0	1	0	0	0	0.0012127	0.00570997	0.0534739	0.273072	0.202086	0.00475411	0.423571
		150	0	1	0	0	0	0	0	7.51662e-05	0.168182	0.00359545	0.040088	0.0999183	0.000159949	0.0541071
		151	0	0	1	0	1	1	0	0.231311	0.124854	0.967849	0.00387531	0.99982	0.998857	4.76523e-06
		152	0	0	0	1	0	0	0	0.00284842	0.00729929	0.0136913	0.465857	0.0195324	0.0050841	0.736207
		153	0	1	0	0	0	0	0	0.798343	0.827168	0.995821	0.741496	0.782021	0.990025	0.000111842
		154	0	1	0	0	0	1	0	0.00011299	0.0732971	7.15044e-06	0.000108476	0.00109909	0.999421	1.0245e-05
		155	0	1	0	0	1	0	0	0.00627341	0.761737	0.0591478	0.00168513	0.968065	0.199825	1.61938e-05
		156	0	0	0	0	0	1	0	0.0512185	0.290347	0.0224273	0.280008	0.00940136	0.986507	5.5765e-07
		157	0	1	0	0	0	0	0	0.477818	0.68859	0.947866	0.59174	0.370532	0.960807	0.000987885
		158	1	1	1	1	1	1	0	0.394392	0.708724	0.718683	0.566038	0.970847	0.991132	3.0823e-05
		159	0	0	0	0	0	1	0	0.0882623	0.294921	0.651785	0.640198	0.230088	0.252884	0.00487937
		160	0	0	0	0	0	1	0	0.000209765	0.0251118	1.42083e-06	2.34165e-05	0.00020938	0.999995	8.48406e-07
		161	1	1	0	0	1	1	0	0.935613	0.98987	0.0100335	0.000496195	0.970009	0.9806	4.13616e-05
		162	0	0	0	0	0	1	0	0.0920343	0.300295	0.649835	0.663095	0.161914	0.337607	0.00298524
		163	0	0	0	0	0	1	0	0.072152	0.260138	0.333991	0.576894	0.342246	0.168715	0.00630034
		164	0	1	0	0	1	0	0	0.0138333	0.666108	0.0858028	0.0025422	0.851887	0.654278	3.59623e-06
		165	1	1	1	0	0	1	0	0.94088	0.954311	0.999661	0.266362	0.0571205	0.998912	8.19653e-09
		166	0	1	0	0	1	0	0	0.142341	0.479184	0.3048	0.324461	0.522057	0.415502	0.0515052
		167	1	1	1	1	0	1	0	0.000580487	0.0538029	0.999756	0.877508	0.00102608	0.0200404	2.29511e-08
		168	0	0	1	1	0	0	0	0.000896723	0.124683	0.989612	0.524894	0.0158245	0.0137889	1.18737e-06
		169	0	0	1	0	1	1	0	0.0121584	0.0348105	0.972332	0.104929	0.823827	0.945542	6.69802e-06
		170	0	1	0	0	1	0	0	0.0823281	0.413459	0.201671	0.308652	0.737332	0.247617	0.0507252
		171	1	1	1	1	1	1	0	0.658032	0.758495	0.204297	0.725365	0.991809	0.970593	0.0682209
		172	1	1	1	1	1	1	0	0.449003	0.580094	0.593053	0.384029	0.908233	0.899281	0.00537508
		173	1	1	1	0	1	1	0	0.970312	0.984786	0.962327	0.00573006	0.999977	0.928516	1.56616e-06
		174	1	1	1	0	0	1	0	0.0910119	0.152261	0.997545	0.194691	0.635779	0.949474	1.69546e-05
		175	1	1	1	1	1	1	0	0.999061	0.998584	0.999487	0.962805	0.939399	0.999997	9.32352e-10
		176	0	0	0	0	0	0	1	0.46197	0.555553	0.129746	0.884186	0.952336	0.90267	0.00845575
		177	0	0	1	0	0	0	0	0.102454	0.109509	0.999113	0.0275874	0.762922	0.763231	0.000651934
		178	1	1	1	1	1	1	0	0.975814	0.944414	0.75141	0.75792	0.989912	0.999652	8.55143e-05
		179	1	0	1	1	0	1	0	0.835136	0.212769	0.994309	0.896522	0.146237	0.989057	0.000163619
		180	0	1	1	0	0	0	0	0.00744266	0.0818766	0.999683	0.357994	0.740062	0.816625	0.000119419
		181	0	0	1	0	1	1	0	0.0362249	0.0952025	0.857018	0.010202	0.976578	0.943709	8.02096e-05
		182	0	0	0	0	1	0	1	0.0234151	0.0585205	0.998846	0.33739	0.108437	0.524871	0.00124769
		183	1	1	1	1	1	1	0	0.997889	0.995834	0.998261	0.974938	0.951773	0.999998	2.7293e-09
		184	1	1	1	1	1	1	0	0.998304	0.995504	0.99951	0.981498	0.882245	0.999998	1.13101e-09
		185	0	1	1	1	0	1	0	0.295523	0.980121	0.995106	0.905179	0.00716839	0.995557	4.41893e-08
		186	0	1	1	1	0	1	0	0.29681	0.980894	0.995113	0.909732	0.00669959	0.995568	4.06736e-08
		187	0	0	1	0	1	1	0	0.0200061	0.0261836	0.976349	0.0566409	0.93946	0.991206	9.28875e-06
		188	0	0	1	1	0	0	0	0.000246312	0.0530286	0.999793	0.935209	0.000227378	0.0110023	5.53651e-09
		189	1	1	1	1	1	1	0	0.905194	0.940398	0.927856	0.857333	0.834158	0.999166	4.79082e-06
		190	0	1	1	0	0	1	0	0.0619549	0.679792	0.951232	0.00887009	0.0301314	0.933719	1.04952e-05
		191	0	1	0	0	1	0	0	0.00919701	0.345029	0.0124934	0.000945418	0.706888	0.998857	2.10606e-06
		192	1	1	0	0	1	1	0	0.899066	0.840765	0.996072	0.930613	0.99589	0.999038	7.73199e-06
		193	0	0	1	0	1	1	0	0.0117947	0.0272452	0.987572	0.0312743	0.922681	0.97601	2.45355e-06
		194	0	1	1	1	0	1	0	0.258671	0.979556	0.999159	0.982087	0.0140884	0.994439	4.17635e-08
		195	0	1	0	0	1	0	0	0.123519	0.454862	0.108354	0.00151669	0.836982	0.9978	2.67905e-06
		196	0	1	0	0	1	0	0	0.0301492	0.50963	0.306742	0.00593593	0.867075	0.924598	2.3621e-05
		197	1	1	1	0	0	1	0	0.948413	0.909928	0.99931	0.464279	0.0475675	0.99787	3.07047e-08
		198	1	1	1	0	1	1	0	0.296208	0.524938	0.882729	0.00687789	0.997179	0.914551	2.8882e-07
		199	0	0	1	0	1	1	0	0.0153682	0.493857	0.999876	0.0300459	0.995114	0.960915	3.34443e-06
		200	1	1	0	0	0	1	0	0.000578897	0.00891631	0.958935	0.99675	0.00176657	0.869112	0.0002332
		201	0	1	0	0	0	0	0	0.00548539	0.306335	0.00438382	0.87682	0.231158	0.000627397	0.528613
		202	1	1	0	0	0	1	0	0.000308323	0.0397544	0.999996	0.999955	0.000273835	0.999935	3.52556e-09
		203	0	1	0	0	0	0	0	0.049315	0.492482	0.688169	0.512861	0.0603665	0.190857	0.0210802
		204	1	1	0	0	0	1	0	0.000678171	0.0709915	0.999995	0.999922	0.000325806	0.999932	5.96724e-09
		205	0	1	0	0	0	0	0	0.0894322	0.400102	0.103541	0.360481	0.694891	0.0451019	0.0528274
		206	0	1	0	0	0	0	0	0.000765769	0.300899	0.495446	0.892115	0.0453088	0.0152004	0.00173083
		207	0	1	0	0	0	0	0	0.0183328	0.605345	0.988398	0.997233	0.179414	0.940692	6.73103e-05
		208	0	0	0	0	0	1	0	6.63995e-05	0.0348436	0.00727564	0.175344	0.000185449	0.00241962	0.0930455
		209	0	0	0	0	0	1	0	0.000209568	0.0237758	0.0487018	0.982272	0.00287433	0.00325508	0.0126841
		210	0	1	0	0	0	0	0	0.00138805	0.17302	0.906975	0.95169	0.00335785	0.0815556	0.00280597
		211	0	1	0	0	0	0	0	0.000631757	0.294968	0.996087	0.988037	0.00176507	0.332373	3.3762e-05
		212	0	1	0	0	0	0	0	0.00576598	0.370955	0.11863	0.941842	0.375456	0.0115117	0.0017265
		213	0	1	0	0	0	0	0	0.000636931	0.296453	0.995882	0.98725	0.0017737	0.322802	3.63715e-05
		214	1	1	0	0	0	1	0	1.27854e-06	0.000409283	0.00169714	0.997513	0.000271633	0.00106103	0.00650507
		215	0	1	0	0	0	0	0	0.000494509	0.800735	0.0324269	0.159555	0.000616657	0.00111065	0.0156052
		216	0	1	0	0	0	0	0	0.000868332	0.829387	0.988339	0.980788	0.00335688	0.120294	1.78108e-05
		217	0	0	0	0	0	0	1	1.2167e-06	0.000231945	0.0335374	0.813062	0.0035009	0.000278868	0.282354
		218	1	1	0	0	0	1	0	4.79986e-10	2.11882e-07	0.0659769	0.999542	0.000221483	0.000624044	0.000399537
		219	0	0	1	0	1	0	0	0.443017	0.764146	0.3192	0.896032	0.0225368	0.88444	0.00295645
		220	0	0	1	1	0	0	0	0.500747	0.911686	0.996827	0.976684	0.0345574	0.985593	0.000185814
		221	0	1	0	0	0	0	0	0.0018874	0.0210922	0.462434	0.0640249	0.0628281	0.0765458	4.47305e-05
		222	1	1	1	1	0	1	0	0.998804	0.99919	0.986822	0.999757	0.000245257	0.998679	3.03005e-06
		223	0	1	1	1	0	1	0	0.0380214	0.862703	0.820438	0.999933	8.04151e-06	0.955957	1.67181e-06
		224	0	0	1	1	0	1	0	3.13242e-05	0.000528673	0.999134	0.996117	0.00243958	0.799736	2.377e-05
		225	0	0	1	0	1	0	0	0.00343183	0.0156669	0.0662282	0.0237528	0.00527127	0.590737	6.95202e-06
		226	1	1	1	1	0	1	0	0.997945	0.998937	0.903719	0.999298	0.000261812	0.997966	1.32675e-05
		227	0	0	1	1	0	1	0	0.000398187	0.0150941	0.734268	0.978471	0.375889	0.689881	0.000248074
		228	0	0	1	1	0	0	0	9.63762e-07	6.2375e-05	0.780144	0.995063	0.00115014	0.00102743	3.25416e-06
		229	0	0	1	0	1	0	0	0.000123988	0.000548719	0.201548	0.8572	0.00157102	0.157965	0.000200194
		230	0	0	1	0	1	0	0	0.000147835	0.00283804	0.943115	0.00100222	0.993802	0.0129501	0.00675005
		231	0	1	0	1	0	0	0	0.135914	0.783168	0.00660981	0.870161	0.0960209	0.127045	0.0336529
		232	0	0	1	1	0	1	0	1.01116e-05	0.000383181	0.994748	0.993437	0.000364381	0.833656	1.10695e-05
		233	0	0	1	0	1	0	0	0.0512144	0.856231	0.818591	0.0964314	0.62785	0.135994	0.000199325
		234	0	0	1	1	0	1	0	8.45858e-06	0.000282163	0.999294	0.997943	0.000442801	0.773352	1.50462e-06
		235	0	0	1	0	1	1	0	6.32583e-05	0.000425769	0.962037	0.00138844	0.985925	0.782007	0.0348464
		236	1	0	0	0	0	1	0	0.460311	0.572087	0.0742904	0.0224059	0.130572	0.714908	0.0803108
		237	0	0	0	0	0	1	0	0.0042287	0.489075	0.00169966	0.00599515	0.00123969	0.519976	0.0052059
		238	0	1	0	0	0	0	0	0.0106028	0.578204	0.0100476	0.223647	0.0123467	0.0304175	0.00645912
		239	1	1	0	0	0	1	0	0.812995	0.924378	0.0305507	0.00337743	0.0418159	0.948224	0.00971226
		240	0	1	0	0	0	0	0	0.00539503	0.593754	0.00673036	0.226753	0.00607363	0.0212701	0.00369139
		241	1	0	0	0	0	1	0	0.251193	0.455883	0.115535	0.0511417	0.269704	0.636132	0.186756
		242	1	0	0	0	0	1	0	0.283608	0.440939	0.0051272	0.00570176	0.0123555	0.821443	0.0292686
		243	0	0	0	0	0	0	1	0.321971	0.832615	0.00910838	0.00885134	0.0078452	0.7285	0.0103554
		244	0	1	0	0	0	0	0	0.0101008	0.42913	0.014722	0.369881	0.0233035	0.0184526	0.0116236
		245	1	1	0	0	0	1	0	0.485954	0.98054	0.00494887	0.00410337	0.00113577	0.8252	0.00182919
		246	0	0	0	0	0	1	0	0.00161716	0.71519	0.000137219	0.00433679	3.51897e-05	0.501276	0.000532674
		247	1	0	0	0	0	1	0	0.547255	0.912976	0.00298089	0.000305394	0.00102103	0.947925	0.000611721
		248	0	0	0	0	0	1	0	0.0194953	0.50828	0.00538233	0.0393704	0.0048167	0.42237	0.0156317
		249	1	1	0	0	0	1	0	0.532953	0.988101	0.00230593	0.00168877	0.000500301	0.851406	0.000945843
		250	0	1	0	0	0	0	0	0.0101673	0.580392	0.00966777	0.222878	0.0120947	0.0307141	0.00623725
		251	0	0	0	0	0	1	0	0.00455434	0.157627	0.00545969	0.0117723	0.016778	0.362962	0.0304245
		252	0	0	0	0	0	1	0	0.00918312	0.473002	0.000165673	0.00107925	5.78452e-05	0.990973	0.000214283
		253	0	0	0	0	0	1	0	0.00154299	0.185747	0.000387049	0.00260367	0.000352649	0.86787	0.00197315
		254	0	0	0	0	0	1	0	0.00444823	0.22898	0.00367992	0.103734	0.00462623	0.220784	0.00690053
		255	0	0	0	1	0	0	0	0.277128	0.30952	0.255732	0.387151	0.24257	0.549151	0.275188
		256	0	0	0	0	0	1	0	0.00284207	0.141841	0.00392436	0.0206797	0.0112983	0.291813	0.0183945
		257	0	1	0	0	0	0	0	0.0669766	0.149581	0.0725927	0.959314	0.0807609	0.315322	0.000784254
		258	1	1	0	0	0	1	0	0.0913428	0.205669	0.0281827	0.223944	0.0617737	0.170522	0.0291861
		259	0	0	0	0	0	1	0	0.0637586	0.516494	0.00705562	0.0628266	0.00786612	0.562169	0.00697582
		260	0	1	0	0	0	0	0	0.0535244	0.0914034	0.0258844	0.486042	0.068062	0.0524003	0.222163
		261	0	0	0	0	0	0	1	0.229022	0.245167	0.355491	0.493425	0.399816	0.151062	0.38707
		262	0	0	0	0	0	0	1	0.706352	0.367019	0.0501681	0.419001	0.192856	0.369908	0.270651
		263	0	1	0	0	0	0	0	0.0471282	0.467041	0.0484066	0.521074	0.043679	0.0301209	0.0574667
		264	1	1	0	0	0	1	0	0.250953	0.692719	0.103175	0.0467291	0.0445845	0.391603	0.00112609
		265	1	1	0	0	0	1	0	0.0295201	0.173561	0.0807671	0.90155	0.100857	0.0715324	9.37346e-05
		266	1	0	0	0	0	1	0	0.239336	0.180105	0.075802	0.218919	0.595671	0.448546	0.0110149
		267	0	1	0	0	0	0	0	0.0970807	0.608502	0.0615165	0.404575	0.0242281	0.288442	0.00626411
		268	1	0	0	0	0	1	0	0.283362	0.427256	0.239702	0.0897725	0.241413	0.633813	0.0101285
		269	0	0	1	0	1	0	0	0.854015	0.981342	0.688359	0.9427	0.0100408	0.998394	4.01424e-06
		270	1	1	0	0	0	1	0	0.11334	0.198185	0.0568404	0.0771697	0.208586	0.507551	0.00556938
		271	0	0	0	0	0	0	1	0.111342	0.284942	0.03915	0.066308	0.16099	0.348529	0.548118
		272	1	0	0	0	0	1	0	0.0312442	0.395075	0.0719715	0.674258	0.0551477	0.023896	0.0571471
		273	0	0	0	1	0	0	0	0.0879558	0.160872	0.0110223	0.0164663	0.165654	0.0957235	0.833759
		274	0	1	0	0	0	0	0	0.0322684	0.36464	0.0788054	0.597962	0.0671628	0.0277004	0.0291329
		275	1	1	0	1	0	0	0	0.0346779	0.178554	0.00187591	0.109292	0.00296465	0.617988	0.00518102
		276	1	1	0	0	0	1	0	0.137162	0.747327	0.0195071	0.00964099	0.0695844	0.411922	0.0056045
		277	1	1	0	0	0	1	0	0.91065	0.935802	0.00216061	0.000540294	0.0101438	0.990339	0.00180054
		278	1	1	0	0	0	1	0	0.201161	0.670507	0.0303403	0.0517061	0.0455024	0.311889	0.00954678
		279	0	1	0	0	0	0	0	0.0755491	0.165821	0.288825	0.313012	0.28956	0.174876	0.0398225
		280	1	1	0	0	0	1	0	0.366354	0.796103	0.0574986	0.102185	0.0747576	0.462953	0.0173902
		281	1	1	0	0	0	0	0	0.102292	0.736658	0.0687929	0.247337	0.0587211	0.0299119	0.00677851
		282	0	1	0	0	0	0	0	0.0196708	0.253333	0.275047	0.511737	0.348708	0.112593	0.00118539
		283	0	1	0	0	0	0	0	0.242921	0.267156	0.0719368	0.937548	0.0709389	0.390026	0.0103927
		284	0	0	1	0	1	0	0	0.852902	0.979863	0.683755	0.940245	0.0119205	0.99795	5.34665e-06
		285	0	1	0	0	0	0	0	0.0517612	0.449688	0.0662599	0.661567	0.0356925	0.0385829	0.126519
		286	1	1	0	0	0	1	0	0.0294903	0.219735	0.119374	0.794155	0.154192	0.126589	0.000883837
		287	0	1	0	1	0	0	0	0.261555	0.330973	0.046771	0.937168	0.0463861	0.397958	0.0189463
		288	0	1	0	0	0	0	0	0.0225277	0.339524	0.0722864	0.585413	0.0588936	0.0203346	0.0567131
		289	1	1	0	0	0	0	0	0.649939	0.66436	0.00933585	0.0056525	0.0903075	0.933664	0.00502305
		290	1	1	0	0	0	1	0	0.251178	0.270628	0.0254026	0.427538	0.0369355	0.582455	0.0035755
		291	0	1	0	0	0	0	0	0.0201371	0.652574	0.0189803	0.278109	0.014061	0.0412625	0.00747102
		292	0	0	0	0	0	1	0	0.00766722	0.232205	0.00405538	0.0806945	0.00624594	0.361458	0.0125833
		293	0	1	0	0	0	0	0	0.0338514	0.468265	0.095412	0.571747	0.0926975	0.04264	0.00927508
		294	0	1	0	0	0	0	0	0.0806294	0.317829	0.00463382	0.114391	0.00421183	0.661078	0.0187814
		295	0	0	0	0	0	1	0	0.00591595	0.249946	0.0046726	0.0434619	0.00699877	0.34941	0.0128833
		296	0	0	0	0	0	1	0	0.00283261	0.309121	0.0029308	0.0261714	0.00390024	0.333377	0.00423193
		297	0	0	0	0	0	1	0	0.0163154	0.285934	0.00867649	0.0994099	0.0149439	0.39978	0.0145507
		298	1	1	0	0	0	1	0	0.997406	0.99509	0.0032368	0.00112367	0.0156453	0.99921	4.63948e-05
		299	1	1	0	0	0	1	0	0.972077	0.971424	0.00583401	0.0594251	0.00081327	0.933691	3.63178e-06
		300	1	1	0	0	0	1	0	0.727388	0.832329	0.00490037	0.0537764	0.0189778	0.935893	0.000593257
		301	1	1	0	0	0	1	0	0.985854	0.977727	6.31546e-05	5.99148e-05	7.5706e-05	0.997457	7.46114e-07
		302	1	0	0	0	0	1	0	0.217949	0.434303	0.0649049	0.0260767	0.0880375	0.70677	0.0390788
		303	1	0	0	0	0	1	0	0.682122	0.451533	0.000818626	0.000764774	0.00438417	0.977525	0.00074298
		304	1	1	0	0	0	1	0	0.178627	0.531295	0.0138242	0.00583925	0.137391	0.51497	0.00704584
		305	1	1	0	0	0	1	0	0.333881	0.721338	0.0104896	0.194279	0.0243747	0.104493	0.00379897
		306	1	1	0	0	0	1	0	0.85803	0.751985	0.0072205	0.0751783	0.0180807	0.984387	7.33497e-05
		307	0	1	0	0	0	0	0	0.222498	0.330647	0.00889935	0.311145	0.00849041	0.134708	0.0317586
		308	1	1	0	0	0	1	0	0.874677	0.963148	0.00260234	0.00183523	0.028474	0.942931	5.35759e-05
		309	1	0	0	0	0	1	0	0.73402	0.694944	0.0392834	0.123152	0.0214327	0.9094	0.000251195
		310	1	1	0	0	0	1	0	0.94039	0.960368	0.00595776	0.0148547	0.0100151	0.945857	0.000161299
		311	1	1	0	0	0	1	0	0.635934	0.625311	0.00256473	0.0577897	0.0490507	0.661509	0.000182316
		312	1	1	0	0	0	1	0	0.108649	0.60988	0.00605789	0.0592126	0.0104016	0.0727942	0.00714285
		313	1	1	0	0	0	1	0	0.905456	0.945955	0.0148821	0.0329344	0.0300345	0.909643	0.000627868
		314	1	1	0	0	0	1	0	0.0643704	0.758401	0.0728906	0.198756	0.0121271	0.0604167	0.000675188
		315	1	1	0	0	0	0	0	0.768875	0.943436	0.0241066	0.0924066	0.00842474	0.146238	0.000426237
		316	1	0	0	0	0	1	0	0.806736	0.508755	0.0231108	0.0858033	0.295504	0.946433	0.000865985
		317	1	1	0	0	0	1	0	0.5635	0.773671	0.00865014	0.00501184	0.0258112	0.907011	0.00206716
		318	1	1	0	0	0	1	0	0.999294	0.999977	2.7737e-05	1.11246e-05	0.000163561	0.999963	5.33823e-08
		319	1	1	0	0	0	1	0	0.965346	0.975918	2.55058e-05	1.2241e-05	0.000420418	0.99974	1.11001e-06
		320	1	1	0	0	0	1	0	1	0.999999	1.91293e-07	3.35563e-08	5.36302e-06	1	1.0635e-12
		321	1	1	0	0	0	1	0	1	1	9.93735e-06	6.64473e-07	7.89281e-06	1	1.68211e-09
		322	1	1	0	0	0	1	0	1	1	9.16333e-09	4.52213e-11	3.73511e-06	1	3.03194e-17
		323	1	1	0	0	0	0	0	0.972118	0.993037	0.00223545	0.00276971	0.013997	0.991994	9.36459e-05
		324	0	1	0	0	0	0	0	0.211532	0.973031	0.000272247	0.0148559	0.0206899	0.704449	6.86848e-07
		325	1	1	0	0	0	1	0	0.999177	1	2.67087e-07	3.97355e-09	0.000220383	0.998918	3.02345e-11
		326	1	1	0	0	0	1	0	1	1	1.61746e-07	3.95528e-09	2.81214e-05	1	1.93378e-13
		327	0	0	0	0	0	1	0	0.000123736	0.00499256	3.69945e-08	0.0751433	4.55084e-08	0.22161	2.64608e-10
		328	1	1	0	0	0	1	0	0.968544	0.997448	0.0463031	0.0155557	0.00295159	0.965794	0.0932162
		329	1	1	0	0	0	1	0	1	1	2.67925e-07	9.86992e-08	0.000130199	1	4.75651e-11
		330	1	1	0	0	0	1	0	1	1	4.11035e-06	1.1256e-07	9.23542e-06	1	2.15191e-11
		331	0	0	0	0	1	0	0	0.000266861	0.0643721	0.00414402	0.000170296	0.909964	0.011345	0.0112584
		332	1	1	0	0	1	1	0	0.99662	0.999568	0.000304197	9.25195e-06	0.982498	0.996981	6.3503e-08
		333	0	0	0	0	0	0	1	0.0385967	0.96215	0.00294625	0.00592129	0.0858163	0.0791722	0.000936732
		334	1	1	0	0	1	1	0	0.999988	0.999989	0.000254321	2.47693e-06	0.857173	0.99997	6.80488e-09
		335	1	1	0	0	1	1	0	0.998765	0.999529	0.00057459	8.31153e-06	0.988711	0.99852	1.06621e-07
		336	0	0	0	0	1	0	0	0.333387	0.747687	0.25681	0.0214641	0.887061	0.277718	0.00612017
		337	0	1	0	0	0	0	0	0.191327	0.334796	0.00155539	0.186995	0.000411615	0.687811	0.00491517
		338	0	1	0	0	0	0	0	0.123711	0.287089	0.0142618	0.424871	0.00390728	0.657839	0.0165636
		339	1	1	0	1	0	1	0	0.0113114	0.0255309	0.0730892	0.00790251	0.155182	0.185646	0.103131
		340	0	0	0	0	0	1	0	0.0881293	0.559758	0.00907962	0.0810197	0.00352721	0.664438	0.00231935
		341	1	1	0	0	0	0	0	0.0315857	0.364378	0.477459	0.206463	0.0418386	0.0446473	0.00659951
		342	0	1	0	0	0	0	0	0.360917	0.306959	0.000553514	0.228794	7.71585e-05	0.82669	0.0009772
		343	1	1	0	0	1	1	0	0.043895	0.221892	0.405011	0.0419952	0.124218	0.813301	0.0318807
		344	0	0	0	0	0	1	0	0.00922007	0.556092	0.00859489	0.0364427	0.00579933	0.4728	0.00829843
		345	1	0	0	0	0	1	0	0.0740362	0.39445	0.00311821	0.0106523	0.00702794	0.807871	0.00885823
		346	1	1	0	0	1	1	0	0.0348063	0.322364	0.377053	0.0537439	0.0664178	0.623338	0.0520571
		347	1	0	0	0	0	1	0	0.0729058	0.787071	0.000436213	0.00141836	0.000201303	0.823634	0.000170069
		348	0	1	0	0	0	0	0	0.36274	0.289712	0.00032681	0.307365	2.51245e-05	0.845858	0.000480889
		349	1	1	0	0	1	1	0	0.0393419	0.403166	0.490097	0.0273519	0.110795	0.569407	0.155198
		350	0	0	0	0	0	1	0	0.00044111	0.769082	0.000182424	0.00432945	6.1494e-05	0.530155	0.000176567
		351	1	1	0	0	0	1	0	0.857329	0.529115	0.0613949	0.329212	0.328618	0.696524	0.196013
		352	0	1	0	0	0	0	0	0.218813	0.307009	0.0118459	0.224132	0.00401467	0.709792	0.0165563
		353	0	0	0	0	0	1	0	0.00434441	0.662203	8.18854e-05	0.00314097	2.17856e-05	0.993077	5.48927e-05
		354	0	1	0	0	0	0	0	0.0897447	0.324933	0.21993	0.0464797	0.216007	0.238484	0.24323
		355	0	0	0	0	0	1	0	0.000987016	0.310823	0.000430579	0.00472296	0.000252494	0.918915	0.00073827
		356	1	1	0	0	1	1	0	0.141914	0.517055	0.567195	0.0109095	0.239405	0.833316	0.0551451
		357	1	1	0	0	0	1	0	0.794505	0.458699	0.0648807	0.00525544	0.205317	0.514035	0.00183544
		358	1	1	0	0	0	1	0	0.0287765	0.254335	0.372077	0.0272318	0.182868	0.380313	0.053676
		359	0	0	0	0	0	1	0	0.00227179	0.169117	0.0198732	0.0127937	0.0160314	0.503947	0.00703264
		360	0	1	0	0	0	0	0	0.0419056	0.21592	0.0968121	0.0249715	0.281401	0.133297	0.0248861
		361	0	0	0	0	0	1	0	0.0063668	0.29521	0.0140878	0.0783307	0.00488609	0.407006	0.00190682
		362	1	1	0	0	1	1	0	0.00322826	0.0565955	0.519741	0.0153407	0.00933829	0.808991	0.0117873
		363	1	1	0	0	1	1	0	0.100904	0.281034	0.261238	0.0464347	0.13167	0.854759	0.0545103
		364	0	1	0	0	0	1	0	0.00647545	0.145204	0.949477	0.0788573	0.160447	0.118137	0.0209933
		365	0	0	0	0	0	1	0	0.00416604	0.177061	0.0275151	0.00849207	0.0148529	0.695	0.0114057
		366	1	1	0	0	1	1	0	0.0611857	0.55584	0.752194	0.0275435	0.117807	0.710592	0.0188716
		367	1	1	0	0	1	1	0	0.0272444	0.219222	0.208416	0.0304398	0.013452	0.787067	0.0160488
		368	0	1	0	0	0	0	0	0.174295	0.148778	0.000417988	0.507197	0.00011382	0.647431	0.00133254
		369	0	1	0	0	0	0	0	0.0128571	0.0613592	0.120325	0.0184524	0.257705	0.06919	0.0385788
		370	0	1	0	0	0	0	0	0.34202	0.288221	0.000328815	0.320321	2.51622e-05	0.838181	0.000458298
		371	1	1	0	0	0	1	0	0.972877	0.911858	0.0341376	0.964715	0.00427129	0.741839	0.0521039
		372	1	1	0	1	1	1	0	0.0303532	0.115717	0.312409	0.015826	0.0537355	0.879618	0.00464403
		373	0	1	0	0	0	0	0	0.00346794	0.244896	0.248328	0.043295	0.0630305	0.0457969	0.00329852
		374	0	1	0	0	0	0	0	0.0127959	0.0984727	0.143483	0.0190924	0.357349	0.0687026	0.0420963
		375	1	1	0	1	0	1	0	0.0309241	0.0488022	0.200295	0.0350044	0.147548	0.227378	0.120557
		376	0	1	0	0	0	0	0	0.32562	0.285384	0.000404217	0.293683	3.75732e-05	0.827401	0.000587168
		377	1	1	0	0	0	1	0	0.96929	0.888811	0.0524554	0.965725	0.00809227	0.692924	0.0837221
		378	1	1	0	0	0	1	0	0.0625584	0.572729	0.247513	0.0343774	0.0143231	0.395775	0.000421599
		379	0	1	0	0	0	0	0	0.314339	0.279468	0.000381611	0.265967	3.29881e-05	0.839722	0.000529124
		380	0	1	0	0	0	0	0	0.0212874	0.0700544	0.0833082	0.0145697	0.305771	0.104702	0.0497648
		381	1	1	0	0	0	1	0	0.0289573	0.103884	0.199155	0.0424395	0.0812259	0.578972	0.00186704
		382	0	1	0	0	0	0	0	0.119193	0.441894	0.414965	0.193093	0.122528	0.309945	0.073467
		383	1	1	0	0	1	1	0	0.00760772	0.21059	0.672259	0.0036599	0.111008	0.801946	0.00219059
		384	0	0	0	0	0	1	0	0.0096375	0.322076	0.0119836	0.0730445	0.00592728	0.550342	0.00391349
		385	1	1	0	0	1	1	0	0.0130343	0.214555	0.634463	0.00554889	0.143222	0.814847	0.00639996
		386	1	1	0	0	0	1	0	0.0072957	0.237568	0.646726	0.156095	0.100897	0.0252798	0.00297249
		387	1	1	0	0	0	1	0	0.245224	0.281094	0.266118	0.0660734	0.463296	0.516162	0.292309
		388	1	1	0	0	0	1	0	0.976114	0.92595	0.225581	0.974333	0.0249453	0.814496	0.0219228
		389	0	1	0	0	0	0	0	0.99676	0.971074	0.377024	0.0380652	0.608936	0.998735	0.0026391
		390	1	1	0	1	0	1	0	0.379493	0.743258	0.622337	0.0871221	0.0924095	0.133761	0.178823
		391	1	1	0	0	0	1	0	0.117941	0.538765	0.0261352	0.0137258	0.0207996	0.397521	0.00145738
		392	1	1	0	1	0	1	0	0.0385627	0.0510664	0.160792	0.0290788	0.138823	0.235403	0.127054
		393	1	0	0	0	0	1	0	0.14448	0.394793	0.368504	0.0906139	0.0801448	0.686931	0.00830261
		394	0	1	0	0	0	0	0	0.299919	0.204569	0.000289939	0.615823	3.68466e-05	0.802009	0.00080068
		395	1	1	0	0	1	1	0	0.0212133	0.373389	0.415631	0.00451695	0.091835	0.735804	0.153648
		396	0	1	0	0	0	0	0	0.216076	0.19896	0.00110783	0.348567	0.000223529	0.670755	0.00271386
		397	0	1	0	0	0	0	0	0.237467	0.237772	0.00117753	0.40496	0.00014384	0.743236	0.00184058
		398	1	1	0	0	0	1	0	0.0973725	0.535763	0.0530507	0.0510367	0.0362975	0.263982	0.00231473
		399	0	1	0	0	0	0	0	0.208222	0.192676	0.000961872	0.342126	0.000194554	0.661529	0.0024706
		400	0	1	0	0	0	0	0	0.97671	0.972815	0.0192436	0.672311	0.032057	0.974986	0.00800422
		401	0	1	0	0	0	0	0	0.21531	0.196151	0.000996373	0.335986	0.000188717	0.678219	0.0025812
		402	0	1	0	0	0	0	0	0.178873	0.885304	0.42712	0.113176	0.131553	0.155058	0.0106704
		403	0	1	0	0	0	0	0	0.338553	0.217734	0.000384716	0.80045	1.66435e-05	0.857768	0.000539332
		404	1	1	0	0	0	1	0	0.685468	0.395776	0.0597703	0.0523868	0.347354	0.595486	0.210734
		405	1	1	0	0	1	1	0	0.0770266	0.486802	0.854494	0.0102799	0.175702	0.808657	0.00650339
		406	1	1	0	0	1	1	0	0.00590001	0.257701	0.542769	0.00479402	0.0368104	0.650381	0.0524232
		407	0	1	0	0	1	1	0	0.000907186	0.198454	0.613177	0.0185092	0.0211797	0.141667	4.43934e-05
		408	0	1	0	0	0	0	0	0.201174	0.174537	0.000239286	0.390902	2.53563e-05	0.744832	0.000493399
		409	1	1	0	0	0	0	0	0.0905393	0.710008	0.244691	0.198402	0.069947	0.0341518	0.00246615
		410	0	0	0	0	0	1	0	0.022819	0.197199	0.195208	0.197182	0.188972	0.0745812	0.0520367
		411	1	1	0	0	0	1	0	0.366801	0.750173	0.070715	0.144929	0.0448846	0.47685	0.0053153
		412	0	1	0	0	0	0	0	0.00798336	0.374633	0.62563	0.0989488	0.0714852	0.0729348	0.00773559
		413	1	1	0	0	1	1	0	0.0473036	0.263693	0.727728	0.00600355	0.305104	0.688389	0.00980901
		414	0	1	0	0	0	0	0	0.190233	0.213341	0.00340211	0.413075	0.000526472	0.650967	0.00449633
		415	0	1	0	0	0	0	0	0.059141	0.0660277	0.00312134	0.0562645	0.0035708	0.487718	0.0147256
		416	0	0	1	0	0	0	0	0.0545808	0.631614	0.0446037	0.0272749	0.0942069	0.101902	0.00688519
		417	0	1	0	0	0	0	0	0.225814	0.19626	0.00101453	0.353913	0.000163107	0.691317	0.00215968
		418	1	1	0	0	1	1	0	0.0114928	0.173272	0.774597	0.00429089	0.129305	0.774032	0.00383696
		419	0	1	0	0	0	0	0	0.633724	0.390298	0.00044315	0.550496	0.000113751	0.728616	0.00279422
		420	1	1	0	0	1	1	0	0.0018332	0.283769	0.42683	0.0018521	0.0155265	0.597376	0.0784409
		421	1	1	0	0	0	1	0	0.924605	0.829317	0.453128	0.925752	0.0542927	0.787249	0.0414475
		422	1	1	0	0	0	1	0	0.492721	0.272594	0.121224	0.172855	0.429794	0.355587	0.226505
		423	1	1	0	0	1	1	0	0.00134506	0.0446133	0.544102	0.0170929	0.00505187	0.811642	0.007496
		424	1	1	0	0	1	1	0	0.082834	0.384367	0.370531	0.0216477	0.187908	0.748928	0.323628
		425	1	1	1	1	0	1	0	0.923321	0.924128	0.072734	0.778658	0.0165421	0.860083	0.00371871
		426	1	1	0	0	0	1	0	0.0720124	0.82422	0.09464	0.00400428	0.308679	0.519362	0.00245281
		427	1	1	0	0	1	1	0	0.217037	0.411374	0.974442	0.0844651	0.377311	0.837063	0.0010541
		428	0	0	0	0	0	1	0	0.00183519	0.534188	0.00439175	0.00553034	0.00150595	0.678685	0.00215542
		429	1	1	0	0	1	1	0	0.0420478	0.284323	0.715274	0.00191331	0.290987	0.820602	0.0050536
		430	1	0	0	0	0	1	0	0.132449	0.158059	0.178116	0.19504	0.41087	0.40157	0.00517512
		431	0	1	0	0	1	1	0	0.0487197	0.459527	0.0110004	0.0581567	0.0156427	0.821113	0.00125553
		432	0	0	0	0	0	1	0	0.00719073	0.341471	0.0145004	0.042115	0.00749518	0.554588	0.00444653
		433	1	1	0	0	0	1	0	0.00384853	0.232308	0.654614	0.0421408	0.0630554	0.0488185	0.00436003
		434	0	1	0	0	0	0	0	0.625185	0.378311	0.000489375	0.490442	0.000149713	0.735227	0.00286937
		435	0	0	0	0	0	1	0	0.00254285	0.383428	0.0106179	0.0222962	0.00355479	0.51274	0.00153369
		436	0	1	0	0	0	0	0	0.333104	0.242528	0.000496961	0.377316	6.75348e-05	0.800317	0.000915794
		437	1	1	0	0	1	1	0	0.00257591	0.332956	0.518357	0.00356807	0.0171184	0.552324	0.0652184
		438	0	1	0	0	0	0	0	0.61901	0.343804	0.000579104	0.516447	0.00019009	0.769996	0.00319243
		439	1	1	1	1	1	1	0	0.912893	0.804443	0.0964924	0.127851	0.196933	0.822387	0.146331
		440	0	0	0	0	0	1	0	0.0182443	0.354942	0.0260545	0.0909757	0.0127757	0.578456	0.0050003
		441	1	1	0	0	0	1	0	0.000353122	0.00808252	0.0355091	0.286802	0.00116516	0.0650393	0.0762787
		442	0	0	0	1	1	1	0	0.00943469	0.0828139	0.000354081	0.987603	0.00599373	0.658213	3.15434e-05
		443	1	1	0	1	0	1	0	0.999667	0.999672	1.84846e-06	0.999071	1.29494e-07	0.999752	2.32571e-10
		444	0	0	0	0	0	1	0	0.904242	0.941226	0.010999	0.134587	0.738305	0.725363	8.77608e-05
		445	1	1	1	1	1	1	0	0.998545	0.997174	0.710904	0.809073	0.985916	0.992571	0.0207421
		446	1	1	0	0	1	1	0	0.987217	0.996291	1.15321e-05	0.00852027	0.993986	0.998453	2.92715e-08
		447	1	1	0	0	0	1	0	0.594826	0.773592	0.000201351	0.997291	0.00757182	0.843712	4.3428e-06
		448	0	0	0	1	0	0	0	1.85272e-12	5.28198e-11	6.63086e-06	1	1.29851e-08	1.43065e-06	2.79396e-07
		449	0	0	0	1	1	1	0	1.65698e-06	1.54001e-05	4.63215e-05	0.997783	0.99369	0.998646	0.000238718
		450	1	1	1	1	1	1	0	0.998217	0.996596	0.580367	0.711306	0.984327	0.989828	0.0120202
		451	1	1	1	1	1	1	0	0.997574	0.996883	0.801416	0.876429	0.946116	0.996331	0.0240149
		452	1	1	0	1	0	0	0	0.99747	0.999228	9.02314e-05	0.998243	1.56686e-05	0.0134635	3.50235e-08
		453	1	1	0	0	0	1	0	0.392559	0.985626	1.48679e-06	0.957022	6.40429e-06	0.491633	2.9817e-10
		454	0	0	0	1	1	0	0	7.00686e-06	0.00534642	0.217967	0.956229	0.923183	0.00494103	0.00164925
		455	1	1	0	1	0	0	0	0.997555	0.999158	9.24302e-05	0.999723	1.96427e-06	0.00426973	3.94024e-08
		456	1	1	0	1	0	0	0	0.998597	0.999643	0.00012031	0.998342	1.25552e-05	0.00821409	5.60636e-08
		457	1	1	0	0	0	1	0	0.203585	0.890067	1.70518e-07	0.999998	1.55083e-06	0.495229	7.2089e-10
		458	0	0	0	0	0	1	0	0.999749	0.999523	0.00356065	0.375849	0.57549	0.883788	9.87686e-07
		459	0	0	0	1	1	1	0	4.7266e-05	0.000258282	5.53592e-05	0.998556	0.984958	0.999594	3.49751e-05
		460	1	1	1	1	1	1	0	1	1	0.999891	0.999983	1	1	0.000634103
		461	0	0	0	0	0	1	0	0.185882	0.425695	0.0152264	0.788727	0.000768028	0.821748	0.000930295
		462	0	1	0	0	0	0	0	0.0693774	0.666133	3.83262e-05	0.969636	5.852e-06	0.61605	4.02307e-08
		463	0	0	0	1	0	0	0	7.98572e-10	1.01266e-06	5.81096e-10	1	1.434e-10	9.12639e-08	4.06496e-16
		464	1	1	0	1	0	0	0	0.994476	0.998927	0.000158521	0.998119	1.70166e-05	0.0042613	1.18458e-07
		465	0	1	0	0	0	0	0	2.26514e-07	4.286e-06	0.688923	0.999999	3.43459e-05	0.00337192	5.86724e-06
		466	1	1	0	1	0	1	0	0.000593398	0.026303	4.06147e-07	0.999989	1.68528e-05	0.498113	7.6118e-09
		467	1	1	0	1	1	1	0	0.999973	0.999995	4.36736e-07	0.999134	0.999294	0.999976	8.24045e-11
		468	0	0	0	1	0	0	0	2.52859e-08	1.50049e-07	9.9141e-08	1	1.93197e-08	0.0111011	6.9226e-11
		469	0	0	0	1	0	0	0	7.32059e-10	8.85037e-07	6.94431e-10	1	1.81328e-10	9.45583e-08	6.98827e-16
		470	0	0	0	0	0	1	0	0.0451379	0.21119	0.0105231	0.987137	0.016808	0.0258397	5.93015e-06
		471	1	1	0	0	0	1	0	0.000564242	0.0439945	5.49747e-05	0.999489	2.28665e-05	0.0931091	4.0836e-06
		472	0	1	0	0	0	0	0	0.154184	0.475469	4.1367e-05	0.992709	0.00117968	0.972288	2.09275e-06
		473	1	1	0	1	1	1	0	0.99964	0.999952	1.1391e-06	0.999503	0.999335	0.999645	7.96059e-10
		474	1	1	0	0	0	1	0	0.999999	1	1.9328e-05	0.000563161	0.466784	0.999916	7.337e-10
		475	1	1	0	0	0	0	0	0.0029256	0.367161	0.0017311	0.992346	0.00127532	0.0306658	2.04881e-07
		476	0	1	0	0	0	0	0	0.0628608	0.564876	0.00173479	0.181261	0.0493547	0.943233	8.60668e-05
		477	1	1	1	1	1	1	0	0.999884	0.999712	0.964977	0.966005	0.999075	0.999904	0.00106618
		478	1	1	0	1	0	1	0	0.968161	0.988403	7.68384e-06	0.986198	3.85251e-09	0.958581	2.58147e-10
		479	0	1	0	0	0	0	0	2.81127e-08	9.84431e-07	0.47677	1	1.5275e-05	0.000693835	1.17785e-06
		480	0	0	0	1	0	0	0	8.54722e-08	4.43073e-07	1.88856e-06	1	8.60576e-07	0.0447837	5.13232e-09
		481	0	0	0	1	0	1	0	0.0201008	0.314782	2.5054e-05	0.99985	0.000357691	0.990439	2.35245e-07
		482	0	0	0	1	1	1	0	5.33869e-05	0.000486958	5.2316e-05	0.999517	0.993187	0.998834	2.21102e-05
		483	0	1	0	0	0	0	0	0.0308572	0.565964	0.000165973	0.920859	0.00107463	0.952603	8.04033e-07
		484	0	0	0	0	0	1	0	0.000504819	0.064143	0.000583884	0.99656	6.081e-06	0.0716713	9.68146e-07
		485	1	0	0	0	0	1	0	1	1	4.7405e-06	0.0384241	0.999747	1	1.73932e-10
		486	1	1	0	0	0	1	0	0.999998	1	7.26969e-05	0.00236925	0.54865	0.999997	4.02372e-09
		487	1	1	0	0	0	1	0	1	1	0.000216698	0.0033909	0.613381	0.999998	3.14874e-08
		488	1	1	0	0	0	1	0	0.99853	0.99998	2.43601e-05	0.0194866	0.042724	0.737024	1.42249e-08
		489	0	1	0	0	0	0	0	0.184013	0.992661	0.000120837	0.0268266	0.000938913	0.444649	9.37637e-06
		490	1	1	0	0	0	1	0	1	1	8.76568e-06	0.0920101	0.998856	1	3.74142e-10
		491	1	1	0	0	0	0	0	0.0613541	0.975356	0.000453388	0.500115	0.0217146	0.353338	1.6092e-06
		492	1	1	0	0	0	0	0	0.0523849	0.705031	0.00085057	0.988835	0.000104993	0.202203	1.14737e-07
		493	1	1	1	1	1	1	0	0.996175	0.996187	0.909878	0.965712	0.990693	0.989485	0.0263088
		494	1	1	0	0	0	1	0	0.940408	0.999847	0.000184383	0.00250507	0.0415356	0.019603	6.14603e-08
		495	1	1	0	0	0	1	0	0.995838	0.999911	0.000925308	6.88582e-05	0.937695	0.977766	8.2465e-07
		496	1	1	0	0	0	1	0	0.00212067	0.05712	0.000757647	0.959591	0.00589686	0.805807	2.84942e-05
		497	0	0	0	0	0	0	1	0.0175545	0.0457492	0.0508814	0.355489	0.0452809	0.021495	0.365026
		498	0	1	0	0	0	0	0	0.231312	0.149896	0.0763718	0.300966	0.0652014	0.211782	0.523482
		499	0	0	1	0	0	0	0	0.290102	0.782281	0.0124934	0.00303102	0.00218241	0.647333	0.0164241
		500	0	0	0	0	0	0	1	0.00496539	0.0438848	0.00590988	0.521714	0.0072603	0.0121102	0.416665
		501	0	0	0	0	0	1	0	0.00105456	0.0204509	0.000540027	0.203549	0.00746978	0.302203	0.00383611
		502	0	0	0	1	0	0	0	0.000115957	0.0352567	0.000464934	0.2027	1.43023e-06	0.0288073	0.12375
		503	0	0	0	1	0	0	0	7.3392e-05	0.0165269	0.00111324	0.23093	2.69679e-05	0.000229063	0.862973
		504	0	0	0	0	0	0	1	0.00134786	0.0988479	0.0953416	0.738857	0.00379324	0.0020272	0.0381131
		505	0	0	0	1	0	0	0	0.00923991	0.00516452	0.0231202	0.837132	0.00658808	0.0130601	0.475156
		506	0	0	0	1	0	0	0	0.00101936	0.00536517	0.0211732	0.24967	0.0127004	0.00913895	0.420476
		507	0	0	0	0	0	0	1	0.0326981	0.121098	0.0278301	0.399032	0.0348198	0.022212	0.229242
		508	0	0	1	0	0	0	0	0.00534446	0.124778	0.0463014	0.342404	0.0398847	0.00478404	0.446129
		509	0	0	0	1	0	0	1	0.0320114	0.0997104	0.118963	0.091824	0.20522	0.0218057	0.824121
		510	0	0	1	0	0	0	1	0.0208095	0.0447359	0.317085	0.572394	0.0336251	0.154363	0.432193
		511	0	0	0	1	0	0	0	0.00225307	0.0462503	0.190542	0.563368	0.0172075	0.00670811	0.0981545
		512	0	0	0	1	0	0	1	0.00349682	0.0388847	0.00441327	0.332108	0.0104659	0.026107	0.616157
		513	0	0	0	1	0	0	1	0.00777977	0.0676137	0.0735818	0.205187	0.0232941	0.0125366	0.393639
		514	0	0	0	1	0	0	1	0.0170469	0.0228689	0.00832952	0.198382	0.027316	0.00795621	0.825739
		515	0	0	0	0	0	0	1	0.00941261	0.0693852	0.04127	0.481724	0.0260805	0.0121499	0.287068
		516	0	0	0	0	0	0	1	0.00592875	0.0128134	0.00338302	0.263301	0.0585965	0.00674353	0.487684
		517	0	0	1	0	0	0	0	0.0171646	0.222394	0.359133	0.739986	0.0297285	0.104583	0.224302
		518	0	0	0	1	0	0	0	0.00043604	0.00372807	0.00272174	0.699701	0.000910725	0.0049273	0.273702
		519	0	0	0	0	0	0	1	0.00989753	0.0408805	0.0331873	0.532338	0.0210238	0.00687993	0.335895
		520	0	0	0	0	0	0	1	0.000636241	0.00143007	0.0434281	0.0105268	0.110626	0.003763	0.82348
		521	0	0	0	1	0	0	1	0.00358069	0.0131532	0.00319302	0.562915	0.0880516	0.0337662	0.175106
		522	0	0	0	0	0	0	1	0.0100268	0.00421719	0.0146679	0.751053	0.0158358	0.0111283	0.593249
		523	0	0	0	1	0	0	0	0.250024	0.056658	0.0471789	0.331468	0.0932955	0.0790509	0.702284
		524	0	0	1	1	0	0	1	0.0217094	0.00985615	0.00375956	0.527656	0.642735	0.0462738	0.0936422
		525	0	0	0	1	0	0	0	0.000578259	0.00349738	0.0117604	0.219915	0.00429978	0.00176515	0.622061
		526	0	0	0	0	0	0	1	0.000197035	0.00203798	0.00737839	0.413463	0.00544033	0.000680524	0.298641
		527	0	0	0	1	0	0	0	0.0066328	0.0472601	0.0212536	0.619169	0.0145696	0.00564749	0.21893
		528	0	1	0	1	0	0	1	0.153864	0.0809993	0.00773158	0.191815	0.239098	0.0966454	0.70571
		529	0	0	0	1	0	0	0	0.000184298	0.000556206	0.00134202	0.157087	0.0025848	0.00244651	0.768916
		530	0	0	1	1	0	0	0	0.0185936	0.110188	0.153692	0.422447	0.125139	0.103421	0.0474589
		531	0	0	0	1	0	0	0	0.002605	0.020263	0.0701017	0.297212	0.0278843	0.00236253	0.469186
		532	0	0	0	1	0	0	0	0.0220808	0.299537	0.0572348	0.486792	0.051901	0.0613535	0.110857
		533	0	0	0	0	0	0	1	0.111414	0.175998	0.0969595	0.260905	0.156064	0.0768592	0.728481
		534	0	0	0	1	0	0	0	0.148648	0.355655	0.00464117	0.422312	0.159896	0.0527536	0.649573
		535	0	0	0	0	0	0	1	0.000738095	0.006583	0.00563727	0.598452	0.00744979	0.00600284	0.174029
		536	0	0	0	0	0	0	1	0.0602832	0.0526277	0.0358963	0.354586	0.243073	0.039278	0.527049
		537	0	0	1	0	0	0	0	0.0575928	0.190073	0.329737	0.295375	0.0989539	0.0865732	0.198095
		538	0	0	0	1	0	0	1	0.000613868	0.010286	0.0131392	0.348982	0.0342078	0.001469	0.0994805
		539	0	0	0	1	0	0	0	0.0139684	0.0118559	0.0163604	0.505303	0.0235446	0.0374287	0.562177
		540	0	0	0	1	0	0	0	0.00243471	0.0116482	0.0253866	0.71253	0.0308377	0.00261421	0.129162
		541	0	0	0	0	0	0	1	0.00136765	0.00343208	0.00947831	0.932763	0.00915056	0.00377894	0.100421
		542	0	0	0	1	0	0	0	0.00107498	0.00485584	0.00337005	0.939488	0.0118529	0.00251764	0.0383859
		543	0	0	0	1	0	0	1	0.00137219	0.00123722	0.00553284	0.923936	0.0209386	0.00151429	0.0610618
		544	0	0	0	1	0	0	1	0.0207878	0.0170801	0.0137077	0.561456	0.0117425	0.00921029	0.444318
		545	0	0	1	0	0	0	0	0.000245843	0.000840155	0.070739	0.0875745	0.0274975	0.00465283	0.400924
		546	0	0	0	1	0	0	0	0.0073234	0.0150986	0.0290248	0.269352	0.0212885	0.00675672	0.583078
		547	0	0	0	1	1	0	0	0.000476191	0.0107921	0.0354225	0.31766	0.0309651	0.00249029	0.17652
		548	0	0	0	1	0	0	1	0.00137389	0.00407326	0.0193895	0.334163	0.0224989	0.00219501	0.270482
		549	0	0	0	1	0	0	0	0.000562664	0.00101215	0.0062689	0.690839	0.033148	0.0036158	0.1058
		550	0	0	1	0	0	0	0	0.147133	0.446385	0.214329	0.760579	0.0557494	0.425888	0.0803514
		551	0	0	1	1	0	0	1	8.19844e-05	0.00728584	0.0785993	0.147129	0.00799111	0.00208228	0.418426
		552	0	1	0	1	0	0	1	0.00319518	0.0757588	0.0634218	0.291464	0.0315665	0.0183434	0.463197
		553	0	1	1	1	0	0	0	0.00294889	0.000541286	0.00714851	0.810834	0.0246063	0.00409619	0.272625
		554	0	0	0	0	0	0	1	0.0261063	0.0061632	0.00700878	0.915645	0.0317335	0.0115815	0.302609
		555	0	0	0	1	0	0	1	0.00102792	0.000949644	0.00965013	0.748325	0.00857442	0.00237215	0.369091
		556	0	0	0	0	0	0	1	0.119474	0.56356	0.0683166	0.268661	0.494596	0.189794	0.300832
		557	0	0	0	0	0	0	1	0.000768715	0.000928591	0.0079917	0.369192	0.00275217	0.00147828	0.872944
		558	0	0	0	0	0	0	1	0.00438656	0.00632293	0.0159776	0.537125	0.0331191	0.0106934	0.306257
		559	0	0	1	0	0	0	0	0.00422244	0.0248422	0.00845147	0.535473	0.00949366	0.01731	0.17646
		560	0	0	0	0	0	0	1	0.000364628	0.00224631	0.020212	0.239752	0.00491907	0.000379021	0.512554
		561	0	0	0	1	1	0	1	0.00290569	0.0134148	0.0154831	0.223068	0.0288825	0.0119266	0.417593
		562	0	0	0	0	0	0	1	0.000479064	0.00262299	0.00646603	0.116761	0.00216714	0.00114174	0.849612
		563	0	0	0	0	0	0	1	0.00605796	0.0321973	0.587898	0.327448	0.0172971	0.0137617	0.321605
		564	0	0	0	1	0	0	1	0.00207305	0.00583779	0.0096976	0.851662	0.00506561	0.00698072	0.0947098
		565	0	0	0	0	0	0	1	0.00179749	0.00178881	0.00796678	0.266045	0.00665295	0.00471528	0.826044
		566	0	0	0	0	0	0	1	0.00354537	0.0241364	0.0242497	0.206157	0.0158084	0.00781634	0.616511
		567	0	0	1	0	0	0	0	0.0144968	0.00587518	0.00961967	0.945288	0.00676947	0.00962578	0.119554
		568	0	0	0	1	0	0	1	7.78004e-05	0.00473363	0.0137336	0.20998	0.000433697	0.00129049	0.48185
		569	0	0	0	1	0	0	1	0.210872	0.181515	0.0112834	0.112804	0.00287125	0.145135	0.677825
		570	0	0	1	1	0	0	1	0.0033858	0.00474261	0.0118794	0.194563	0.00535374	0.00450133	0.861029
		571	0	1	0	1	0	0	1	0.0137071	0.103723	0.0337302	0.529895	0.0200042	0.0345522	0.703828
		572	0	0	1	0	0	0	0	0.00351667	0.162819	0.328714	0.0927823	0.0650161	0.0741776	0.039949
		573	0	0	1	0	0	0	0	0.00276134	0.00471154	0.0229356	0.153561	0.0550553	0.0104265	0.637053
		574	0	0	0	0	0	0	1	0.00241674	0.0167581	0.0150449	0.0260599	0.00460158	0.00485402	0.908731
		575	0	0	1	0	0	0	0	0.0409145	0.0899124	0.0676363	0.599391	0.0179596	0.0722366	0.316
		576	0	1	0	0	0	0	0	0.00299752	0.193227	0.133597	0.612855	0.0211264	0.000753801	0.00610192
		577	0	1	0	0	0	1	0	0.0946799	0.797167	0.0204905	0.20316	0.0381806	0.0134967	0.0123982
		578	0	0	0	1	0	0	0	0.00139947	0.0860201	0.708221	0.0893778	0.110128	0.00641425	2.01665e-06
		579	0	0	0	0	0	1	0	0.0949033	0.999023	0.0172981	0.00235033	0.000938088	0.948058	8.33614e-05
		580	0	0	0	1	0	0	0	0.0964719	0.171973	0.745831	0.460069	0.784749	0.0481956	0.00198269
		581	0	0	0	1	0	0	0	0.00134468	0.000904022	0.744694	0.0780032	0.267035	0.0913343	0.00437323
		582	0	1	0	0	0	0	0	0.00437463	0.352051	0.00265069	0.277442	0.0121016	0.00164669	0.0483485
		583	0	1	0	0	0	0	0	0.129082	0.538866	0.0283018	0.0139317	0.297015	0.044345	0.112995
		584	0	1	0	1	0	0	0	0.00013508	0.0642603	0.0107744	0.915655	0.110395	3.4099e-05	0.00888748
		585	0	0	0	0	0	0	1	0.000238107	0.0106384	0.00946888	0.11542	0.00908088	9.48778e-05	0.875778
		586	0	0	0	1	0	0	0	0.0438334	0.131114	0.0277992	0.956201	0.115705	0.00172891	0.000940181
		587	0	0	0	1	0	0	0	0.0173036	0.3145	0.154116	0.532703	0.00658002	0.00284515	0.000157677
		588	0	0	0	0	0	0	1	0.0682679	0.574814	0.00661843	0.0125404	0.305076	0.0376954	0.0291245
		589	0	0	0	0	0	0	1	0.00326063	0.00739252	0.00306231	0.0586418	0.0727322	0.0416456	0.62383
		590	0	0	0	0	0	0	1	0.0290264	0.409208	0.00491338	0.008772	0.472261	0.0352633	0.0301867
		591	0	0	0	0	1	0	1	0.0615705	0.465419	0.0266529	0.087042	0.112057	0.0253481	0.354141
		592	0	0	0	0	0	0	1	0.0817834	0.390073	0.00375426	0.00828851	0.458469	0.0327811	0.0401732
		593	0	0	0	1	0	0	1	0.000191548	0.251345	0.000783833	0.0126036	0.0574946	0.000408924	0.0360807
		594	0	0	1	1	0	1	0	0.0617619	0.120285	0.686554	0.55544	0.388645	0.687924	0.0728711
		595	0	0	1	1	0	1	0	0.0524095	0.112151	0.681978	0.554571	0.35773	0.685934	0.0509741
		596	0	0	1	1	0	1	0	0.0650511	0.119799	0.476382	0.377972	0.392491	0.758048	0.0833775
		597	0	0	1	1	0	1	0	0.000742313	0.00118545	0.988211	0.959975	0.617453	0.959589	0.0051617
		598	0	0	1	1	0	1	0	0.0825808	0.089512	0.627512	0.565573	0.557141	0.682713	0.122952
		599	0	0	0	0	0	0	1	0.00229363	0.42479	0.0147194	0.00525112	0.557891	0.0431252	0.00381984
		600	1	1	1	1	1	1	0	0.963508	0.945856	0.593998	0.735025	0.880928	0.97194	0.0608085
		601	1	1	0	0	0	1	0	0.53813	0.21353	0.629933	0.522764	0.0903761	0.912771	0.00594856
		602	0	0	0	0	1	1	0	0.670814	0.654313	0.385958	0.448671	0.593549	0.89623	0.0440044
		603	0	0	1	1	0	0	0	0.18249	0.328393	0.870554	0.719305	0.610849	0.374459	0.0242121
		604	1	1	0	0	0	1	0	0.461705	0.235679	0.318604	0.484884	0.146091	0.858364	0.0560209
		605	1	1	0	0	0	1	0	0.463902	0.268215	0.648599	0.306704	0.422792	0.787288	0.0387314
		606	0	0	0	1	0	0	0	0.000564137	0.0180028	0.308722	0.759639	0.031658	0.00631601	0.0136696
		607	1	1	0	0	0	1	0	0.246427	0.126879	0.339693	0.375693	0.0715619	0.729494	0.128246
		608	1	1	1	1	1	1	0	0.698698	0.973749	0.661293	0.561043	0.940701	0.669857	0.000743992
		609	0	0	1	1	1	0	0	0.0529122	0.138272	0.795351	0.66803	0.628852	0.397499	0.0278311
		610	1	1	1	1	1	1	0	0.833892	0.897018	0.613	0.912069	0.856729	0.974964	0.00324163
		611	0	0	0	0	0	1	0	0.00033426	0.0197241	0.0191499	0.2625	0.00692318	0.656348	0.0540436
		612	1	1	1	1	1	1	0	0.992326	0.984582	0.742564	0.754895	0.974055	0.973521	0.0417752
		613	1	1	0	0	0	1	0	0.131382	0.044269	0.441178	0.396259	0.0631533	0.800581	0.00533861
		614	1	1	1	1	1	1	0	0.996537	0.998086	0.685751	0.875707	0.948859	0.992894	0.00603192
		615	1	1	1	1	1	1	0	0.999988	0.999943	0.975856	0.973615	0.999916	0.999298	0.00303973
		616	1	1	1	1	1	1	0	0.999996	0.999977	0.977277	0.981418	0.999929	0.999631	0.00176193
		617	0	0	0	1	0	0	0	0.805832	0.822057	0.401048	0.366748	0.722543	0.863985	0.284527
		618	1	1	1	1	1	1	0	0.999996	0.999977	0.979741	0.982116	0.999939	0.999634	0.00165323
		619	1	1	0	0	0	1	0	0.936214	0.664469	0.174563	0.52362	0.130482	0.980922	0.00607828
		620	1	1	0	0	0	1	0	0.07526	0.0609214	0.197498	0.330062	0.0202306	0.687057	0.0182123
		621	0	0	1	0	1	0	0	0.17619	0.700031	0.76912	0.118628	0.8789	0.18334	0.030686
		622	0	0	0	0	0	1	0	0.7299	0.570598	0.594398	0.780928	0.0531842	0.721129	0.0071878
		623	1	1	0	0	0	1	0	0.176744	0.145721	0.690105	0.525121	0.238342	0.618288	0.0913118
		624	1	1	0	0	0	1	0	0.981172	0.931686	0.179754	0.480021	0.605105	0.977612	0.0118794
		625	1	1	0	0	0	1	0	0.504204	0.312544	0.549295	0.314049	0.361243	0.747963	0.0657128
		626	0	0	0	0	0	1	0	0.0160397	0.0119193	0.384613	0.301908	0.0425697	0.93083	0.111444
		627	0	0	0	0	0	1	0	0.633485	0.575183	0.422233	0.625512	0.0193936	0.872209	0.0223065
		628	1	1	1	1	1	1	0	0.999993	0.999965	0.976018	0.977848	0.999918	0.999557	0.00192905
		629	1	1	0	0	0	1	0	0.116708	0.0728363	0.385046	0.300969	0.0251814	0.672601	0.0113256
		630	1	1	0	0	1	1	0	0.948444	0.869397	0.207528	0.135001	0.576475	0.992916	0.00856133
		631	0	0	1	0	0	0	0	0.00691382	0.0698118	0.713352	0.267321	0.121039	0.0505637	0.0929796
		632	1	1	0	0	0	1	0	0.955884	0.847095	0.41796	0.283449	0.877279	0.962109	0.00799916
		633	0	0	1	1	1	1	0	0.030514	0.135833	0.837076	0.666803	0.775288	0.440874	0.0907265
		634	0	0	0	1	0	0	0	0.00122156	0.00803143	0.0157936	0.980662	0.00100401	0.0351239	3.0725e-05
		635	1	1	1	1	1	1	0	0.946252	0.927859	0.928817	0.854365	0.924374	0.939245	0.00974644
		636	0	0	1	1	0	1	0	0.0328579	0.0552037	0.6589	0.596786	0.191589	0.747364	0.0672378
		637	0	0	0	1	0	1	0	0.00227603	0.00727222	0.177861	0.734814	0.00516188	0.83553	0.00207441
		638	1	1	1	1	1	1	0	0.999992	0.999958	0.973715	0.977796	0.999896	0.999479	0.00211941
		639	1	1	0	0	0	1	0	0.104765	0.175892	0.0802194	0.388548	0.0836476	0.768208	0.00160552
		640	0	0	0	0	0	1	0	0.00543364	0.00616112	0.685266	0.468097	0.00572321	0.161623	0.0164653
		641	0	0	0	1	0	0	0	0.00127878	0.00833323	0.0154866	0.980971	0.000972885	0.0354758	2.57027e-05
		642	1	1	0	0	0	1	0	0.126541	0.0365908	0.467995	0.446723	0.0588265	0.824648	0.00215249
		643	1	1	0	0	0	1	0	0.319755	0.143272	0.431415	0.456142	0.160567	0.694699	0.00581445
		644	1	1	1	1	1	1	0	0.903942	0.847367	0.877188	0.749651	0.812585	0.938034	0.0314152
		645	1	1	1	1	1	1	0	0.999845	0.999607	0.951378	0.951072	0.999434	0.99758	0.00730113
		646	1	1	1	1	1	1	0	0.903624	0.854026	0.81656	0.729196	0.811495	0.930073	0.111605
		647	1	1	1	1	1	1	0	0.999613	0.999637	0.789588	0.913242	0.985515	0.998072	0.00354562
		648	1	1	1	1	1	1	0	0.814242	0.704236	0.655277	0.418685	0.655988	0.877558	0.331853
		649	0	0	0	0	1	1	0	0.521203	0.449123	0.455343	0.430097	0.385123	0.817386	0.0150581
		650	1	1	0	0	0	1	0	0.109871	0.0300793	0.164178	0.397449	0.0111936	0.849295	0.082848
		651	0	0	0	0	1	0	0	0.0225387	0.14897	0.34466	0.132662	0.612768	0.141685	0.146429
		652	0	0	0	0	1	0	0	0.0430752	0.251008	0.703608	0.107433	0.59772	0.0966714	0.147176
		653	0	0	1	1	0	0	0	0.0154264	0.0413366	0.898506	0.757524	0.278365	0.0628707	0.0361503
		654	1	1	1	1	1	1	0	0.999873	0.999678	0.952814	0.953848	0.999545	0.997846	0.00666971
		655	0	0	1	1	1	1	0	0.0873399	0.153776	0.811341	0.525768	0.528322	0.695965	0.0355671
		656	0	0	1	1	1	1	0	0.0680459	0.102081	0.830526	0.630564	0.445141	0.69744	0.0484968
		657	1	1	1	1	1	1	0	0.999906	0.999729	0.944929	0.95093	0.999417	0.998287	0.00627736
		658	0	0	1	1	1	0	0	0.0668456	0.153219	0.826919	0.71075	0.802727	0.497454	0.0120824
		659	0	0	1	1	0	1	0	0.039002	0.0917236	0.616732	0.524675	0.212513	0.717987	0.0873729
		660	0	0	0	1	0	0	0	0.0240019	0.0513837	0.1771	0.819222	0.0486465	0.142612	0.00229188
		661	0	0	0	1	0	0	0	0.0111322	0.0428776	0.10122	0.875684	0.0405375	0.0611444	0.00142614
		662	0	0	0	1	0	0	0	0.0109693	0.0321019	0.118635	0.874618	0.0266745	0.0719728	0.00146076
		663	1	1	0	1	1	1	0	0.863253	0.830782	0.565863	0.298354	0.897793	0.915372	0.0911391
		664	1	1	1	1	1	1	0	0.999881	0.999857	0.814188	0.948846	0.988274	0.999108	0.00266658
		665	1	1	1	1	1	1	0	0.999884	0.999694	0.951964	0.951431	0.999545	0.998004	0.00707862
		666	0	0	0	1	0	1	0	0.00332143	0.0104323	0.199614	0.732159	0.00986188	0.798806	0.00742771
		667	1	1	1	1	1	1	0	0.999983	0.999951	0.9628	0.976337	0.999835	0.999453	0.00176895
		668	0	0	1	1	0	0	0	0.162135	0.250922	0.787276	0.642382	0.260981	0.274792	0.0777235
		669	1	1	0	0	0	1	0	0.104075	0.0238522	0.189342	0.39847	0.00585693	0.863234	0.0400448
		670	1	1	1	1	1	1	0	0.939129	0.907062	0.904659	0.773391	0.885245	0.928083	0.0262176
		671	1	1	1	1	1	1	0	0.990915	0.988865	0.851591	0.754359	0.997696	0.984692	0.0233763
		672	0	0	1	0	1	0	0	0.0666951	0.291926	0.772257	0.317489	0.664884	0.128838	0.0583612
		673	1	1	0	0	0	1	0	0.121818	0.0620489	0.277547	0.345999	0.0165289	0.668111	0.00279576
		674	0	0	1	1	0	0	0	0.00696254	0.0175216	0.878435	0.514023	0.0542221	0.0213702	0.117746
		675	0	0	0	0	0	1	0	0.00326515	0.00416382	0.621532	0.513199	0.0029138	0.150342	0.00744495
		676	1	1	0	0	0	1	0	0.823332	0.842468	0.591469	0.639838	0.724576	0.926694	0.0314129
		677	0	0	1	1	1	0	0	0.0260742	0.105765	0.852005	0.781283	0.319962	0.0466128	0.00509192
		678	1	1	1	1	1	1	0	0.999552	0.998967	0.94008	0.932986	0.998905	0.99576	0.0117678
		679	0	0	0	1	0	0	0	0.00199848	0.0442648	0.171447	0.566524	0.0560649	0.0797059	0.0302005
		680	1	1	0	0	0	1	0	0.10539	0.0260266	0.170271	0.332389	0.00357538	0.859165	0.0720314
		681	1	1	0	0	0	1	0	0.937963	0.660801	0.0943223	0.547543	0.0595538	0.986223	0.00338554
		682	1	1	0	0	0	1	0	0.14086	0.0419805	0.421725	0.422253	0.0408721	0.786007	0.00257559
		683	1	1	1	1	1	1	0	0.999967	0.999922	0.937871	0.971424	0.999235	0.997744	0.00742836
		684	1	1	0	0	0	1	0	0.32929	0.115182	0.644387	0.455283	0.0509398	0.877587	0.0154102
		685	1	1	0	0	0	1	0	0.0483628	0.0105223	0.155378	0.286802	0.00196958	0.869678	0.0938878
		686	1	1	1	1	1	1	0	0.999921	0.999776	0.958765	0.958552	0.999665	0.998307	0.00578923
		687	1	1	0	0	0	1	0	0.165756	0.434967	0.0855046	0.355661	0.362622	0.529724	0.00181853
		688	0	0	0	0	1	0	0	0.0545955	0.162191	0.333639	0.266673	0.675228	0.228248	0.193962
		689	1	1	1	1	1	1	0	0.99996	0.999906	0.938084	0.968872	0.999274	0.997472	0.00708838
		690	1	1	0	0	0	1	0	0.225448	0.0919175	0.359935	0.351396	0.101782	0.723704	0.00248667
		691	1	1	0	0	0	1	0	0.281884	0.265761	0.173377	0.771978	0.02226	0.675336	0.000274179
		692	0	0	0	0	0	1	0	0.0205215	0.144412	0.738812	0.671516	0.117454	0.111335	0.000105579
		693	0	0	0	0	0	1	0	0.775257	0.724675	0.721763	0.286689	0.0250974	0.846043	0.00112491
		694	0	0	0	1	0	0	0	0.000921137	0.0264668	0.284649	0.754914	0.0364486	0.00978237	0.0111808
		695	1	1	1	1	1	1	0	0.999887	0.999763	0.907834	0.955573	0.997705	0.996558	0.00787882
		696	1	1	0	0	0	1	0	0.0908392	0.0431358	0.121827	0.55156	0.0138532	0.799777	0.15316
		697	0	0	0	1	0	0	0	0.0227442	0.0768606	0.157149	0.899582	0.0499779	0.0571621	0.00114984
		698	1	1	0	0	0	1	0	0.381702	0.145318	0.761891	0.458582	0.0536992	0.850325	0.00906272
		699	1	1	1	1	1	1	0	0.999974	0.999915	0.963495	0.968081	0.99977	0.999152	0.00268971
		700	0	0	1	0	0	0	0	0.105623	0.0951066	0.712607	0.298735	0.166608	0.354496	0.0593216
		701	1	1	0	0	0	1	0	0.00783483	0.162027	0.0060657	0.975405	0.00228327	0.26102	0.000152146
		702	0	0	0	1	1	1	0	0.026216	0.15444	0.0124639	0.877492	0.0406566	0.635672	0.000620267
		703	1	1	1	1	1	1	0	0.931922	0.913387	0.603558	0.811981	0.780929	0.978948	0.0516828
		704	0	0	0	0	0	1	0	0.616198	0.828545	0.0355808	0.404223	0.319431	0.77617	0.00143196
		705	0	0	0	1	1	1	0	0.000221317	0.000855019	0.00351591	0.913495	0.984487	0.997289	0.00229614
		706	1	1	0	0	0	1	0	0.0376822	0.210367	0.0628949	0.916316	0.000321568	0.852985	0.00114551
		707	1	1	0	0	0	1	0	0.284635	0.588572	0.0090568	0.93522	0.0392588	0.695079	0.000222037
		708	0	0	0	1	0	1	0	0.118809	0.409724	0.0181572	0.87797	0.00118656	0.887263	0.000205957
		709	0	0	0	1	0	0	0	1.57539e-07	1.22913e-06	0.0106068	0.999992	3.53014e-06	0.00105776	9.00315e-06
		710	1	1	0	0	1	1	0	0.897415	0.97712	0.000131695	0.0656369	0.75661	0.99094	1.09013e-05
		711	1	1	1	1	1	1	0	0.957939	0.942482	0.483927	0.690052	0.855003	0.96891	0.0416998
		712	0	0	0	1	1	1	0	0.00109009	0.00364812	0.00460723	0.915846	0.968184	0.998097	0.000704016
		713	1	1	0	0	0	1	0	0.834543	0.915031	0.00826873	0.990292	0.000105822	0.998991	4.19724e-07
		714	1	1	0	1	0	1	0	0.89698	0.974449	0.00164538	0.9472	2.04853e-05	0.994034	2.15524e-07
		715	0	1	0	0	0	0	0	0.00791	0.0507945	0.00273271	0.983156	0.00135601	0.706679	3.01203e-05
		716	0	0	0	1	0	0	0	0.00454464	0.0263728	0.00528395	0.995879	4.69694e-06	0.262191	4.13699e-05
		717	0	0	0	0	0	1	0	0.9799	0.986089	0.00605344	0.00407636	0.0258155	0.997618	0.00015256
		718	0	0	1	0	0	0	0	0.0825795	0.497316	0.0607388	0.0776541	0.000184438	0.36877	0.0106204
		719	0	0	1	1	1	0	0	0.00124396	0.0628744	0.605945	0.859711	0.855162	0.143795	0.00609982
		720	1	1	0	1	0	0	0	0.899079	0.988163	0.00803704	0.963182	0.000494856	0.0169488	1.14971e-05
		721	1	1	0	1	0	0	0	0.862276	0.98145	0.0100306	0.986851	0.000164054	0.0108937	8.93543e-06
		722	1	1	0	0	0	1	0	0.966657	0.991936	0.0103171	0.658742	0.00885683	0.99739	9.48929e-06
		723	0	0	0	1	0	0	0	0.0143368	0.105232	0.0193407	0.996598	9.10554e-06	0.0824321	1.08257e-05
		724	0	0	0	0	0	1	0	0.972334	0.982313	0.022987	0.815735	0.0693439	0.963623	4.58893e-05
		725	1	1	0	1	0	1	0	0.871964	0.981724	0.00697434	0.958643	0.000548779	0.0256034	8.24557e-06
		726	0	0	0	1	0	0	0	4.65224e-06	0.000347801	0.000118769	1	2.7409e-07	0.000143052	2.11247e-11
		727	0	1	0	0	0	0	0	0.586605	0.927362	0.00124667	0.834593	0.00127504	0.410892	0.000243984
		728	0	0	1	0	1	0	0	0.00200504	0.0334369	0.37939	0.0352758	0.966218	0.064698	0.00346133
		729	0	0	0	0	0	1	0	0.974202	0.987924	0.0111085	0.00597992	0.041072	0.991956	0.000534729
		730	1	1	0	1	0	0	0	0.839984	0.97979	0.0096146	0.96192	0.000590977	0.0131376	1.84949e-05
		731	0	0	0	0	0	1	0	0.0996971	0.295528	0.106462	0.668497	0.00985478	0.559424	0.00539064
		732	0	1	0	0	0	0	0	0.00013444	0.000315363	0.98995	0.999336	0.00143657	0.240787	6.63456e-05
		733	1	1	1	1	1	1	0	0.999999	0.999995	0.996998	0.998949	0.99999	0.999997	0.00950007
		734	1	1	0	1	1	1	0	0.949255	0.996904	0.000133537	0.875802	0.987593	0.995587	2.88582e-07
		735	0	0	0	1	0	0	0	4.5618e-06	0.000328905	0.000127287	1	3.23478e-07	0.00014607	3.0535e-11
		736	0	0	0	1	0	0	0	0.000107991	0.000362633	0.00152566	0.999988	5.80659e-06	0.48707	8.18504e-08
		737	0	0	0	0	0	1	0	0.0894659	0.297774	0.16865	0.956043	0.024954	0.255602	0.000179982
		738	0	0	0	1	0	0	0	0.999994	0.999978	1.01648e-05	0.0101983	0.923817	0.999999	1.59198e-07
		739	0	0	0	1	0	1	0	0.00282411	0.0260569	0.00495651	0.984598	2.22443e-06	0.937845	9.41313e-05
		740	0	0	0	0	0	1	0	0.960484	0.979167	0.00996567	0.00533216	0.026685	0.995665	0.000255821
		741	1	1	0	0	0	0	0	0.0618078	0.855878	0.0199568	0.228955	0.152005	0.282221	8.26629e-05
		742	0	1	0	0	0	0	0	0.0248379	0.304389	0.0231749	0.43883	0.0271438	0.854999	4.09741e-05
		743	1	1	0	0	0	0	0	0.0111246	0.292721	0.161639	0.822476	0.0245302	0.0835766	1.57907e-05
		744	1	1	0	1	1	1	0	0.894904	0.992792	0.000197949	0.943571	0.985437	0.98174	1.4344e-06
		745	1	1	0	0	0	1	0	0.00711662	0.12004	0.000311746	0.996073	0.00147799	0.705474	2.60759e-06
		746	0	1	0	0	0	0	0	0.999987	0.999992	0.000240742	0.00299344	0.998576	0.999988	5.75188e-07
		747	0	0	0	1	0	0	0	0.999999	0.999995	9.66595e-06	0.0257468	0.92491	1	8.3919e-08
		748	1	1	0	0	0	1	0	0.99834	0.999967	0.000580541	0.00247466	0.505659	0.969199	7.00872e-07
		749	1	1	1	1	1	1	0	0.961846	0.946887	0.966722	0.796821	0.976394	0.997179	0.00539098
		750	0	0	0	1	0	1	0	0.00379303	0.0292206	0.00389014	0.99482	5.62218e-07	0.951264	7.55381e-06
		751	0	0	0	1	0	0	0	0.00018306	0.000543428	0.00537304	0.999937	7.59198e-05	0.643939	1.57055e-06
		752	0	1	0	0	0	1	0	0.0177215	0.295052	0.0573057	0.474342	0.157951	0.11827	0.000280413
		753	0	0	0	1	0	0	0	0.00660808	0.0414446	0.00669186	0.999181	8.41431e-07	0.0893266	6.90031e-07
		754	0	0	0	0	0	1	0	0.00370725	0.0357114	0.245113	0.349849	0.0891793	0.536571	0.00154631
		755	0	0	0	1	0	1	0	0.0352337	0.32623	0.00592542	0.983672	0.00846931	0.965012	2.90361e-05
		756	0	1	0	0	0	0	0	3.86454e-05	0.000119485	0.985733	0.999738	0.000589242	0.150874	1.80431e-05
		757	0	0	0	0	0	1	0	0.00297338	0.113247	0.0786573	0.919219	0.000806237	0.133655	4.12994e-05
		758	0	0	0	1	0	1	0	0.00575994	0.0226894	0.00604771	0.993752	1.30342e-05	0.920507	0.00109651
		759	1	1	0	0	0	1	0	0.877176	0.940804	0.00323602	0.997913	2.1045e-05	0.9994	5.25873e-08
		760	0	1	0	0	0	0	0	0.999899	0.999947	0.00116776	0.00514652	0.998552	0.999928	4.04414e-06
		761	1	1	0	0	0	1	0	0.996595	0.999797	0.00211388	0.00390389	0.676804	0.99682	1.78987e-06
		762	0	0	0	1	1	1	0	0.00106038	0.00574127	0.00473325	0.956265	0.98108	0.995883	0.000571195
		763	0	0	0	0	0	1	0	0.991938	0.996731	0.00324834	0.00167672	0.99931	0.999619	3.97107e-05
		764	0	0	0	0	0	1	0	0.969747	0.985883	0.00748321	0.00387476	0.0424619	0.993194	0.000414313
		765	1	1	0	0	0	1	0	0.999206	0.999936	0.00295774	0.0072466	0.661464	0.998	8.28872e-06
		766	0	0	0	1	0	1	0	0.000917822	0.0181395	0.00400828	0.993707	8.53533e-08	0.98057	8.96431e-06
		767	0	1	0	0	0	1	0	0.910929	0.973936	0.0182134	0.0216251	0.161663	0.575916	0.00229903
		768	1	1	0	1	0	1	0	0.84989	0.94418	0.0042007	0.915261	1.85113e-06	0.977433	1.82717e-07
		769	0	0	0	1	0	0	0	0.0197504	0.0276347	0.00312314	0.999925	6.86383e-06	0.0337694	4.59523e-08
		770	1	1	0	0	0	0	0	0.0278559	0.425216	0.125227	0.789659	0.00423579	0.207622	1.05454e-05
		771	1	1	0	0	0	1	0	0.00640854	0.0675397	0.0475296	0.661649	0.0651389	0.729773	0.000445281
		772	1	1	1	1	1	1	0	0.95206	0.942938	0.796203	0.887266	0.93319	0.961866	0.0735727
		773	0	0	0	1	0	1	0	0.0027548	0.0494128	0.00805515	0.99534	2.86316e-07	0.977092	6.06583e-06
		774	0	0	0	1	0	0	0	0.999996	0.99999	0.000121202	0.0279344	0.986701	0.999997	6.07781e-07
		775	1	1	0	0	0	1	0	0.00100695	0.0312249	0.00157632	0.997965	0.000336138	0.104797	5.91779e-05
		776	0	0	0	0	0	1	0	0.819673	0.874915	0.0793076	0.261202	0.78043	0.653126	0.000545756
		777	0	0	0	1	1	1	0	0.00836592	0.0476182	0.00596894	0.979259	0.0187991	0.48709	0.000276015
		778	1	1	0	0	0	1	0	0.268693	0.418473	0.00362771	0.9938	0.0228422	0.683487	6.13848e-05
		779	0	0	0	1	0	1	0	0.254798	0.331911	0.00411243	0.960842	0.000886053	0.935641	6.3761e-05
		780	0	0	0	1	0	0	0	2.77631e-10	4.48904e-09	0.000563297	0.999999	8.88661e-07	2.66112e-05	6.88699e-06
		781	1	1	0	0	0	1	0	0.051611	0.116115	0.0101735	0.976684	0.000135917	0.868985	0.000556667
		782	1	1	0	0	1	1	0	0.94037	0.972735	0.000900346	0.130743	0.952443	0.987145	1.12847e-06
		783	1	1	0	1	0	0	0	0.957892	0.985735	0.00319934	0.996165	0.000276681	0.0211817	1.36748e-06
		784	0	1	0	0	0	0	0	2.35978e-06	2.15601e-05	0.939532	0.999946	0.0005589	0.0132448	2.49328e-05
		785	1	1	1	1	1	1	0	1	1	0.99941	0.999761	1	0.999997	0.00275177
		786	1	1	0	0	0	1	0	0.989229	0.960862	0.000565641	0.9995	0.000184822	0.999426	3.31774e-08
		787	1	1	1	1	1	1	0	0.990754	0.982244	0.665833	0.684883	0.9703	0.966122	0.0271637
		788	0	0	0	1	1	1	0	9.06261e-06	4.64232e-05	0.000817432	0.992357	0.978554	0.986846	0.00145296
		789	1	1	0	1	0	1	0	0.980596	0.981803	0.000390024	0.99818	5.61698e-06	0.997494	2.11846e-08
		790	1	1	1	1	1	1	0	0.989945	0.984081	0.797363	0.794153	0.944769	0.986025	0.0483982
		791	0	0	0	1	0	0	0	0.000642946	0.00194865	0.000331107	0.999665	1.2702e-06	0.0507329	9.80713e-06
		792	0	0	0	0	0	1	0	0.99821	0.995953	0.0719734	0.497932	0.847643	0.858588	1.18267e-05
		793	0	0	1	1	1	0	0	6.62894e-05	0.017096	0.605327	0.941134	0.882877	0.00930507	0.00375453
		794	1	1	0	1	0	0	0	0.950744	0.982706	0.00310199	0.999055	6.47111e-05	0.00872117	1.54711e-06
		795	1	1	0	1	0	0	0	0.974758	0.99257	0.00364272	0.996217	0.000256798	0.0151744	2.02549e-06
		796	0	0	0	1	0	0	0	0.00298116	0.010182	0.00186172	0.999732	3.40624e-06	0.0182537	1.83106e-06
		797	1	1	0	0	0	1	0	0.99955	0.999333	0.00248028	0.893703	0.0253803	0.999538	1.37597e-06
		798	1	1	0	1	0	0	0	0.938359	0.984252	0.00464838	0.995765	0.000312792	0.00945731	3.50793e-06
		799	0	0	0	1	1	1	0	9.08013e-05	0.000298108	0.00110816	0.995321	0.9573	0.994253	0.000293094
		800	0	1	0	1	0	1	0	0.0864827	0.715967	0.0678627	0.97946	0.324102	0.00067669	0.00439089
		801	0	0	0	0	0	1	0	0.135611	0.275017	0.0729512	0.777278	0.00467503	0.733408	0.00378403
		802	0	0	1	0	1	0	0	0.000290594	0.0070798	0.745231	0.00576706	0.99335	0.0143804	0.00171629
		803	0	0	0	0	0	1	0	0.000447106	0.00574933	0.0173016	0.6282	0.000750581	0.163033	0.0543652
		804	0	0	0	1	0	0	0	1.76348e-08	3.23176e-06	1.2043e-06	1	3.01388e-08	3.37927e-06	4.09916e-13
		805	0	0	0	1	0	0	0	0.00121751	0.0013213	0.000134441	0.999999	2.70011e-06	0.00213514	1.48376e-09
		806	1	1	0	0	0	1	0	0.999951	0.999999	0.00101534	0.00676733	0.56121	0.998418	1.19062e-07
		807	0	0	0	1	0	1	0	0.00231792	0.00531332	0.00019028	0.997851	3.39842e-07	0.952487	3.70866e-05
		808	1	1	0	1	1	1	0	0.997383	0.999288	2.20861e-05	0.997779	0.995988	0.999334	1.97547e-08
		809	0	0	0	1	0	1	0	0.0134493	0.0522207	0.00200306	0.994164	0.00183923	0.975805	1.01917e-05
		810	0	0	0	1	0	0	0	1.67724e-08	2.99879e-06	1.33597e-06	1	3.59919e-08	3.42779e-06	6.38386e-13
		811	0	0	0	1	0	0	0	6.75859e-07	1.95266e-06	7.90974e-05	1	1.85752e-06	0.0365233	7.55777e-09
		812	0	0	0	0	0	1	0	0.0821205	0.217962	0.111027	0.971371	0.120218	0.0843774	4.08072e-05
		813	0	0	0	1	0	0	1	0.00210382	0.0404161	0.0762674	0.685194	0.0117523	0.591654	0.0681531
		814	1	1	0	0	0	1	0	0.000980606	0.0156109	4.52079e-05	0.999908	0.000265408	0.43293	4.14461e-07
		815	0	0	0	1	0	0	0	1.94025e-05	0.000198682	0.00847096	0.152587	0.000534105	0.0188053	0.167474
		816	1	1	0	1	1	1	0	0.986544	0.997151	4.13827e-05	0.998745	0.995475	0.995217	1.10167e-07
		817	0	0	0	0	0	1	0	0.000707585	0.0295403	0.0180368	0.991573	0.000164153	0.0874037	1.3157e-05
		818	1	1	1	1	1	1	0	0.996135	0.990376	0.971078	0.923192	0.996646	0.998185	0.00287381
		819	0	0	0	1	0	0	0	1.59966e-06	4.98142e-06	0.00044882	0.999999	2.96517e-05	0.0903416	2.4361e-07
		820	1	1	0	0	0	0	0	0.00214284	0.10529	0.0516061	0.986366	0.0102793	0.0334372	3.29884e-06
		821	0	0	0	1	0	1	0	0.00315148	0.00482689	0.000119971	0.999641	7.6262e-08	0.960263	1.97924e-06
		822	0	0	0	1	0	1	0	0.0153322	0.127788	0.00105007	0.999305	0.00267744	0.964372	5.6647e-06
		823	0	0	0	1	0	0	0	0.000987695	0.00260921	0.00026114	0.999977	2.06957e-07	0.014465	6.26173e-08
		824	0	1	0	0	0	0	0	4.90338e-07	6.67089e-06	0.912585	0.99998	0.000309934	0.00408402	5.99944e-06
		825	1	1	0	0	0	1	0	0.993578	0.969619	0.000131493	0.999935	3.24344e-05	0.999612	2.97312e-09
		826	1	1	0	0	0	1	0	0.999979	0.999999	0.00513194	0.0214501	0.700615	0.99992	2.20091e-06
		827	0	0	0	1	1	1	0	0.000100831	0.000518011	0.000946274	0.998012	0.976336	0.987282	0.000212103
		828	0	1	0	0	0	0	0	0.0122363	0.16578	0.00640391	0.900527	0.00772666	0.831007	1.32999e-05
		829	1	1	0	0	0	1	0	0.999875	0.999995	0.00312044	0.0171467	0.681672	0.999866	3.64807e-07
		830	0	0	0	1	0	1	0	0.000848835	0.00319753	9.15121e-05	0.999325	7.11782e-09	0.988576	3.95771e-06
		831	1	1	0	0	0	1	0	0.00213466	0.0243426	0.0131812	0.934684	0.0251554	0.633072	0.00021543
		832	1	1	0	0	0	0	0	0.0368814	0.846924	0.00891636	0.575772	0.0623112	0.263507	3.30561e-05
		833	1	1	0	0	0	0	0	0.0176258	0.230371	0.0300076	0.979559	0.00159202	0.165465	2.28406e-06
		834	1	1	0	1	0	1	0	0.949697	0.962647	0.00234083	0.980958	7.21389e-07	0.969342	1.43739e-08
		835	0	1	0	0	0	0	0	0.108262	0.329502	0.131553	0.284722	0.000207684	0.947548	0.00107933
		836	0	0	0	1	0	1	0	0.00191722	0.00331232	0.000344189	0.998849	2.16133e-06	0.900553	0.000578882
		837	0	0	0	1	0	0	1	0.000205911	0.033389	0.0269731	0.5979	0.000268513	0.0034144	0.619178
		838	0	0	0	1	0	1	0	0.00328822	0.012404	0.000194535	0.999592	3.48461e-08	0.985645	1.98879e-06
		839	1	1	1	1	1	1	0	0.98441	0.981864	0.885414	0.92718	0.984152	0.961699	0.0479855
		840	0	1	0	0	0	0	0	0.178486	0.310701	0.927941	0.180353	0.952592	0.548473	0.001252
		841	0	0	1	1	1	1	0	0.0208528	0.757198	0.437795	0.630752	0.848058	0.139019	0.00727113
		842	1	1	1	1	1	0	0	0.999939	0.999515	0.543331	0.967296	0.958852	0.336301	2.28501e-05
		843	1	1	0	0	0	1	0	0.194979	0.846763	1.57351e-05	0.87563	5.28741e-05	0.998275	4.02495e-05
		844	0	0	1	0	0	1	0	0.0264485	0.152843	0.927966	0.337074	0.136844	0.795793	0.000547739
		845	0	0	1	0	0	1	0	0.0162387	0.101537	0.817406	0.280287	0.0182986	0.796578	0.0010357
		846	0	0	1	0	0	1	0	0.0192841	0.0895176	0.946281	0.220575	0.0287906	0.870845	0.00182146
		847	0	1	0	0	0	0	0	0.00988785	0.978621	0.0032651	0.0069281	0.0239501	0.00960164	3.2452e-06
		848	0	0	0	0	0	1	0	0.00360128	0.248572	0.488717	0.27287	0.249636	0.0343897	0.000461069
		849	0	0	0	0	0	1	0	0.998832	0.996344	0.0197492	0.189331	0.992576	0.727888	9.33614e-07
		850	0	0	0	0	1	1	0	0.759792	0.662455	0.25557	0.427217	0.655628	0.926088	0.0318252
		851	0	0	0	0	1	1	0	0.585265	0.632793	0.349236	0.487903	0.469891	0.900283	0.0321165
		852	1	1	1	1	1	0	0	0.999963	0.999675	0.450969	0.964993	0.96235	0.357073	2.27685e-05
		853	0	0	0	0	0	1	0	0.997741	0.994572	0.0299334	0.159209	0.995774	0.639519	2.72539e-06
		854	1	1	1	1	1	0	0	0.900766	0.876284	0.923484	0.651718	0.982352	0.246378	3.07086e-05
		855	0	0	0	0	0	1	0	0.99879	0.996735	0.0217108	0.197413	0.993591	0.703038	8.68688e-07
		856	1	1	0	0	0	1	0	0.986826	0.997047	0.0527054	0.231932	0.874471	0.90358	5.80052e-05
		857	0	0	1	0	0	1	0	0.112748	0.177795	0.964975	0.1957	0.0131964	0.966967	6.10977e-05
		858	0	1	0	0	0	0	0	0.988397	0.988483	0.0182452	0.257337	0.172166	0.945785	0.000299288
		859	0	0	1	0	0	1	0	0.0159071	0.151621	0.720758	0.181112	0.0316272	0.911375	7.70181e-05
		860	1	1	1	1	1	0	0	0.875619	0.839566	0.941213	0.754856	0.964725	0.263365	7.62217e-05
		861	0	0	1	0	0	1	0	0.0432678	0.210163	0.740096	0.371585	0.142875	0.809751	0.00140855
		862	0	0	1	0	0	1	0	0.00308759	0.0189552	0.979072	0.244149	0.00206655	0.980523	7.33992e-06
		863	1	1	1	1	1	0	0	0.936849	0.900631	0.917074	0.73562	0.984176	0.254361	4.82864e-05
		864	1	1	1	1	1	0	0	0.874698	0.906348	0.625952	0.573711	0.912739	0.114716	6.01652e-05
		865	0	0	1	0	0	1	0	0.0817363	0.282417	0.983648	0.221693	0.00524529	0.854574	4.80766e-05
		866	0	0	0	0	0	1	0	0.973692	0.93974	0.00463863	0.320227	0.285656	0.980283	7.16014e-06
		867	0	0	1	0	0	1	0	0.0458183	0.248641	0.900702	0.203315	0.386558	0.831558	2.21727e-05
		868	0	0	1	0	0	1	0	0.0186444	0.0450183	0.986587	0.13242	0.0760718	0.745019	1.56006e-05
		869	1	1	1	1	1	0	0	0.759055	0.719921	0.928253	0.891183	0.852586	0.0498675	7.12793e-05
		870	1	1	1	1	1	0	0	0.998951	0.994966	0.798473	0.972793	0.987491	0.0717235	1.49381e-05
		871	1	1	1	1	1	0	0	0.901163	0.879436	0.944508	0.862743	0.973239	0.141577	0.000180957
		872	1	1	1	1	1	0	0	0.990745	0.973841	0.835	0.950807	0.971549	0.0686834	0.000110014
		873	0	0	0	0	0	1	0	0.998018	0.995354	0.0221059	0.171963	0.992438	0.691891	1.13471e-06
		874	0	0	0	0	0	1	0	0.997933	0.994965	0.0208127	0.188029	0.990782	0.690756	1.45315e-06
		875	0	0	0	0	1	1	0	0.998521	0.990711	0.418738	0.672163	0.994787	0.998486	0.00203007
		876	0	1	0	0	0	0	0	0.0919265	0.517579	0.756282	0.032258	0.583797	0.0778753	4.05779e-05
		877	1	1	1	1	1	0	0	0.999961	0.999685	0.51121	0.969966	0.968212	0.331473	2.68168e-05
		878	0	0	1	0	0	1	0	0.00241918	0.0188631	0.985183	0.185732	0.00575118	0.828301	2.1066e-06
		879	0	0	1	0	1	0	0	0.000898997	0.0188257	0.98468	0.0147619	0.811832	0.081529	4.39781e-06
		880	1	1	0	0	0	1	0	0.994072	0.977048	0.121995	0.154587	0.561279	0.998483	4.63488e-05
		881	0	0	1	0	0	1	0	0.00466734	0.025247	0.982276	0.189132	0.0103724	0.877995	1.0213e-05
		882	1	1	1	1	1	0	0	0.999406	0.996415	0.782242	0.974388	0.98151	0.136361	5.17115e-05
		883	1	1	1	1	1	0	0	0.92513	0.903257	0.92056	0.776679	0.979338	0.215557	5.56134e-05
		884	0	1	0	0	0	0	0	0.182081	0.320416	0.205423	0.398595	0.00824205	0.254439	0.00119018
		885	0	1	0	0	0	0	0	0.977322	0.984955	0.0160709	0.300047	0.140403	0.898587	0.00050552
		886	0	1	0	0	0	1	0	0.0105777	0.544765	0.0158643	0.0617795	0.824673	0.148444	2.57167e-05
		887	0	0	0	0	0	1	0	0.281717	0.632364	0.774627	0.516869	0.0668501	0.938118	8.19554e-07
		888	0	0	0	0	0	1	0	0.00651573	0.0798989	0.609221	0.138126	0.248293	0.317902	0.000169805
		889	0	0	1	0	0	1	0	0.00434523	0.0173788	0.963491	0.154981	0.00454362	0.969758	0.000276398
		890	0	0	0	0	0	1	0	0.994316	0.982809	0.00376785	0.310583	0.408426	0.986128	3.41963e-06
		891	0	0	0	0	0	1	0	0.992029	0.984044	0.0367499	0.194827	0.984717	0.748246	1.70671e-05
		892	0	0	0	0	0	1	0	0.0544288	0.248521	0.827464	0.497256	0.0326378	0.955092	1.07235e-06
		893	0	0	0	0	0	1	0	0.992939	0.985649	0.0328375	0.177895	0.987046	0.7459	1.57267e-05
		894	0	1	0	0	0	0	0	0.492321	0.883306	0.192164	0.254147	0.091424	0.060592	0.00202811
		895	0	0	0	0	0	1	0	0.992413	0.98534	0.0330755	0.182833	0.987022	0.732421	1.4612e-05
		896	0	0	0	0	0	1	0	0.00395407	0.211312	0.506166	0.442466	0.442226	0.106598	0.000228936
		897	0	0	1	1	0	0	0	0.0264842	0.0738764	0.973711	0.747586	0.199839	0.218152	0.00145514
		898	0	1	0	0	0	0	0	0.974766	0.998087	0.00270531	0.894945	0.000968891	0.783514	7.44542e-05
		899	0	0	0	0	0	1	0	0.992676	0.989164	0.0289013	0.230289	0.974439	0.753112	1.32403e-05
		900	0	0	0	0	0	1	0	0.980418	0.978525	0.0677897	0.237057	0.974897	0.664191	5.73046e-05
		901	0	0	1	0	0	1	0	0.00168153	0.00994413	0.983702	0.133155	0.000889567	0.959502	5.63696e-05
		902	0	1	0	0	0	1	0	0.0199508	0.635538	0.0163422	0.232598	0.755967	0.119434	9.06111e-05
		903	0	0	0	0	0	1	0	0.997506	0.991941	0.00439454	0.576399	0.25695	0.990492	2.1118e-06
		904	0	0	0	0	0	1	0	0.996506	0.993689	0.0102132	0.189613	0.981768	0.797415	1.23153e-06
		905	0	0	0	0	0	1	0	0.754515	0.773141	0.0459888	0.0400357	0.991909	0.669925	0.000183368
		906	0	0	1	0	0	1	0	0.0691202	0.121551	0.994338	0.147538	0.00398833	0.918682	3.58941e-06
		907	0	0	0	1	0	1	0	0.112194	0.174954	0.958302	0.113825	0.634842	0.866287	0.00264838
		908	0	0	0	0	0	1	0	0.10581	0.36189	0.609124	0.572686	0.0696021	0.971935	2.26072e-06
		909	0	0	0	0	0	1	0	0.0146521	0.193937	0.986784	0.480741	0.0670573	0.0346627	4.30082e-05
		910	1	1	0	1	0	1	0	0.821418	0.969514	0.0437222	0.949387	0.0221969	0.843134	0.000611439
		911	1	1	0	0	0	1	0	0.987543	0.991834	0.0650562	0.206313	0.940076	0.914073	0.00019936
		912	1	1	1	1	1	0	0	0.999405	0.996308	0.77748	0.975087	0.981618	0.138898	5.22743e-05
		913	0	0	1	0	0	1	0	0.00472215	0.0168938	0.994576	0.133238	0.00565259	0.886524	2.21001e-06
		914	0	0	0	0	0	1	0	0.999504	0.995068	0.0143151	0.33698	0.977725	0.883465	1.17697e-05
		915	0	0	1	0	0	1	0	0.000416822	0.00526737	0.98727	0.0854275	0.000374096	0.974438	5.46177e-05
		916	0	0	0	0	0	1	0	0.994414	0.988093	0.0381208	0.191589	0.988614	0.736345	1.14028e-05
		917	1	1	1	1	1	0	0	0.977703	0.953825	0.860231	0.879331	0.976949	0.101318	0.00020477
		918	0	0	0	0	0	1	0	0.961253	0.990937	0.106082	0.455938	0.167714	0.774294	0.00200056
		919	0	0	1	0	0	1	0	0.00115174	0.0129779	0.97934	0.285361	0.000424718	0.98713	2.52466e-06
		920	0	0	1	0	0	1	0	0.0129202	0.0369299	0.991535	0.0789361	0.0584749	0.865698	2.1466e-06
		921	1	1	1	1	1	0	0	0.995416	0.988956	0.760978	0.932674	0.95657	0.0591325	0.000155485
		922	0	0	1	0	0	1	0	0.282581	0.223919	0.992669	0.495415	0.00340907	0.873713	7.08689e-07
		923	1	1	0	0	0	1	0	0.358378	0.770802	0.0076686	0.853496	0.0185335	0.862691	0.000727461
		924	0	0	0	0	0	1	0	0.00350642	0.0518913	0.0489802	0.114192	0.00826118	0.728746	0.000404987
		925	0	0	1	0	0	1	0	0.0240841	0.033905	0.856695	0.382173	0.00822863	0.965508	0.00288181
		926	0	0	0	0	0	1	0	0.999386	0.993977	0.0164835	0.292747	0.982328	0.876479	1.14662e-05
		927	0	0	0	0	1	1	0	0.82663	0.748764	0.477887	0.555522	0.819049	0.809227	0.0526235
		928	0	0	1	0	0	1	0	0.000831977	0.0108169	0.990834	0.118992	0.000578973	0.964383	4.9859e-05
		929	0	0	0	0	0	1	0	0.998968	0.989525	0.0143935	0.317506	0.948909	0.92674	1.38102e-05
		930	1	1	1	1	1	0	0	0.959729	0.963456	0.890124	0.815797	0.967553	0.0567146	0.000196988
		931	0	0	0	0	0	1	0	0.997671	0.993219	0.019786	0.191906	0.987213	0.821361	2.91166e-06
		932	0	0	1	1	0	0	0	0.000861141	0.0220469	0.994933	0.400423	0.674084	0.00942166	3.39674e-05
		933	0	1	0	0	0	0	0	0.169521	0.336433	0.471014	0.381569	0.614295	0.122532	0.157317
		934	0	0	1	1	0	0	0	0.97584	0.99918	1	0.993644	0.0227524	0.999986	4.40006e-09
		935	0	1	0	0	0	0	0	0.057457	0.225939	0.885376	0.445437	0.971993	0.205227	8.11655e-05
		936	0	0	1	1	0	0	0	0.976498	0.999258	1	0.995051	0.0254707	0.999992	2.65431e-09
		937	0	1	0	0	0	0	0	0.302239	0.990026	0.4208	0.397598	0.141155	0.528282	0.00165391
		938	0	1	0	0	0	0	0	0.225999	0.48913	0.990288	0.0555021	0.998372	0.383635	1.34033e-05
		939	0	0	0	0	1	0	0	1.04963e-05	0.000465035	0.492031	0.128737	0.233859	0.000643601	0.0135592
		940	0	1	0	0	0	0	0	3.31147e-05	0.0181921	0.105697	0.864823	0.470237	0.000634047	6.33135e-05
		941	0	1	0	0	0	0	0	0.000876499	0.0163395	0.0952229	0.504931	0.34996	0.00089341	0.153788
		942	1	1	0	0	0	0	0	0.000492592	0.134832	0.698799	0.637195	0.563503	0.0015731	0.00322128
		943	0	1	0	0	0	0	0	0.448408	0.990658	0.434977	0.257001	0.347077	0.532502	0.0041793
		944	0	1	0	0	0	0	0	9.1814e-06	0.00122001	0.0289596	0.29261	0.0149984	0.000335452	0.184126
		945	1	1	0	0	0	1	0	0.627107	0.2626	0.0782352	0.503191	0.0488761	0.872642	0.0132155
		946	0	0	1	1	0	0	0	0.143709	0.344698	0.647648	0.604466	0.728721	0.340755	0.0246346
		947	1	1	0	0	0	1	0	0.53758	0.232164	0.0853497	0.48401	0.103682	0.814754	0.0823771
		948	0	0	1	1	0	0	0	0.0195958	0.0398669	0.327639	0.81035	0.0587111	0.0257703	0.151888
		949	1	1	0	0	0	1	0	0.698257	0.394821	0.300783	0.189367	0.525189	0.818833	0.0523111
		950	1	1	0	0	0	1	0	0.501491	0.522034	0.000564632	0.508665	0.00346862	0.988068	0.0335564
		951	1	1	0	0	0	1	0	0.187081	0.0937265	0.052821	0.378631	0.0316346	0.44584	0.292748
		952	0	0	0	0	0	1	0	9.13393e-08	9.36224e-06	0.000116317	0.928112	0.000159145	0.00105898	0.0428729
		953	1	1	1	1	1	1	0	0.885982	0.991304	0.575247	0.497191	0.892145	0.859405	0.000482803
		954	0	0	1	1	1	0	0	0.0544413	0.222774	0.65674	0.518758	0.556344	0.500553	0.0238413
		955	1	1	1	1	1	1	0	0.711256	0.639713	0.385314	0.971299	0.792151	0.960537	0.00135684
		956	0	0	0	0	0	1	0	4.74474e-06	0.000140548	0.000523216	0.707009	0.000166129	0.0307161	0.176514
		957	0	0	1	0	0	0	0	0.00107556	0.0159216	0.0374045	0.824341	0.0106478	0.00119581	0.199622
		958	0	0	1	1	0	0	0	0.0196966	0.134784	0.0970975	0.715482	0.0222922	0.0176936	0.475804
		959	1	1	0	0	0	1	0	0.998331	0.999682	0.0140031	0.2213	0.252497	0.999441	0.0029587
		960	0	0	1	0	0	0	0	0.0611589	0.0764489	0.47964	0.48388	0.0525926	0.0634974	0.457187
		961	0	0	0	0	0	1	0	1.89757e-05	0.000498622	0.00179645	0.91901	0.00198542	0.0168017	0.0350481
		962	0	0	0	0	0	0	1	0.00025029	0.00528503	0.00423901	0.801496	0.012922	0.00312475	0.50924
		963	0	0	0	1	0	0	0	0.807312	0.809018	0.384485	0.374177	0.710049	0.881749	0.223205
		964	1	1	0	0	0	1	0	0.983759	0.841823	0.00417079	0.683407	0.0383385	0.977447	0.00539628
		965	1	1	1	1	1	1	0	0.998612	0.9991	0.7395	0.985543	0.927785	0.997883	0.00378571
		966	1	1	0	0	0	1	0	0.997122	0.981024	0.0419395	0.526532	0.63273	0.985697	0.0153543
		967	1	1	1	1	1	1	0	0.999973	0.999926	0.991388	0.988223	0.999632	0.999866	0.00429204
		968	1	1	1	1	1	1	0	0.999988	0.999965	0.99132	0.993099	0.999637	0.999926	0.00233694
		969	0	0	0	1	0	0	0	0.0175668	0.124766	0.264491	0.926628	0.100918	0.0027954	0.0704224
		970	0	0	0	1	0	0	1	0.0153484	0.0592984	0.004527	0.643486	0.00250545	0.164928	0.912169
		971	0	0	0	1	0	0	0	0.209738	0.264514	0.280755	0.801604	0.0976888	0.137561	0.297235
		972	0	1	1	0	1	0	0	0.0154641	0.372179	0.363772	0.140667	0.667104	0.0237577	0.0477393
		973	0	0	0	1	0	0	0	0.000767992	0.0194283	0.0232717	0.705449	0.00551812	0.000904518	0.484616
		974	1	1	0	0	0	1	0	0.0124388	0.0132973	0.0060073	0.350974	0.00398029	0.207778	0.0809496
		975	0	0	0	0	0	1	0	0.688645	0.40008	0.13803	0.903076	0.0153967	0.36915	0.00964392
		976	1	1	0	0	0	1	0	0.0942681	0.0819548	0.253607	0.490939	0.143246	0.395831	0.170369
		977	1	1	0	0	0	1	0	0.752285	0.440885	0.26715	0.196571	0.472224	0.771096	0.101925
		978	1	1	0	0	0	1	0	0.980482	0.823673	0.0120438	0.619476	0.0967926	0.971808	0.0105485
		979	0	0	0	0	0	1	0	0.00389769	0.00254935	0.0949069	0.320715	0.00718114	0.870657	0.20532
		980	0	0	1	1	1	0	0	0.00146941	0.0748399	0.146817	0.819271	0.0458723	0.00884646	0.0919897
		981	0	0	0	1	0	0	0	0.00439005	0.0214395	0.0741797	0.822652	0.0448794	0.0178518	0.0594634
		982	0	0	1	0	0	0	0	0.000327954	0.00603286	0.041982	0.240315	0.00588482	0.018137	0.229731
		983	1	1	0	0	0	1	0	0.990909	0.926414	0.128174	0.21586	0.883506	0.984274	0.0109232
		984	1	1	1	0	0	1	0	0.037084	0.0251745	0.0344041	0.27392	0.00698045	0.370909	0.030887
		985	1	1	1	1	1	1	0	0.999988	0.999965	0.99253	0.993261	0.9997	0.99993	0.00211414
		986	1	1	1	1	1	1	0	0.958504	0.9881	0.482615	0.955547	0.692594	0.968783	0.0102889
		987	1	1	0	0	1	1	0	0.983142	0.923382	0.0653142	0.0846115	0.702912	0.997004	0.00770629
		988	0	0	1	0	0	0	0	0.00153422	0.00659551	0.0264241	0.750374	0.0203702	0.0984335	0.424396
		989	0	0	0	1	0	0	0	0.292574	0.295115	0.660628	0.62099	0.172288	0.0702426	0.18439
		990	1	1	1	1	1	1	0	0.884068	0.907299	0.800591	0.876394	0.859022	0.945111	0.0117659
		991	1	1	1	1	1	1	0	0.999984	0.999951	0.991086	0.991057	0.999613	0.999918	0.00250361
		992	0	0	1	0	0	0	0	0.000525176	0.00949717	0.0751848	0.775826	0.0264401	0.0013388	0.134894
		993	0	0	0	0	0	0	1	0.0279894	0.119676	0.0444349	0.806567	0.0109552	0.0884612	0.528606
		994	0	0	0	1	0	0	0	0.0225502	0.0255219	0.216508	0.648281	0.00983926	0.0834998	0.300813
		995	0	0	1	1	1	1	0	0.0265931	0.133338	0.832754	0.641046	0.761591	0.512764	0.0418035
		996	0	0	0	0	0	0	1	0.00282165	0.0142475	0.267875	0.726533	0.0188336	0.0155881	0.31562
		997	0	1	0	1	0	0	1	5.29292e-05	0.000853012	0.0266082	0.77825	0.000229195	0.00459305	0.598787
		998	0	0	0	1	0	0	0	0.0934983	0.134235	0.29934	0.700591	0.0582918	0.0709425	0.520571
		999	0	0	0	0	0	1	0	4.12114e-05	0.000547878	0.00280041	0.880904	0.00209622	0.0311254	0.0793265
		1000	0	1	1	1	0	0	0	0.277765	0.174114	0.36994	0.634052	0.0896509	0.427479	0.197518
		1001	0	0	0	1	0	0	1	0.000585217	0.0110321	0.0183204	0.940355	0.00130455	0.0041519	0.742663
		1002	0	0	1	1	0	1	0	0.0230363	0.0414336	0.329273	0.4202	0.180945	0.765153	0.0914711
		1003	0	0	0	0	0	0	1	0.00870332	0.05433	0.0562871	0.903499	0.00974328	0.0235078	0.237008
		1004	0	0	1	0	0	0	0	0.00012358	0.0127895	0.0229878	0.988384	0.00322613	0.0004818	0.0561708
		1005	1	1	1	1	1	1	0	0.999421	0.999206	0.975426	0.978324	0.997205	0.998857	0.00971286
		1006	1	1	1	1	1	1	0	0.996099	0.998072	0.704866	0.972972	0.895309	0.994803	0.00595914
		1007	0	0	0	1	0	0	0	0.993011	0.998754	0.327087	0.416836	0.993611	0.994009	0.236183
		1008	1	1	0	0	0	1	0	0.037316	0.0261714	0.00662126	0.628324	0.00655421	0.308272	0.00538959
		1009	0	0	0	1	0	0	0	0.000113195	0.00230993	0.000470247	0.998325	2.18204e-05	0.00910744	1.50794e-05
		1010	1	1	1	1	1	1	0	0.999979	0.999939	0.989956	0.991086	0.999519	0.999894	0.00268194
		1011	0	0	1	1	0	0	0	0.553928	0.777306	0.0757692	0.231318	0.389591	0.58748	0.720288
		1012	0	0	0	1	0	1	0	1.66007e-05	0.000159676	0.00437077	0.852994	0.000190438	0.140449	0.0109011
		1013	1	1	0	0	0	1	0	0.169585	0.0294056	0.0423392	0.353088	0.0377552	0.791702	0.00453323
		1014	0	0	0	0	0	1	0	0.000994867	0.00303752	0.274563	0.649161	0.000435645	0.0369227	0.0339339
		1015	0	0	1	0	0	0	0	0.0113582	0.0404398	0.0363425	0.98256	0.0279304	0.0327119	0.0587935
		1016	0	0	0	0	0	1	0	4.00324e-05	0.000575268	0.018001	0.982211	0.00636681	0.000172876	0.103994
		1017	0	0	1	0	0	0	0	9.88975e-05	0.0112382	0.0435097	0.872659	0.00307328	0.000240377	0.338917
		1018	0	0	1	0	0	0	0	0.00394771	0.0345891	0.0554761	0.698873	0.00535932	0.0313983	0.796254
		1019	0	0	1	0	0	0	0	0.000989572	0.00459256	0.160705	0.405653	0.0134747	0.0310291	0.378863
		1020	1	1	0	0	0	1	0	0.168591	0.0396556	0.0415678	0.311133	0.0412141	0.736367	0.0119995
		1021	0	0	0	1	0	0	0	0.00010299	0.00211971	0.000488792	0.998264	2.27759e-05	0.00870324	1.83749e-05
		1022	0	0	0	1	0	0	0	0.00294199	0.0401585	0.0766592	0.989488	0.00497089	0.00189849	0.165711
		1023	0	0	0	0	0	1	0	0.00648889	0.0492202	0.102764	0.655912	0.156989	0.0184128	0.169524
		1024	0	0	0	1	0	0	0	0.880761	0.971848	0.00216256	0.983881	0.886964	0.737134	0.00159526
		1025	0	0	0	0	0	1	0	6.16281e-07	2.14037e-05	0.000371144	0.803421	0.000110575	0.00551198	0.215015
		1026	1	1	1	1	1	1	0	0.811396	0.801579	0.691735	0.791181	0.620829	0.930724	0.140372
		1027	1	1	1	1	1	1	1	0.627759	0.618758	0.318085	0.531953	0.293244	0.721338	0.553637
		1028	0	0	0	1	0	0	1	0.0200436	0.0833101	0.0587463	0.27584	0.020717	0.124088	0.711815
		1029	0	0	0	0	1	1	0	0.637003	0.53154	0.137737	0.378863	0.391372	0.859622	0.014564
		1030	0	1	1	0	0	0	0	0.0219636	0.106582	0.184669	0.851796	0.0542251	0.0286199	0.236828
		1031	1	1	0	0	0	1	0	0.0647693	0.017735	0.00655567	0.423327	0.00315247	0.525739	0.2818
		1032	0	0	0	0	1	0	0	0.00239026	0.0209267	0.0922043	0.173161	0.115932	0.0118118	0.402796
		1033	0	0	0	0	1	0	0	0.00723535	0.0739673	0.34267	0.0798077	0.154289	0.0102334	0.45399
		1034	0	0	0	1	0	0	0	1.84141e-05	0.000676591	0.00320754	0.989566	0.00080871	8.40496e-05	0.183066
		1035	1	1	1	1	1	1	0	0.999705	0.999499	0.9742	0.978612	0.997451	0.999363	0.00718677
		1036	0	0	1	1	0	0	0	0.0185493	0.117522	0.46902	0.764253	0.195263	0.0126329	0.109256
		1037	1	1	0	0	0	1	0	0.837428	0.935527	0.632035	0.504019	0.875906	0.784784	0.0075041
		1038	0	0	1	1	1	1	0	0.0547598	0.10706	0.527352	0.363176	0.546565	0.66913	0.0523188
		1039	0	0	0	1	0	0	0	0.00116098	0.00557782	0.0374942	0.926926	0.00870119	0.0145	0.0687603
		1040	0	0	1	0	0	0	0	0.000981579	0.00981688	0.0102228	0.383395	0.00398807	0.0278214	0.447265
		1041	0	0	0	1	0	0	0	0.00912127	0.0592834	0.144117	0.906384	0.0592829	0.00194836	0.151084
		1042	0	0	1	0	0	0	0	0.00294795	0.0122326	0.705488	0.617233	0.113406	0.00251943	0.119408
		1043	0	0	1	1	1	1	0	0.0438939	0.0736056	0.628601	0.514677	0.451911	0.699095	0.056131
		1044	1	1	1	1	1	1	0	0.999528	0.999352	0.977447	0.979997	0.997639	0.999029	0.00885184
		1045	0	0	1	0	0	0	0	1.60916e-05	0.000576205	0.0312155	0.849311	0.000427242	6.42761e-05	0.837525
		1046	0	0	0	1	0	0	0	0.00493318	0.0462516	0.0830419	0.918046	0.0653871	0.00279745	0.019753
		1047	0	0	1	1	0	0	0	0.00869721	0.0327487	0.790142	0.763054	0.309669	0.029491	0.0259239
		1048	0	0	0	1	0	0	0	0.000139598	0.0014884	0.0728079	0.937699	0.00583216	0.00100461	0.111944
		1049	1	1	1	1	1	1	0	0.778096	0.776854	0.668848	0.832384	0.608374	0.917917	0.0397588
		1050	0	0	1	0	0	0	0	0.0361407	0.0816265	0.115446	0.581562	0.0273726	0.0517962	0.402889
		1051	0	1	1	1	0	1	0	0.036703	0.0693314	0.340042	0.337518	0.16549	0.736909	0.139741
		1052	0	0	0	1	0	0	0	0.00350902	0.0317797	0.0979267	0.936109	0.0302649	0.00150531	0.118575
		1053	0	0	0	1	0	0	0	0.000861701	0.00389198	0.0727916	0.681216	0.0078575	0.0168578	0.199578
		1054	0	0	1	1	1	0	0	0.119416	0.292561	0.695933	0.436458	0.902448	0.716606	0.00938998
		1055	0	0	0	1	0	0	0	0.00324068	0.0158195	0.013748	0.97057	0.00267719	0.0296375	0.0011358
		1056	0	0	0	1	0	0	0	0.00324538	0.0199976	0.0121047	0.970863	0.00421681	0.0244525	0.00106868
		1057	0	0	1	0	0	0	0	0.0014029	0.00396834	0.551198	0.590063	0.00427504	0.00539116	0.121056
		1058	0	0	0	1	0	0	0	0.0119357	0.0315449	0.0323343	0.938094	0.00788074	0.0940762	0.00170198
		1059	1	1	1	1	1	1	0	0.999572	0.999387	0.977694	0.978883	0.997576	0.99912	0.00963582
		1060	0	0	0	1	0	0	0	0.808074	0.953276	0.00276445	0.990336	0.857184	0.6665	0.00200166
		1061	1	1	1	1	1	1	0	0.999162	0.999321	0.920632	0.984309	0.983906	0.995713	0.015298
		1062	1	1	0	0	0	1	0	0.255056	0.0899157	0.0753974	0.479305	0.0185664	0.714987	0.0402727
		1063	0	0	1	0	1	0	0	0.0168538	0.157516	0.525492	0.308292	0.578134	0.0439622	0.063708
		1064	1	1	0	0	0	1	0	0.0608509	0.0133398	0.00709945	0.4701	0.00137216	0.549233	0.132372
		1065	1	1	1	1	1	1	0	0.999939	0.999899	0.982672	0.991858	0.999084	0.999806	0.00211296
		1066	0	0	0	1	0	0	0	0.00249095	0.0299793	0.187572	0.599744	0.102658	0.00623608	0.130569
		1067	0	1	1	1	0	0	0	0.0965769	0.206079	0.494113	0.568348	0.269959	0.156219	0.0932949
		1068	0	0	0	1	0	1	0	4.18223e-05	0.000353173	0.00936954	0.853512	0.000491361	0.156526	0.0292158
		1069	0	0	1	1	0	0	0	0.00145778	0.00587259	0.727528	0.555278	0.00957156	0.00266161	0.239098
		1070	1	1	1	1	1	1	0	0.753484	0.7314	0.476999	0.312273	0.712706	0.81455	0.216695
		1071	0	0	1	0	0	0	0	0.00152802	0.0072756	0.436318	0.704723	0.0146353	0.00971102	0.328595
		1072	0	0	0	0	0	0	1	0.00327718	0.0413923	0.285718	0.61395	0.126947	0.0154372	0.0699543
		1073	1	1	0	0	0	1	0	0.0342748	0.0187303	0.00856602	0.381247	0.00366625	0.286594	0.00910552
		1074	0	0	0	1	0	0	0	0.0577422	0.161983	0.08713	0.657666	0.0139806	0.231179	0.497529
		1075	0	0	0	0	0	1	0	0.000654552	0.00231292	0.183318	0.687816	0.000207459	0.037659	0.0153264
		1076	0	0	1	0	0	0	0	0.112824	0.640544	0.42542	0.601795	0.365718	0.0217429	0.0788898
		1077	1	1	1	1	1	1	0	0.998666	0.998017	0.970911	0.967027	0.995676	0.998127	0.0133358
		1078	1	1	1	1	1	1	0	0.979142	0.981702	0.929196	0.811851	0.985451	0.989263	0.0454718
		1079	1	1	0	0	0	1	0	0.628146	0.732184	0.239048	0.596173	0.626949	0.893776	0.061911
		1080	0	0	1	1	1	0	0	0.0108154	0.0851701	0.518174	0.793597	0.278521	0.0183457	0.00403741
		1081	0	0	0	1	0	0	0	7.28864e-05	0.00256972	0.0138205	0.806733	0.00341393	0.00427375	0.0592212
		1082	1	1	1	1	1	1	0	0.868326	0.876946	0.74816	0.834771	0.771194	0.914202	0.0334592
		1083	1	1	0	0	0	1	0	0.35732	0.113222	0.0415961	0.428475	0.0830221	0.557864	0.013502
		1084	1	1	0	0	0	1	0	0.104199	0.0929857	0.00577413	0.901289	0.00310383	0.431518	0.000458735
		1085	0	0	1	1	0	0	1	0.044028	0.338614	0.0648333	0.739977	0.0660922	0.0966788	0.782589
		1086	1	1	1	1	1	1	0	0.999714	0.999556	0.98112	0.982265	0.998293	0.999304	0.00771122
		1087	1	1	1	1	1	1	0	0.999734	0.999776	0.952381	0.990683	0.994619	0.997829	0.0131729
		1088	1	1	0	0	0	1	0	0.133284	0.0269142	0.0235639	0.408246	0.0184931	0.615644	0.00692482
		1089	0	0	0	1	0	0	0	0.0039284	0.0431791	0.205288	0.886875	0.101954	0.00163657	0.210569
		1090	1	1	0	0	0	1	0	0.0199663	0.00554265	0.00386412	0.354953	0.000300456	0.439284	0.335893
		1091	0	0	1	0	0	0	0	3.32609e-05	0.000622895	0.0479596	0.73238	0.00161059	0.000663664	0.0974866
		1092	0	0	0	0	0	1	0	0.000239807	0.0045154	0.0132566	0.616301	0.0250862	0.0101367	0.115953
		1093	1	1	0	0	0	1	0	0.0462455	0.0771116	0.00924452	0.581854	0.041015	0.106937	0.00646463
		1094	0	0	1	0	1	0	0	0.00663055	0.031438	0.103623	0.363905	0.210358	0.0303942	0.373688
		1095	0	0	1	0	0	0	0	0.00244291	0.0425352	0.166165	0.202496	0.355737	0.207824	0.0480108
		1096	0	0	0	0	1	0	0	0.00247622	0.116931	0.0573911	0.338387	0.470655	0.0040368	0.0184359
		1097	1	1	0	0	0	1	0	0.370261	0.686815	0.225202	0.489012	0.594397	0.578716	0.202558
		1098	0	0	1	0	0	0	0	6.66965e-05	0.00104823	0.0129769	0.858619	0.00038463	0.000415438	0.58967
		1099	0	0	1	0	0	0	0	0.000133789	0.0155159	0.0917121	0.933362	0.0307636	0.00029618	0.0874666
		1100	0	0	0	0	0	1	0	0.0215989	0.161421	0.24371	0.485608	0.341475	0.058995	0.000155709
		1101	0	0	0	0	0	0	1	9.2684e-05	0.00237493	0.00145514	0.930276	0.000549073	0.00737286	0.576337
		1102	0	0	0	0	0	1	0	0.74148	0.63998	0.181369	0.240615	0.020644	0.688153	0.00240497
		1103	0	0	0	1	0	0	0	0.111446	0.695617	0.00758092	0.825121	0.0019135	0.312363	0.390714
		1104	0	0	0	1	0	0	0	0.00359091	0.038918	0.119599	0.708418	0.0230618	0.00526829	0.234458
		1105	1	1	0	0	0	1	0	0.239016	0.0684377	0.0154687	0.315735	0.0415425	0.538419	0.00723091
		1106	1	1	1	1	1	1	0	0.999706	0.999751	0.952156	0.98967	0.995001	0.997668	0.012922
		1107	0	0	1	0	0	0	0	0.439169	0.640267	0.208819	0.913024	0.0437713	0.396043	0.0338326
		1108	1	1	0	0	0	1	0	0.0279194	0.015517	0.00787813	0.585201	0.00333305	0.431694	0.412629
		1109	0	0	0	0	1	0	0	0.00262727	0.0278403	0.0724604	0.683312	0.00159684	0.0077179	0.786971
		1110	0	0	0	1	0	0	0	0.00671362	0.0373141	0.0199258	0.978871	0.00630006	0.0217121	0.000763055
		1111	1	1	0	0	0	1	0	0.0565915	0.0191193	0.00479314	0.409686	0.000665592	0.461941	0.23415
		1112	1	1	0	0	0	1	0	0.235214	0.0882643	0.122277	0.509939	0.0172461	0.56868	0.0239448
		1113	1	1	1	1	1	1	0	0.999906	0.99984	0.983324	0.987771	0.998763	0.999701	0.00368702
		1114	0	0	1	1	0	0	0	0.217855	0.157613	0.710508	0.203224	0.149238	0.390585	0.0808753
		1115	0	0	1	0	0	0	0	0.0475419	0.211336	0.275931	0.463025	0.28744	0.11639	0.186774
		1116	0	0	0	0	0	0	1	0.970931	0.956775	0.891362	0.405169	0.876389	0.910994	0.136904
		1117	0	0	1	1	0	0	0	4.01652e-06	0.000483379	0.925967	0.98793	0.0345836	0.000287993	1.65502e-06
		1118	1	1	0	1	0	1	0	0.99676	0.9917	0.0004021	1	0.0307074	0.651301	1.0972e-11
		1119	1	1	0	1	0	1	0	0.999969	0.999897	6.34563e-05	1	0.000250585	0.991616	7.85593e-13
		1120	1	1	0	0	0	1	0	0.373169	0.166258	0.819445	0.41991	0.0615651	0.908856	0.00299548
		1121	1	1	0	1	0	1	0	0.999989	0.999939	3.43283e-05	1	0.000118943	0.995106	7.62676e-13
		1122	1	1	0	0	0	1	0	0.999765	0.722638	0.0249688	0.998736	0.0209784	0.999905	2.26072e-05
		1123	0	1	0	0	0	0	0	0.0102692	0.98172	0.0564673	0.00200585	0.764768	6.22039e-05	3.58989e-08
		1124	0	0	1	1	0	0	0	0.00479618	0.00345305	0.986393	0.999999	0.00246854	0.038417	6.00111e-10
		1125	0	0	1	1	0	0	0	0.0085141	0.00536637	0.975225	0.999998	0.00542548	0.0365034	1.10544e-10
		1126	0	0	1	1	0	0	0	0.0198252	0.00877071	0.966358	0.999999	0.00494258	0.0470409	2.60216e-10
		1127	0	0	1	1	0	0	0	0.0116567	0.0100424	0.993468	0.999997	0.0201876	0.015985	2.17633e-09
		1128	0	0	1	1	0	0	0	0.0179689	0.00968588	0.985945	0.999998	0.00579446	0.044408	2.62919e-10
		1129	1	1	0	1	0	1	0	0.999987	0.999946	9.21912e-05	1	0.000364264	0.994854	8.35558e-13
		1130	1	1	0	1	0	1	0	0.996617	0.991097	0.000358701	1	0.0319953	0.649523	1.13529e-11
		1131	0	1	0	0	0	0	0	2.51099e-05	0.0155193	0.998076	0.999286	0.00200318	0.000180112	2.49613e-09
		1132	1	1	0	0	0	1	0	0.723089	0.305301	0.119087	0.954291	0.150696	0.781019	0.00615867
		1133	0	0	1	1	0	0	0	3.01634e-07	0.000170737	0.985574	0.997685	0.0373645	3.65221e-05	1.03662e-09
		1134	0	0	1	1	0	0	0	8.15882e-05	0.0270013	0.00496228	0.617208	0.00796804	0.000296921	0.0200743
		1135	0	0	0	1	0	0	1	2.29899e-05	0.00213979	0.00215603	0.958258	0.00119867	0.000871587	0.00448185
		1136	0	0	0	1	0	0	0	1.91029e-05	0.00611207	0.0119879	0.959909	0.0308664	2.68866e-05	0.0136507
		1137	0	0	0	1	0	0	0	0.0013821	0.00103091	0.0215632	0.998101	0.100703	0.0255082	0.000148636
		1138	0	1	0	0	0	0	0	9.7753e-05	0.0112414	0.615027	0.977061	0.0265634	0.000571395	7.24909e-05
		1139	0	0	1	1	0	0	0	1.56457e-06	0.000403056	0.791924	0.98098	0.00996869	0.000138236	6.51946e-06
		1140	0	0	0	1	0	0	0	0.000129653	0.00143329	0.00216813	0.87308	0.000127478	0.000361213	0.277303
		1141	0	0	1	0	0	0	0	4.84435e-05	0.206306	0.000652059	0.152916	0.0095518	9.80633e-05	0.0429247
		1142	0	0	0	1	0	0	0	7.01944e-06	0.00430758	7.98206e-05	0.500901	0.00141191	0.382964	7.3214e-07
		1143	0	0	1	1	0	0	0	0.00145354	0.486858	0.00646591	0.927309	0.0052991	0.000352654	0.000277886
		1144	0	0	0	0	0	0	1	0.00272627	0.0501609	0.0809828	0.365094	0.246013	0.0072546	0.108554
		1145	0	0	0	0	0	1	0	0.00950776	0.0827703	0.00802968	0.0240779	0.0175943	0.947734	0.0162006
		1146	0	0	0	0	0	1	0	0.000575422	0.0436685	0.0002998	0.00121546	0.000419651	0.997716	0.000561284
		1147	0	1	0	0	0	0	0	0.003175	0.367347	0.129247	0.685558	0.069721	0.00251971	0.0556315
		1148	0	1	0	0	0	1	0	0.0211859	0.0855364	0.0585623	0.13792	0.426392	0.630129	0.0578598
		1149	0	0	0	0	0	1	0	0.000545612	0.0077591	0.000630341	0.000787562	0.002169	0.999033	0.00247565
		1150	0	0	0	1	0	0	0	0.0413314	0.12025	0.105074	0.239605	0.323971	0.0187714	0.5674
		1151	0	0	0	0	0	1	0	0.00268487	0.0221153	0.000306197	0.000214524	0.000389623	0.999978	0.000325462
		1152	0	0	1	0	0	0	0	0.754839	0.794535	0.192487	0.0158152	0.050307	0.820335	0.0238144
		1153	0	0	0	1	0	0	0	0.00587924	0.0480653	0.00166032	0.181239	0.0203402	0.0306665	0.773098
		1154	0	1	1	0	1	0	0	0.0340757	0.116564	0.494662	0.00761503	0.686602	0.0437326	0.0344461
		1155	0	0	0	0	0	0	1	0.145431	0.0725192	0.0116315	0.84697	0.116103	0.0542002	0.301751
		1156	0	0	0	0	0	0	1	0.0227554	0.0611775	0.00617438	0.671125	0.299355	0.00587196	0.553547
		1157	1	1	0	1	1	1	1	0.071674	0.227946	0.00711374	0.474913	0.448497	0.0156256	0.65613
		1158	0	0	0	0	1	0	0	0.0211418	0.0235707	0.0360832	0.372231	0.574447	0.0847625	0.0577908
		1159	0	0	0	1	0	0	0	0.0169109	0.0214326	0.0167041	0.820519	0.120373	0.0437403	0.145514
		1160	0	0	1	0	0	0	0	0.406939	0.898683	0.855593	0.977187	0.00621607	0.999853	6.54442e-06
		1161	0	0	0	1	0	0	0	0.0291682	0.12238	0.0109051	0.323252	0.133048	0.0340703	0.605912
		1162	1	1	1	0	1	1	0	0.764427	0.612863	0.708271	0.00672094	0.918427	0.326697	0.0615919
		1163	0	0	0	0	0	0	1	0.0260443	0.0761922	0.00346084	0.137794	0.350687	0.0102377	0.832939
		1164	0	0	0	0	1	0	0	0.0472535	0.044133	0.0230755	0.766419	0.754159	0.110001	0.0210941
		1165	0	0	0	0	0	0	1	0.0011882	0.0066466	0.0308443	0.444369	0.125833	0.0132206	0.100818
		1166	0	0	0	1	0	0	0	0.0144925	0.0623133	0.0202758	0.399987	0.133153	0.0277058	0.615008
		1167	1	1	0	1	1	1	0	0.161839	0.25577	0.326456	0.584401	0.945172	0.713025	0.00389348
		1168	0	0	0	0	1	0	0	0.00243471	0.101418	0.0386509	0.0742468	0.84977	0.0154942	0.0155982
		1169	0	0	0	1	0	0	0	0.00240313	0.0142914	0.014618	0.243528	0.170974	0.0295086	0.137334
		1170	1	1	1	0	1	1	0	0.418831	0.688837	0.650116	0.168507	0.986355	0.951044	0.000178895
		1171	0	0	0	1	0	0	0	0.0100392	0.365913	0.001235	0.459803	0.000590276	0.0948354	0.394342
		1172	1	1	0	0	1	0	0	0.0180888	0.121815	0.120915	0.875443	0.736385	0.0235353	0.0249191
		1173	0	0	0	0	1	0	0	0.00355741	0.0431794	0.0608436	0.188416	0.459862	0.0360164	0.0111274
		1174	0	0	0	0	1	0	0	0.0464741	0.0300231	0.387428	0.0271203	0.736447	0.108475	0.040103
		1175	0	1	0	0	0	0	0	0.00105912	0.984528	3.75109e-05	0.013396	8.05255e-05	0.0182085	1.93315e-05
		1176	0	0	0	0	0	1	0	0.00111124	0.00139054	0.000919213	0.000246906	8.64233e-05	0.999751	0.000710247
		1177	0	0	0	0	0	1	0	0.02649	0.0118361	0.443854	0.648184	0.0347611	0.926949	0.19557
		1178	0	1	0	0	0	0	0	7.88301e-05	0.999057	3.13886e-06	0.00384519	4.29354e-06	0.000571669	7.67188e-07
		1179	0	1	0	0	0	0	0	0.00120552	0.963999	1.33238e-05	0.00430721	1.95356e-05	0.065592	3.96103e-06
		1180	0	1	0	0	0	0	0	9.4651e-06	0.999053	6.77282e-08	0.00702133	3.34771e-07	7.58065e-05	1.05328e-08
		1181	0	1	0	0	0	0	0	1.56388e-05	0.999999	4.19829e-09	0.0131741	3.57509e-09	7.88247e-08	4.34329e-10
		1182	0	0	0	0	0	1	0	0.000230591	0.0230311	0.000135771	0.00480278	0.00103771	0.983201	0.00131457
		1183	0	0	0	0	0	1	0	9.0503e-07	0.00306549	3.44454e-08	0.00390093	1.52884e-06	0.984896	3.67945e-09
		1184	0	1	0	0	0	0	0	5.8879e-05	0.977072	2.82134e-05	0.00233326	3.06439e-05	0.0261644	1.5916e-05
		1185	0	1	0	0	0	0	0	0.00014123	0.992668	2.09221e-05	0.00496143	2.39158e-05	0.0021819	1.25283e-05
		1186	0	0	0	0	0	1	0	3.37735e-05	0.0005522	0.000849036	2.41328e-05	3.41271e-05	0.997251	0.000298059
		1187	0	1	0	0	0	0	0	1.60406e-05	0.999945	4.58182e-09	0.00445396	3.37623e-08	6.89998e-05	5.97548e-11
		1188	0	1	0	0	0	0	0	0.0762035	0.669892	0.0026524	0.0594592	0.00227763	0.242827	0.000590642
		1189	0	1	0	0	0	1	0	0.0650271	0.331542	0.0586322	0.0377669	0.019089	0.853555	0.0194133
		1190	0	0	0	0	0	1	0	0.00015585	0.0282373	0.00206215	0.00404807	6.40189e-05	0.814463	0.000307358
		1191	0	1	0	0	0	0	0	0.000229489	0.993857	9.3981e-06	0.00579199	8.70612e-06	0.00803738	2.63325e-06
		1192	0	0	0	0	0	1	0	0.0383934	0.0397299	0.0058195	0.0590848	0.0370956	0.978419	0.00181586
		1193	0	0	0	0	0	1	0	0.00100796	0.00404339	0.00163334	0.00488245	0.00171273	0.957224	0.0119606
		1194	0	0	0	0	0	1	0	7.6632e-06	0.00420409	0.00103942	0.0360326	1.09596e-05	0.953915	9.98435e-05
		1195	0	1	0	0	0	0	0	0.00944517	0.994682	0.00017798	0.00181913	0.000164947	0.0185801	0.000216033
		1196	0	1	0	0	0	0	0	0.0494229	0.791567	0.00237057	0.0149845	0.000881607	0.0356373	0.000319148
		1197	0	0	0	0	0	1	0	0.0182385	0.237788	0.0348467	0.0104401	0.00512529	0.957581	0.034046
		1198	0	1	0	0	0	0	0	0.00086002	0.988513	0.0011093	0.00256547	0.000123222	0.0247007	0.000354826
		1199	0	0	0	0	0	1	0	0.00920516	0.0760437	0.000387651	0.00594302	0.000668922	0.927388	0.00318558
		1200	0	0	0	0	0	1	0	0.0326388	0.998232	0.00101422	0.000102032	0.000597509	0.0418592	0.000208187
		1201	0	0	0	0	0	1	0	0.00114994	0.0141951	0.0016215	0.0961848	0.00290557	0.995763	0.0015147
		1202	0	0	0	0	0	1	0	0.000658344	0.00265513	3.39939e-05	0.0287864	0.00097157	0.920255	0.000138668
		1203	0	0	0	0	0	1	0	0.0043912	0.037182	0.00105519	0.00619464	0.00193202	0.997363	0.000889879
		1204	0	0	0	0	0	1	0	0.00217527	0.134799	0.00121017	0.000492224	0.00173243	0.991932	0.00141653
		1205	0	0	0	0	0	1	0	0.000874314	0.813372	0.000203417	0.000639871	1.57066e-05	0.996015	3.81283e-06
		1206	0	0	0	0	0	1	0	0.0235804	0.0647235	0.000293332	0.00829696	0.0110909	0.958394	0.00228555
		1207	0	1	0	0	0	0	0	0.00483816	0.797271	0.0022053	0.0028705	0.000337285	0.148055	0.000369601
		1208	0	1	0	0	0	0	0	0.0127741	0.96202	0.000389547	0.00652838	0.000493535	0.0553194	0.000332985
		1209	0	0	0	0	0	1	0	0.00156539	0.0131456	0.000884601	0.00529869	0.00211628	0.974715	0.00399621
		1210	0	0	0	0	0	1	0	0.0112529	0.0106902	0.00423742	0.000123376	0.00070396	0.965025	0.000672425
		1211	0	0	0	0	0	1	0	0.000215075	0.00477777	0.000345935	0.0115909	0.000455002	0.950485	0.000222172
		1212	0	1	0	0	0	0	0	0.003554	0.988241	0.000563364	0.0166845	0.000241688	0.00396136	0.000217978
		1213	0	0	0	0	0	1	0	0.00248371	0.175579	0.00129753	0.00561082	0.000755809	0.969772	0.000134751
		1214	0	0	0	0	0	1	0	0.000624645	0.000606013	0.000414903	0.0174755	0.00194871	0.994214	0.00412256
		1215	0	0	0	0	0	1	0	0.00147545	0.612867	0.000481672	0.0008155	3.64391e-05	0.998277	2.02703e-05
		1216	0	1	0	0	0	0	0	0.001978	0.999012	2.99192e-05	0.00118409	8.56641e-06	0.00524546	1.35107e-05
		1217	0	0	0	0	0	1	0	0.00168941	0.819236	0.000505919	0.00164508	6.28106e-05	0.997118	4.65028e-05
		1218	0	0	0	0	0	1	0	0.00174886	0.000827092	0.000458262	0.00188623	0.0174806	0.999923	0.000210838
		1219	0	1	0	0	0	0	0	0.000193217	0.989113	9.16631e-06	0.00896003	2.06794e-05	0.00428148	4.96479e-06
		1220	0	1	0	0	0	0	0	0.00686194	0.990877	0.00069102	0.000397614	3.11771e-05	0.0147992	5.04343e-06
		1221	0	1	0	0	0	0	0	0.000463859	0.990201	1.26076e-05	0.0137617	2.53715e-05	0.00638471	5.97973e-06
		1222	0	1	0	0	0	0	0	6.32692e-05	0.999906	1.21236e-06	0.00459947	7.77748e-07	4.79282e-05	2.24502e-07
		1223	0	0	0	0	0	1	0	0.00025762	0.0105829	0.000216323	0.0592822	0.000697439	0.932483	2.20407e-05
		1224	0	0	0	0	0	1	0	0.00126369	0.00413455	0.000403978	0.00249171	0.0049079	0.951255	0.00540495
		1225	0	0	0	0	0	1	0	0.0825787	0.955826	0.000119023	0.000979614	0.000591503	0.862736	8.34933e-06
		1226	0	1	0	0	0	0	0	1.59256e-05	0.999943	2.03575e-08	0.000330015	4.98865e-08	0.000701742	4.53284e-09
		1227	0	0	0	0	0	1	0	1.42375e-05	0.0036364	8.04927e-07	0.00165727	5.31385e-06	0.995361	8.10927e-09
		1228	0	0	0	0	0	1	0	0.000103636	0.00723953	0.000586816	0.0245149	0.00817809	0.977506	0.000875093
		1229	1	1	0	0	0	0	0	0.064912	0.969795	0.121211	0.00728232	0.0451499	0.133875	0.00119779
		1230	1	1	0	0	0	1	0	0.999959	0.999978	0.00166007	9.42041e-05	0.551197	0.998666	2.42262e-10
		1231	1	1	1	0	1	1	0	0.298584	0.759451	0.0289239	0.00158588	0.997686	0.961796	1.31763e-07
		1232	1	1	1	0	1	1	0	0.628674	0.932234	0.0195423	0.000696999	0.996303	0.975255	2.53134e-08
		1233	1	1	0	0	0	1	0	0.992659	0.983811	0.000415828	0.0227547	0.754758	0.99854	4.7175e-07
		1234	1	1	0	0	0	0	0	0.112368	0.980148	0.093162	0.00401921	0.129226	0.0758917	0.000412022
		1235	0	0	0	0	0	1	0	0.0057088	0.970303	0.00936913	0.000389791	0.00682341	0.12703	0.000348428
		1236	1	1	0	0	0	1	0	0.999901	0.998495	3.27691e-06	0.0569902	0.000449849	0.999909	9.74e-11
		1237	0	1	0	0	0	0	0	0.999192	0.999322	3.88481e-05	2.69587e-05	0.63129	0.967487	1.06403e-08
		1238	0	1	0	0	0	0	0	0.988306	0.995298	9.33653e-05	2.6855e-05	0.940434	0.858753	6.52357e-08
		1239	0	1	0	0	0	0	0	0.99883	0.998198	3.19701e-05	0.0182129	5.84274e-05	0.548868	2.60258e-09
		1240	1	1	0	0	0	1	0	0.999811	0.999922	5.73492e-05	0.0121985	0.192084	0.999839	5.50116e-10
		1241	1	1	1	0	1	1	0	0.277211	0.722638	0.0308409	0.000978522	0.999314	0.98153	2.52327e-07
		1242	0	0	0	0	1	0	0	0.66451	0.891944	5.72044e-05	0.00235501	0.0766369	0.921362	5.2044e-07
		1243	1	1	0	0	0	1	0	0.999963	0.999757	0.00668894	0.000255396	0.793146	0.999991	2.81112e-09
		1244	1	1	0	0	0	1	0	0.999938	0.9993	1.62315e-05	0.0435638	0.00524217	0.999938	2.43832e-10
		1245	0	1	0	0	0	0	0	0.936585	0.992849	0.000443697	0.00374439	0.0678061	0.831677	1.18376e-06
		1246	0	1	0	0	0	0	0	0.991401	0.993191	0.000139216	3.59705e-05	0.96623	0.880454	9.51891e-08
		1247	1	1	0	0	0	1	0	0.0530743	0.684008	0.607122	0.282554	0.0873217	0.22898	0.029297
		1248	1	1	0	0	0	1	0	0.0721249	0.699615	0.755618	0.346755	0.0505187	0.158444	0.0291991
		1249	1	1	0	0	0	0	0	0.0317324	0.586045	0.700575	0.199666	0.113358	0.0851783	0.0244297
		1250	1	1	0	0	0	1	0	0.0872185	0.553608	0.484021	0.106219	0.00920138	0.545301	0.00478423
		1251	1	1	0	0	0	1	0	0.0246436	0.48569	0.638935	0.273606	0.0772638	0.0635514	0.0340237
		1252	0	1	0	0	0	0	0	0.0365469	0.203433	0.0888568	0.835413	0.255472	0.0877719	0.131285
		1253	0	1	0	0	0	0	0	0.176874	0.315973	0.369863	0.781172	0.358612	0.401426	0.0195069
		1254	1	1	0	0	0	1	0	0.0609128	0.602497	0.654997	0.362006	0.11059	0.101293	0.0420873
		1255	0	1	0	0	0	0	0	0.35144	0.676064	0.984156	0.592558	0.338542	0.9799	0.000135486
		1256	0	1	0	0	0	0	0	0.202427	0.871473	0.918945	0.701287	0.11137	0.936009	0.000644016
		1257	0	1	0	0	0	0	0	0.00339652	0.406237	0.640916	0.287666	0.00657809	0.0431044	0.00752473
		1258	1	1	1	0	0	1	0	0.0265389	0.674532	0.942753	0.639276	0.00686534	0.645815	0.000108124
		1259	0	1	0	0	0	0	0	0.0205463	0.592688	0.616151	0.26775	0.0537225	0.162499	0.00408422
		1260	0	1	0	0	0	0	0	0.0293279	0.394841	0.545651	0.277577	0.070637	0.0797775	0.0642596
		1261	0	1	0	0	0	0	0	0.265504	0.464444	0.969183	0.697189	0.380263	0.970168	0.000285057
		1262	0	1	0	0	0	0	0	0.244985	0.479974	0.978869	0.729016	0.240738	0.954274	0.000166945
		1263	1	1	0	0	0	1	0	0.0264589	0.675476	0.943487	0.643355	0.00675241	0.650601	0.000102811
		1264	1	1	0	0	0	1	0	0.0121319	0.80224	0.93727	0.758286	0.00802724	0.446512	7.39316e-05
		1265	0	1	0	0	0	0	0	0.0526054	0.565607	0.750741	0.449473	0.0151293	0.354856	0.00327687
		1266	0	1	0	0	0	0	0	0.591493	0.881444	0.992988	0.427914	0.295071	0.993362	1.13791e-05
		1267	0	1	0	0	0	0	0	0.0149998	0.169079	0.636013	0.74755	0.283041	0.237468	0.00522676
		1268	0	1	0	0	0	0	0	0.010227	0.375389	0.516732	0.466731	0.0137953	0.0284336	0.0307424
		1269	1	0	0	0	0	0	0	0.211078	0.655072	0.296002	0.15674	0.0256873	0.451161	0.0183028
		1270	0	0	0	1	0	0	0	0.00473141	0.0906663	0.00478913	0.979797	0.00346251	0.00170329	0.0431333
		1271	0	0	0	1	0	0	0	0.00381386	0.0766897	0.00686556	0.988442	0.00326479	0.00292901	0.0259062
		1272	0	1	0	0	0	0	0	0.161663	0.431896	0.578145	0.319809	0.021563	0.194512	0.0227052
		1273	0	1	0	0	0	0	0	0.0660966	0.547804	0.279295	0.126595	0.0334604	0.375064	0.021012
		1274	1	1	0	0	0	0	0	0.816885	0.967078	0.040344	0.0820708	0.00348259	0.32284	0.000353826
		1275	1	1	0	0	0	0	0	0.120392	0.586042	0.214387	0.106651	0.0131225	0.352254	0.010533
		1276	0	1	0	0	0	0	0	0.0979971	0.155687	0.0413895	0.298366	0.144427	0.767382	0.0584435
		1277	0	1	0	0	0	0	0	0.907438	0.952083	0.00772526	0.0153692	0.00297205	0.941009	0.000990953
		1278	0	1	0	0	0	0	0	0.466494	0.560368	0.292907	0.299828	0.0160096	0.52919	0.00391219
		1279	1	0	0	0	0	0	0	0.949964	0.977141	0.0300941	0.11123	0.027661	0.954637	0.00140642
		1280	0	1	0	0	0	0	0	0.282692	0.827889	0.0633371	0.208187	0.017452	0.304125	0.00657158
		1281	0	1	0	0	0	0	0	0.521979	0.986175	0.0305936	0.00826736	0.00703322	0.191332	0.00119965
		1282	0	1	0	0	0	0	0	0.0140485	0.0907206	0.679112	0.0118765	0.376781	0.112485	0.0230065
		1283	1	1	0	1	0	1	0	0.580462	0.727847	0.0148443	0.0903763	0.00219127	0.94698	0.000277978
		1284	0	1	0	0	0	0	0	0.36942	0.839812	0.0218434	0.155765	0.0128953	0.210718	0.00805127
		1285	0	1	0	0	0	0	0	0.777279	0.86145	0.00318545	0.848717	0.000302369	0.0900359	3.10716e-06
		1286	1	1	0	1	0	0	0	0.911208	0.976173	0.00857578	0.0649231	0.000138261	0.70685	9.68659e-06
		1287	0	1	0	0	0	0	0	0.838782	0.943016	0.0140322	0.0282756	0.00707689	0.868467	0.00191331
		1288	0	1	0	1	0	0	0	0.106158	0.83119	0.0395383	0.0475178	0.00260956	0.31136	0.000614161
		1289	0	1	0	0	0	0	0	0.133036	0.927203	0.237706	0.0159673	0.00383545	0.400629	0.000817097
		1290	1	1	0	0	0	1	0	0.979259	0.982787	0.00251117	0.542405	0.00304901	0.939562	0.000117969
		1291	1	0	0	0	0	0	0	0.541721	0.737115	0.0160097	0.0498129	0.00296879	0.686835	0.000395116
		1292	0	1	0	0	0	0	0	0.836561	0.944499	0.012114	0.0202015	0.00387918	0.90951	0.00139369
		1293	0	1	0	0	0	0	0	0.985561	0.971869	0.00644757	0.688479	0.00261849	0.38793	0.000468655
		1294	0	1	0	0	0	0	0	0.0376884	0.244177	0.221676	0.103057	0.0136702	0.654314	0.0101358
		1295	1	0	0	0	0	0	0	0.922274	0.943371	0.00925413	0.427336	0.000853216	0.389793	0.000262298
		1296	0	1	0	1	0	0	0	0.544164	0.852333	0.0352986	0.256169	0.00960005	0.185416	0.00324762
		1297	0	1	0	0	0	0	0	0.0709822	0.149882	0.0200713	0.655318	0.00258725	0.34251	0.00242904
		1298	1	1	0	0	0	0	0	0.990841	0.997012	0.000101131	0.000307699	0.00297952	0.999325	2.85162e-06
		1299	0	1	0	0	0	0	0	0.351689	0.793268	0.0351198	0.208205	0.00367091	0.283284	0.000509307
		1300	0	1	0	0	0	0	0	0.412161	0.600979	0.110708	0.314385	0.0120868	0.501663	0.00344503
		1301	0	1	0	0	0	0	0	0.317309	0.6827	0.0230897	0.716357	0.00140943	0.305133	8.53486e-05
		1302	0	1	0	0	0	0	0	0.630846	0.967869	0.0253198	0.12831	0.00348661	0.445079	0.000293658
		1303	1	1	0	0	0	0	0	0.91255	0.952195	0.00118651	0.00262646	0.0169048	0.995752	0.000101172
		1304	1	1	0	1	0	1	0	0.64802	0.748392	0.0155555	0.415126	0.00145109	0.775581	0.000358363
		1305	1	1	0	0	0	0	0	0.336633	0.495346	0.310233	0.31325	0.0225252	0.417188	0.0133385
		1306	0	1	0	0	0	0	0	0.843187	0.939276	0.010292	0.0210147	0.00647837	0.879023	0.00152038
		1307	0	1	0	0	0	0	0	0.0687461	0.568389	0.112586	0.0142159	0.0241404	0.649987	0.00702765
		1308	0	1	0	0	0	0	0	0.164388	0.692047	0.10217	0.130999	0.013915	0.356492	0.00211223
		1309	0	1	0	0	0	0	0	0.663361	0.91942	0.0269922	0.0517405	0.00286168	0.667194	0.00115557
		1310	0	1	0	0	0	0	0	0.135562	0.629764	0.147364	0.0563636	0.0242783	0.678084	0.00409496
		1311	0	1	0	0	0	0	0	0.900225	0.937874	0.0091793	0.0113029	0.0039166	0.942768	0.00172779
		1312	0	1	0	0	0	0	0	0.144501	0.246855	0.00486574	0.289554	0.00422788	0.649919	0.00477637
		1313	0	1	0	0	0	0	0	0.0361433	0.215441	0.411041	0.981577	0.322975	0.0191572	0.000132914
		1314	0	1	0	0	0	0	0	0.829268	0.933231	0.00687941	0.999704	0.0677428	0.221479	1.59734e-08
		1315	0	1	0	0	0	0	0	0.883673	0.951345	0.033452	0.997449	0.00331857	0.563766	3.89263e-07
		1316	0	1	0	0	0	0	0	0.981614	0.992754	0.000142848	0.999987	0.114899	0.0520354	4.41308e-11
		1317	0	1	0	0	0	0	0	0.774303	0.532404	0.0852234	0.996969	0.154932	0.693046	9.6901e-08
		1318	0	1	0	0	0	0	0	0.503273	0.947123	0.680437	0.730883	0.96797	0.0316078	5.83418e-08
		1319	0	1	0	0	0	0	0	0.176617	0.521507	0.0307736	0.979458	0.008932	0.0158105	1.69895e-05
		1320	0	1	0	0	0	0	0	0.0761996	0.280949	0.0692894	0.999508	0.14097	0.0334924	3.47054e-06
		1321	0	1	0	0	0	0	0	0.797518	0.893323	0.0118924	0.997782	0.00556388	0.306161	6.46791e-07
		1322	0	1	0	0	0	0	0	0.548499	0.903162	0.475189	0.978168	0.54327	0.223021	2.21992e-08
		1323	0	1	0	0	0	0	0	0.884605	0.801106	0.0314109	0.997893	0.0167059	0.648367	5.8404e-07
		1324	0	1	0	0	0	0	0	0.0837247	0.39016	0.151407	0.806142	0.663737	0.0206588	9.19514e-08
		1325	1	1	0	0	0	0	0	0.690336	0.674104	0.031539	0.854403	0.115621	0.735895	0.00099145
		1326	1	1	0	0	0	1	0	0.99895	0.994493	0.000937152	0.010263	0.0230008	0.968726	7.93768e-07
		1327	1	1	0	1	0	1	0	0.107698	0.14299	0.0139266	0.999939	0.000463237	0.843095	1.19822e-08
		1328	1	1	0	1	0	0	0	0.253275	0.647409	8.59283e-09	1	1.98544e-05	0.0714402	1.71904e-12
		1329	0	0	0	1	0	0	0	3.10693e-05	0.00164853	0.171662	0.973449	0.00328533	0.000853359	1.60904e-09
		1330	1	1	0	1	0	0	0	0.998325	0.99896	7.02521e-05	0.999528	6.55641e-06	0.640145	4.9693e-13
		1331	1	1	0	1	0	1	0	0.166539	0.191246	0.00554306	0.999967	0.000868201	0.859772	3.64294e-09
		1332	1	1	0	1	0	1	0	0.189448	0.236708	0.00679006	0.999944	0.00112436	0.878969	2.07399e-09
		1333	0	1	0	1	0	0	0	0.330706	0.965243	0.00151997	0.985361	0.000361579	0.0177156	6.30775e-09
		1334	1	1	0	1	0	1	0	0.988404	0.991804	0.000803564	0.998798	0.00173313	0.988437	1.21086e-10
		1335	1	1	0	1	0	1	0	0.186776	0.164022	0.0400098	0.999593	0.00110659	0.809589	1.05905e-07
		1336	1	1	0	1	0	1	0	0.195506	0.232147	0.0109045	0.99992	0.000999611	0.865637	5.68213e-09
		1337	1	1	0	0	0	1	0	0.970987	0.96102	0.00461077	0.0547133	0.0423063	0.990619	0.00252
		1338	1	1	0	0	0	1	0	0.999594	0.997131	0.00170267	0.0041404	0.0463412	0.999839	4.01357e-05
		1339	0	1	0	1	0	0	0	0.0330501	0.431952	0.00184755	0.136531	0.00266401	0.150437	0.279299
		1340	1	1	0	0	0	1	0	0.997109	0.990411	0.00401838	0.0140647	0.0522637	0.998646	0.000532251
		1341	1	1	0	0	0	0	0	0.593799	0.934563	0.0177789	0.641023	0.802666	0.726651	0.00075688
		1342	1	1	0	0	0	1	0	0.721681	0.725152	0.0685721	0.392652	0.0971922	0.680378	0.0759168
		1343	1	1	0	0	0	0	0	0.148967	0.207844	0.0719775	0.308639	0.631111	0.341957	0.0380827
		1344	1	1	0	0	0	1	0	0.619507	0.699894	0.0645013	0.50126	0.15121	0.674682	0.0632209
		1345	1	1	0	0	0	1	0	0.737109	0.739065	0.0781057	0.359392	0.102173	0.597488	0.0905279
		1346	0	1	0	0	0	0	0	0.216765	0.510092	0.0851472	0.295294	0.102617	0.0810256	0.208287
		1347	0	1	0	0	0	0	0	0.131059	0.225727	0.153298	0.0991525	0.382839	0.729575	0.00155008
		1348	1	1	0	0	0	1	0	0.770029	0.812418	0.0772956	0.361256	0.174201	0.781662	0.0476911
		1349	1	1	0	0	0	0	0	0.917664	0.851138	0.0101173	0.930815	0.132582	0.792576	5.77334e-05
		1350	0	1	0	0	0	0	0	0.0788319	0.144876	0.0639939	0.463631	0.141633	0.0482823	0.254263
		1351	1	1	0	0	0	0	0	0.463875	0.44006	0.111479	0.207006	0.0846136	0.0499735	0.579576
		1352	1	1	0	0	0	0	0	0.567958	0.929309	0.0287002	0.729811	0.837288	0.708697	0.00137243
		1353	1	1	0	0	0	0	0	0.401513	0.243525	0.0973538	0.226827	0.0724683	0.0260023	0.658648
		1354	1	1	0	0	0	1	0	0.38502	0.227067	0.0643955	0.256312	0.0533942	0.129389	0.670769
		1355	0	1	0	0	0	0	0	0.254392	0.272049	0.223096	0.431187	0.371056	0.506327	0.00963373
		1356	1	1	0	0	0	1	0	0.754313	0.737237	0.0911454	0.378015	0.106104	0.648641	0.0916836
		1357	1	1	0	0	0	0	0	0.894426	0.755614	0.0404772	0.3275	0.0288654	0.910343	0.00217333
		1358	1	1	0	0	0	0	0	0.618418	0.695528	0.026025	0.218832	0.314407	0.820686	0.0172385
		1359	1	1	0	0	0	0	0	0.304675	0.38396	0.0361365	0.346491	0.177984	0.497033	0.069656
		1360	1	1	0	0	0	1	0	0.751436	0.730883	0.0984254	0.498474	0.144664	0.743122	0.04972
		1361	1	1	0	0	0	0	0	0.167357	0.260779	0.053343	0.244234	0.663625	0.313065	0.0307094
		1362	1	1	0	0	0	1	0	0.989629	0.994756	0.000854763	0.0164595	0.00131295	0.897769	0.000226026
		1363	1	1	0	0	0	1	0	0.993489	0.998746	0.00171896	0.0381026	0.000416014	0.936001	0.000242383
		1364	1	1	0	0	0	1	0	0.99641	0.988743	0.0010626	0.0108007	0.00214477	0.978879	0.000409567
		1365	1	1	0	0	0	1	0	1	1	1.22202e-08	2.76866e-08	5.75501e-10	0.999999	2.14204e-12
		1366	1	1	0	0	0	1	0	1	1	3.91224e-14	4.6208e-14	1.42236e-10	1	6.43893e-22
		1367	1	1	0	0	0	1	0	1	1	2.96669e-12	2.46732e-14	1.92203e-10	1	3.52774e-18
		1368	1	1	0	0	0	1	0	1	1	1.11253e-11	5.91963e-12	2.70122e-08	1	9.97682e-18
		1369	1	1	0	0	0	1	0	0.999995	0.999998	2.08167e-05	0.000850818	0.000232763	0.999269	1.12477e-07
		1370	1	1	0	0	0	1	0	0.999996	0.999999	1.17524e-05	0.00042138	0.00017797	0.99913	6.51901e-08
		1371	1	1	0	0	0	1	0	1	1	1.80417e-06	0.00732668	6.47462e-06	0.999996	3.59951e-10
		1372	1	1	0	0	0	1	0	0.999998	1	5.64215e-07	2.48866e-06	3.78611e-07	0.999997	9.4071e-11
		1373	1	1	0	0	0	1	0	1	1	1.50965e-10	1.0925e-08	2.61543e-10	1	5.04777e-15
		1374	1	1	0	0	0	1	0	0.999957	1	5.9383e-07	0.00266944	1.33574e-06	0.993037	3.01809e-09
		1375	1	1	0	0	0	1	0	0.999998	1	5.2137e-06	0.00345434	9.70751e-06	0.999829	5.4762e-09
		1376	1	1	0	0	0	1	0	0.999999	1	4.78438e-06	3.01075e-05	0.00453704	0.999959	7.03942e-08
		1377	1	1	0	0	0	1	0	0.999977	0.999999	2.03655e-05	0.00155799	3.02448e-05	0.999076	6.77422e-08
		1378	1	1	0	0	0	1	0	1	1	2.83572e-07	0.00357727	1.63051e-06	0.999999	1.18492e-11
		1379	1	1	0	0	0	1	0	0.999999	1	8.49497e-06	0.000393263	0.000740008	0.999991	1.38871e-08
		1380	1	1	0	0	0	1	0	0.999663	0.999994	1.08284e-05	0.00735422	2.7598e-05	0.982079	2.75847e-07
		1381	1	1	0	0	0	1	0	0.999998	1	8.25987e-05	0.00127147	0.0202779	0.999989	5.02846e-08
		1382	1	1	0	0	0	1	0	1	1	4.76181e-06	0.000282584	9.48469e-05	0.999991	5.97928e-09
		1383	1	1	0	0	0	1	0	0.999997	1	1.00502e-05	0.00123602	2.98795e-05	0.999652	1.45832e-08
		1384	1	1	0	0	0	1	0	0.999998	0.999999	6.7512e-06	0.000289411	0.000227557	0.999858	4.44439e-08
		1385	1	1	0	0	0	1	0	1	1	2.21149e-05	0.00071218	0.0180575	0.999997	7.32115e-09
		1386	1	1	0	0	0	1	0	0.978448	0.999996	4.84944e-07	0.000324324	9.4463e-06	0.995348	4.50692e-09
		1387	1	1	0	0	0	1	0	0.999998	1	9.14629e-06	0.000109004	0.00115145	0.999957	3.15488e-08
		1388	1	1	0	0	0	1	0	1	1	2.63073e-09	0.0332676	4.20546e-08	0.999998	2.70729e-14
		1389	1	1	0	0	0	1	0	1	0.999993	6.38585e-10	0.0047487	4.15146e-10	0.999361	5.12565e-13
		1390	1	1	0	0	0	1	0	0.999999	1	9.22791e-07	0.00170748	9.02516e-06	0.99998	8.1771e-10
		1391	1	1	0	0	0	1	0	0.998772	0.999999	4.06922e-07	0.0038014	5.9892e-07	0.988885	2.45306e-09
		1392	1	1	0	0	0	1	0	0.999931	0.999821	2.34604e-06	0.0330565	5.3554e-08	0.995843	1.65459e-07
		1393	1	1	0	0	0	1	0	1	0.999995	4.7501e-08	0.00222075	8.82445e-08	0.999044	8.62031e-11
		1394	1	1	0	0	0	1	0	0.999997	1	1.71521e-07	0.002091	7.67791e-07	0.999976	1.27772e-10
		1395	1	1	0	0	0	1	0	0.999902	0.999999	3.34041e-06	0.00503066	7.01231e-07	0.927687	1.09855e-08
		1396	1	1	0	0	0	1	0	0.999991	0.999998	6.51165e-06	0.00203431	4.74117e-07	0.439325	9.26893e-09
		1397	1	1	0	0	0	1	0	0.99825	0.999998	1.5833e-06	0.0158807	1.59465e-06	0.95444	2.33545e-08
		1398	1	1	0	0	0	1	0	1	1	9.86429e-08	0.000756318	1.81921e-06	0.999999	7.88489e-12
		1399	1	1	0	0	0	1	0	0.999998	1	8.11914e-06	0.00224886	2.02095e-05	0.999893	8.79427e-09
		1400	1	1	0	0	0	1	0	0.991844	1	9.48379e-07	0.00179703	7.50739e-06	0.906719	5.817e-10
		1401	1	1	0	0	0	1	0	0.999935	1	2.56464e-07	0.00108842	4.02115e-07	0.999231	3.48062e-10
		1402	1	1	0	0	0	1	0	0.998696	0.999994	1.9631e-05	0.0170558	3.13797e-06	0.921743	2.77314e-07
		1403	1	1	0	0	0	1	0	0.999998	1	1.21634e-06	0.000539169	1.19719e-05	0.999949	2.30023e-09
		1404	1	1	0	0	0	1	0	0.99989	0.999995	9.83289e-06	0.00126549	3.73592e-05	0.999737	1.20746e-07
		1405	1	1	0	0	0	1	0	1	1	2.26323e-07	0.0025449	4.97861e-07	0.999982	3.93356e-11
		1406	1	1	0	0	0	1	0	0.986561	0.999931	1.91237e-06	0.00357949	7.82201e-06	0.995306	9.05041e-08
		1407	1	1	0	0	0	1	0	1	0.999999	1.56255e-06	0.00286332	2.4124e-06	0.999839	5.08069e-09
		1408	1	1	0	0	0	1	0	0.999727	0.999999	3.77985e-06	0.00402278	1.51698e-06	0.835712	1.77242e-08
		1409	1	1	0	0	0	1	0	0.999918	1	3.69181e-06	0.00282115	1.07985e-06	0.976746	1.31496e-08
		1410	1	1	0	0	0	1	0	0.999764	0.999997	4.09654e-06	0.00852268	2.56489e-06	0.956306	3.15097e-08
		1411	1	1	0	0	0	1	0	0.998459	0.999995	2.37788e-06	0.00677097	1.05599e-06	0.974502	3.67312e-08
		1412	1	1	0	0	0	1	0	1	0.999996	3.25287e-08	0.00218747	4.97372e-08	0.999313	5.71633e-11
		1413	1	1	0	0	0	1	0	0.885921	0.999419	0.000327946	0.0266593	1.1617e-06	0.965298	4.71728e-06
		1414	1	1	0	0	0	1	0	0.999973	1	1.29789e-06	0.002693	7.21414e-07	0.981986	2.04005e-09
		1415	1	1	0	0	0	1	0	1	1	7.69838e-07	9.59872e-05	6.49387e-06	0.999991	5.82741e-10
		1416	1	1	0	0	0	1	0	0.999251	0.999998	2.35279e-06	0.00569541	5.82719e-06	0.978354	1.58001e-08
		1417	1	1	0	0	0	1	0	0.999709	1	3.23676e-06	0.00495958	1.67887e-06	0.903157	5.42372e-09
		1418	1	1	0	0	0	1	0	0.999997	0.999997	1.99244e-05	0.0148795	2.64985e-05	0.999602	2.84383e-08
		1419	1	1	0	0	0	1	0	0.999999	1	1.34853e-05	0.000401672	0.000960847	0.999945	5.66585e-08
		1420	1	1	0	0	0	1	0	0.99988	1	3.36469e-07	0.00142274	2.27349e-07	0.964485	2.9055e-10
		1421	1	1	0	0	0	1	0	0.853174	0.853846	0.0205786	0.352715	0.0187238	0.392907	0.0259438
		1422	1	1	0	0	0	1	0	0.999536	0.999626	0.000229592	0.00130581	0.000165942	0.972433	6.74379e-06
		1423	1	1	0	0	0	1	0	0.996705	0.998017	0.000668485	0.00563816	0.000711713	0.917523	7.35882e-05
		1424	0	1	0	1	0	0	0	0.0394464	0.539345	0.000202665	0.968705	0.000432225	0.0147833	0.00224949
		1425	0	1	0	0	0	0	0	0.0773064	0.610072	0.0144052	0.279444	0.0103366	0.0132806	0.0971619
		1426	1	1	0	0	0	1	0	0.808474	0.874459	0.0117644	0.215649	0.0187139	0.587127	0.0262287
		1427	1	1	0	0	0	1	0	0.847026	0.868734	0.016288	0.313998	0.0163214	0.336994	0.0239084
		1428	1	1	0	0	0	1	0	0.837713	0.862633	0.0138601	0.329652	0.013784	0.446843	0.0216989
		1429	1	1	0	0	0	0	0	0.422824	0.195366	0.0204052	0.287056	0.0185151	0.004606	0.224384
		1430	1	1	0	0	0	0	0	0.570733	0.491201	0.0287142	0.27441	0.0284248	0.0113923	0.13368
		1431	1	1	0	0	0	1	0	0.863416	0.926225	0.0198122	0.246616	0.022316	0.590091	0.0188421
		1432	0	1	0	0	0	0	0	0.0266761	0.128454	0.00722649	0.350699	0.00928084	0.0105579	0.21876
		1433	1	1	0	0	0	1	0	0.486324	0.234614	0.0223954	0.475549	0.0167237	0.0457687	0.238955
		1434	1	1	0	0	0	1	0	0.889513	0.878879	0.0208222	0.277444	0.0198899	0.614429	0.0236878
		1435	1	1	0	0	0	0	0	0.957221	0.705123	0.00414083	0.455022	0.00262476	0.327251	0.000383857
		1436	0	1	0	0	0	0	0	0.0433791	0.311814	0.0041857	0.409903	0.00160106	0.0054789	0.0339182
		1437	1	1	0	0	0	1	0	0.846058	0.888715	0.0300829	0.40069	0.0128431	0.408479	0.0285971
		1438	1	1	0	0	0	1	0	0.923191	0.812338	0.0333301	0.280224	0.0251271	0.565604	0.0344879
		1439	1	1	0	0	0	1	0	0.999966	0.999829	0.000348702	0.00297166	1.85057e-05	0.985342	5.41693e-06
		1440	1	1	0	0	0	1	0	1	1	1.45932e-06	2.86383e-05	4.64822e-06	0.99995	1.11218e-10
		1441	1	1	0	0	0	1	0	0.999992	1	1.75373e-05	5.22661e-06	2.30179e-05	0.999793	4.4122e-09
		1442	1	1	0	0	0	1	0	0.999998	1	1.26344e-05	0.000137958	6.56404e-05	0.999478	1.16054e-08
		1443	1	1	0	0	0	1	0	0.999963	0.999939	3.59764e-05	0.0112976	5.1985e-06	0.999516	1.7472e-07
		1444	1	1	0	0	0	1	0	0.817947	0.892823	0.0209109	0.415345	0.00870626	0.443631	0.022961
		1445	1	1	0	0	0	1	0	0.99991	0.99997	0.000551471	0.00251817	5.06578e-05	0.994997	6.03651e-06
		1446	0	1	0	1	0	0	0	0.0144092	0.701463	0.000215574	0.92431	0.000130481	0.00526474	0.00694395
		1447	0	1	0	0	0	0	0	0.0143538	0.732494	0.00181473	0.14065	0.00115962	0.0052092	0.0794806
		1448	1	1	0	0	0	0	0	0.107206	0.932028	0.000106133	0.407187	3.03912e-06	0.229067	0.000216064
		1449	1	1	0	0	0	1	0	0.728894	0.869174	0.0201948	0.395435	0.0106462	0.537859	0.0226348
		1450	1	1	0	0	0	1	0	0.999042	0.99977	0.00131695	0.0100979	0.000215878	0.972324	8.10082e-05
		1451	1	1	0	0	0	1	0	0.833719	0.900476	0.0226978	0.366857	0.0106917	0.338348	0.0267473
		1452	0	1	0	0	0	0	0	0.0617111	0.730028	0.00976154	0.242578	0.00449607	0.00694489	0.138942
		1453	1	1	0	0	0	1	0	0.405877	0.229921	0.0263631	0.420589	0.0132468	0.0280177	0.363293
		1454	1	1	0	0	0	1	0	0.856134	0.944939	0.0283432	0.336308	0.0141159	0.611729	0.0179964
		1455	1	1	0	0	0	0	0	0.486143	0.518763	0.0278251	0.214328	0.0204143	0.00762928	0.217462
		1456	0	1	0	0	0	0	0	0.0155793	0.134752	0.00697348	0.396161	0.00593616	0.00342019	0.268576
		1457	0	1	0	0	0	0	0	0.0506674	0.286505	0.0103569	0.278096	0.0242234	0.00812055	0.445107
		1458	1	1	0	0	0	0	0	0.953919	0.740349	0.0147583	0.408349	0.00230178	0.474012	0.000290268
		1459	1	1	0	0	0	0	0	0.333078	0.181118	0.0212144	0.229086	0.0148747	0.0025274	0.351389
		1460	1	1	0	0	0	1	0	0.864527	0.882383	0.0351563	0.410828	0.0134298	0.626212	0.0203004
		1461	0	1	0	0	0	0	0	0.87278	0.828262	0.0104611	0.22497	0.00207335	0.0288658	0.0375134
		1462	1	1	0	0	0	1	0	0.911959	0.804589	0.0226574	0.277033	0.0189899	0.631079	0.0264943
		1463	1	1	0	0	0	1	0	0.99997	0.999876	0.000132478	0.00205177	8.24235e-06	0.991356	2.59635e-06
		1464	1	1	0	0	0	1	0	1	1	3.4397e-07	7.27096e-06	3.17058e-06	0.99999	2.77965e-11
		1465	1	1	0	0	0	1	0	0.999995	1	4.89745e-06	1.44002e-06	1.79459e-05	0.99994	1.29416e-09
		1466	1	1	0	0	0	1	0	0.999999	1	3.80495e-06	4.18277e-05	4.98832e-05	0.99987	3.83832e-09
		1467	1	1	0	0	0	1	0	0.999958	0.999942	9.93767e-06	0.00726303	1.90246e-06	0.999814	5.45292e-08
		1468	1	1	0	0	0	1	0	0.999236	0.999722	0.00136778	0.0138415	0.000217202	0.991093	1.57072e-05
		1469	0	0	0	0	0	1	0	0.188385	0.0301292	0.0074873	0.177594	0.0170101	0.200265	0.335474
		1470	0	0	0	0	0	1	0	0.0406101	0.0189102	0.0106528	0.0872066	0.0230412	0.478872	0.106809
		1471	0	0	0	0	0	1	0	0.0351592	0.046646	0.00251454	0.127889	0.00553228	0.301761	0.00551147
		1472	1	1	0	0	0	1	0	0.999929	0.999368	0.000204939	0.000461479	0.000537609	0.997614	1.52858e-05
		1473	0	1	0	0	0	0	0	0.0717435	0.0282154	0.0130479	0.406876	0.000959298	0.00696243	0.0924181
		1474	1	1	0	0	0	1	0	0.999504	0.997215	0.000749775	0.00221073	0.00191374	0.989863	0.000163193
		1475	0	1	0	1	0	0	0	0.130895	0.266832	0.000419312	0.690541	0.000621039	0.0465189	0.0104287
		1476	0	1	0	0	0	0	0	0.0725116	0.278128	0.00602659	0.0805727	0.00816917	0.0374781	0.0525853
		1477	0	1	0	0	0	0	0	0.234146	0.451524	0.0302134	0.196216	0.0219127	0.029157	0.108496
		1478	1	1	0	0	0	1	0	0.866317	0.787896	0.0187768	0.27318	0.0238421	0.721368	0.0229899
		1479	0	1	0	0	0	0	0	0.038782	0.0777674	0.0146285	0.257707	0.00393636	0.0396744	0.151309
		1480	0	0	0	0	0	1	1	0.0112632	0.00932465	0.00250631	0.462284	0.00316979	0.0514504	0.192718
		1481	1	1	0	0	0	1	0	0.919239	0.818502	0.0271382	0.245911	0.0221994	0.504605	0.0324946
		1482	0	1	0	0	1	0	0	0.943805	0.401808	0.140169	0.256527	0.0392326	0.317407	0.484109
		1483	1	1	0	0	0	0	0	0.94501	0.580003	0.00391035	0.4458	0.00225987	0.449324	0.000510938
		1484	1	1	0	0	0	0	0	0.810012	0.446207	0.0533311	0.129557	0.0343264	0.0176352	0.253526
		1485	1	1	0	0	0	1	0	0.917068	0.884734	0.030542	0.226145	0.0311334	0.748997	0.0207924
		1486	0	1	0	0	0	0	0	0.0231088	0.00884548	0.000129311	0.56142	0.000598835	0.237739	0.0212326
		1487	0	1	0	0	0	0	0	0.0753075	0.0623622	0.0136164	0.325884	0.0181582	0.0231707	0.144658
		1488	0	1	0	0	0	0	0	0.357	0.328396	0.00716182	0.783434	0.0042791	0.0431863	0.0380334
		1489	0	0	0	0	0	1	0	0.733293	0.574638	0.0128894	0.0690437	0.023384	0.128265	0.0875031
		1490	0	1	0	0	0	0	0	0.191768	0.145087	0.0181818	0.183468	0.0511117	0.0310949	0.370351
		1491	1	0	0	0	0	0	0	0.240817	0.0924124	0.0182725	0.0977179	0.0306511	0.038276	0.174939
		1492	1	1	0	0	0	0	0	0.763111	0.182565	0.0396852	0.135414	0.0242529	0.00802669	0.348453
		1493	1	1	0	0	0	1	0	0.755583	0.218749	0.0361588	0.233735	0.022952	0.08184	0.376255
		1494	0	1	0	0	1	0	0	0.919368	0.0447881	0.0060306	0.0857675	0.00493371	0.104652	0.512705
		1495	0	0	0	0	0	0	1	0.0484969	0.25124	0.052244	0.261663	0.00797186	0.194581	0.078133
		1496	0	0	0	0	0	1	0	0.3565	0.629576	0.0144304	0.141428	0.0359541	0.0834686	0.0251287
		1497	0	0	0	1	0	0	0	0.0219284	0.010792	0.00184364	0.370595	0.0188843	0.121449	0.503313
		1498	0	0	0	1	0	0	0	0.356988	0.0496043	0.0633253	0.194058	0.0663222	0.0119803	0.539374
		1499	1	0	0	0	0	0	0	0.0599193	0.010655	0.0015882	0.23235	0.0125811	0.5036	0.0629997
		1500	0	0	0	0	0	1	0	0.237897	0.0617171	0.00901552	0.144356	0.0739707	0.210238	0.376469
		1501	1	0	0	0	0	0	0	0.321825	0.11812	0.017225	0.342037	0.02454	0.224125	0.177823
		1502	0	0	0	0	0	1	0	0.0940343	0.166542	0.00314834	0.403576	0.00129591	0.0293345	0.00359072
		1503	0	1	0	0	0	0	0	0.266514	0.154888	0.0447713	0.586244	0.00292559	0.0753352	0.0778884
		1504	0	0	0	0	0	1	0	0.300026	0.349202	0.0290904	0.185645	0.071012	0.0775713	0.159172
		1505	1	1	0	0	0	1	0	0.92134	0.815255	0.032566	0.320911	0.0242149	0.741314	0.0217204
		1506	0	1	0	0	0	0	0	0.0170232	0.0117823	0.000564808	0.224047	0.00360864	0.190638	0.0444263
		1507	0	1	0	0	0	0	0	0.0466109	0.222825	0.00144983	0.786268	0.00137225	0.0374348	0.0200796
		1508	0	0	0	0	0	1	0	0.134599	0.0705432	0.0228946	0.141966	0.0229202	0.0255872	0.488056
		1509	0	0	0	1	0	0	0	0.00823473	0.003384	0.01872	0.381625	0.0167607	0.00952752	0.678878
		1510	0	0	0	0	0	1	0	0.00660801	0.00524467	0.000966148	0.0470949	0.00413732	0.108587	0.635011
		1511	0	0	0	0	0	1	0	0.000510048	7.19272e-05	2.93782e-05	0.00365345	0.015847	0.661149	0.216937
		1512	0	1	0	0	0	0	0	0.000100389	0.000710918	0.000255319	0.00437501	0.00567494	0.000838704	0.99193
		1513	0	0	0	0	0	1	0	0.00861815	0.0128704	0.00362138	0.0278398	0.0112582	0.0816878	0.564225
		1514	0	1	0	0	0	0	0	0.00648511	0.0481141	0.0066443	0.248198	0.00266471	0.019482	0.325911
		1515	0	0	0	0	0	1	0	0.00463447	0.00945861	0.00139107	0.0124583	0.0065765	0.481018	0.4363
		1516	0	0	0	1	0	0	0	0.000573373	0.000107317	1.17667e-06	0.0292665	0.000745961	0.0761373	0.246709
		1517	0	1	0	0	0	0	0	0.141631	0.356188	0.0184075	0.713495	0.0145089	0.109032	0.0528252
		1518	0	0	0	1	0	0	0	0.131604	0.0208715	0.00981392	0.224873	0.00516856	0.06523	0.55007
		1519	0	0	0	1	0	0	0	0.029781	0.144015	0.00247207	0.713747	0.00343882	0.0135584	0.050734
		1520	0	0	0	1	0	0	0	0.000925156	0.00413296	1.07264e-05	0.822216	0.00013388	0.0985318	0.00753799
		1521	0	0	0	0	0	0	1	0.00141714	0.00321888	0.000632348	0.440796	0.00350219	0.0324654	0.845157
		1522	0	0	0	1	0	0	0	0.00192084	0.0276566	0.000347247	0.363693	9.93687e-05	0.00446383	0.592485
		1523	0	0	0	1	0	0	1	0.00180587	0.0258302	0.00896203	0.727905	0.00293437	0.0355674	0.76899
		1524	0	0	0	0	0	0	1	0.0104627	0.0159017	0.0149049	0.485588	0.00723723	0.049611	0.728548
		1525	0	1	0	0	0	0	0	0.000573415	0.00104062	0.00296421	0.000417803	0.0280057	0.0257957	0.860895
		1526	0	1	0	0	0	0	0	0.0111695	0.739215	0.017306	0.273435	0.000826585	0.00453494	0.0627276
		1527	0	1	0	0	0	0	0	0.00163106	0.977424	0.000305875	0.0228236	0.00086432	0.000187544	0.00543555
		1528	0	1	0	0	0	0	0	0.00119408	0.318749	0.0019095	0.571025	0.000456619	0.000217059	0.0239735
		1529	0	1	0	0	0	0	0	0.0047261	0.0388838	0.00161287	0.823373	0.00204975	0.00212227	0.029111
		1530	0	0	0	1	0	0	0	3.80454e-05	0.000794783	0.00052136	0.987947	0.000947061	6.49073e-05	0.00571754
		1531	0	1	0	0	0	0	0	6.45742e-05	0.000801262	0.000362294	0.998787	0.000621722	0.00039278	0.000493333
		1532	0	1	0	0	0	0	0	0.00550621	0.201468	0.0226027	0.204793	0.012529	0.00112003	0.754922
		1533	0	0	0	1	0	0	0	0.000170612	0.0738649	0.00242049	0.130163	0.00644779	0.000124784	0.546755
		1534	0	1	0	0	0	0	0	0.150232	0.988735	0.0187502	0.14901	0.0117526	0.105929	0.00542398
		1535	0	1	0	0	0	0	0	0.239748	0.937728	0.018433	0.61909	0.0128915	0.0993839	0.0116519
		1536	0	0	0	1	0	0	0	0.0624545	0.971878	0.0019736	0.708475	0.00139675	0.00861619	0.00445059
		1537	0	0	0	1	0	0	0	0.00922328	0.435335	0.00772567	0.933322	0.00377667	0.011019	0.0736902
		1538	0	1	0	1	0	0	0	0.0314322	0.981335	0.00104054	0.815444	0.000698717	0.00465833	0.00314443
		1539	0	0	0	1	0	0	0	0.0185156	0.433557	0.0118521	0.578046	0.000275776	0.0151446	0.0419032
		1540	0	1	0	0	0	0	0	0.197382	0.825057	0.128869	0.238659	0.0114423	0.123447	0.0354927
		1541	0	0	0	1	0	0	0	0.0029501	0.919937	5.01632e-05	0.899101	7.8379e-05	0.0237681	0.00116977
		1542	0	0	0	1	0	0	0	0.0105596	0.972584	0.00187492	0.624539	0.00078102	0.0034403	0.00645179
		1543	0	0	0	1	0	0	0	0.023847	0.460749	0.00499224	0.942547	0.0020779	0.0070563	0.0217778
		1544	0	0	0	1	0	0	0	0.00271275	0.524261	0.0045829	0.523187	6.73464e-05	0.00222572	0.0510367
		1545	0	1	0	0	0	0	0	0.00373414	0.994824	0.000620455	0.127079	3.82958e-05	0.000445627	0.00165612
		1546	0	0	0	1	0	0	0	0.0040737	0.592183	0.00936201	0.18076	0.000365085	0.000776469	0.0596355
		1547	0	0	0	1	0	0	0	0.018866	0.615307	0.0538222	0.134187	0.0230618	0.0120627	0.203315
		1548	0	1	0	0	0	0	0	0.0118571	0.989512	0.00121616	0.173401	0.000167502	0.000855975	0.00295519
		1549	0	1	0	1	0	0	0	0.0407648	0.249725	0.0654319	0.358449	0.00944233	0.00177538	0.157329
		1550	0	1	0	1	0	0	0	0.00846471	0.781022	0.0274915	0.311196	0.0012123	0.00285071	0.121452
		1551	0	0	0	1	0	0	0	0.105046	0.993356	0.00102485	0.704793	0.000452923	0.0225438	0.00110422
		1552	0	1	0	0	0	0	0	0.0508367	0.994924	0.000150107	0.955173	0.000319709	0.016314	0.000120195
		1553	0	1	0	0	0	0	0	0.31782	0.948534	0.0314013	0.249795	0.0302358	0.239411	0.0137203
		1554	0	0	0	1	0	0	0	0.0237653	0.653156	0.0248561	0.462583	0.0161723	0.0576596	0.138921
		1555	0	0	0	1	0	0	0	0.13666	0.987194	0.00609832	0.126713	0.00413742	0.0306344	0.0103681
		1556	0	0	0	1	0	0	0	0.104756	0.993509	0.00297684	0.215841	0.00450668	0.0244149	0.00437402
		1557	0	0	0	1	0	0	0	0.0243507	0.683093	0.156419	0.0527987	0.138081	0.0395699	0.0916369
		1558	0	0	0	1	0	0	0	0.00994422	0.958253	0.000115832	0.122146	0.00130553	0.472913	0.0014443
		1559	0	0	0	1	0	0	0	0.0213484	0.982602	0.00794064	0.11637	0.00251272	0.0120135	0.0122006
		1560	0	0	0	1	0	0	0	0.0567813	0.724025	0.0157896	0.324161	0.00553766	0.0432808	0.0798964
		1561	0	0	0	1	0	0	0	0.0523415	0.395501	0.232042	0.196576	0.0461403	0.00716719	0.0552337
		1562	0	0	0	1	0	0	0	0.212925	0.99579	0.00320777	0.0967895	0.00163371	0.167338	0.00162002
		1563	0	0	0	1	0	0	0	0.0135227	0.816154	0.118986	0.303845	0.0066525	0.0147114	0.0313974
		1564	0	1	0	0	0	0	0	0.0659818	0.806085	0.00492238	0.576123	0.00147842	0.0100862	0.0148378
		1565	0	0	0	1	0	0	0	0.0114968	0.148215	0.0125002	0.955891	0.0060031	0.0123847	0.106537
		1566	1	1	0	0	0	0	0	0.907593	0.994176	0.000318494	0.113792	0.010225	0.734025	2.10443e-06
		1567	0	1	0	1	0	0	0	0.0457549	0.79339	0.00268204	0.925992	0.00198782	0.00945105	0.00743582
		1568	0	1	0	0	0	0	0	0.0481648	0.579667	0.0165558	0.492096	0.00719719	0.012362	0.0817824
		1569	0	0	0	1	0	0	0	0.113814	0.812805	0.0057732	0.841646	0.00406933	0.015611	0.0101515
		1570	0	1	0	0	0	0	0	0.0121982	0.873061	0.0013326	0.376489	0.000192096	0.00184279	0.00713844
		1571	0	0	0	1	0	0	0	0.000492091	0.0110997	0.00093009	0.501741	0.000325541	0.000892162	0.263158
		1572	0	0	0	1	0	0	0	0.00706084	0.376844	0.000149131	0.955129	0.000216448	0.0415314	0.00236925
		1573	0	1	0	0	0	0	0	0.0526884	0.706053	0.00450136	0.623645	0.000902473	0.00618779	0.0187792
		1574	0	1	0	0	0	0	0	0.423761	0.717568	0.132237	0.261627	0.0226095	0.233109	0.0881713
		1575	0	0	0	1	0	0	0	0.0221244	0.753579	0.00544877	0.794889	0.00269538	0.00761624	0.0162065
[truncated: 433 more rows]

[truncated: 5 more sheets: suppl. figure 1b, suppl. figure 2a, suppl. figure 2b, suppl. figure 3a, suppl. figure 3b]
